# Supplementary material for: Transcriptomic analysis reveals adaptive strategies to chronic low nitrogen in Tibetan wild barley
Source: BMC Plant Biol. 2019 Feb 11;19:68. doi: 10.1186/s12870-019-1668-3 (PMC6371475; doi:10.1186/s12870-019-1668-3)
Supplement: Supplementary file 2 — Table S2. Summary of mapping reads of the RNA-Seq (XLSX 11 kb) [file 12870_2019_1668_MOESM2_ESM.xlsx]

## Sheet: mappingstats
Genotype	XZ149					XZ56
Sample name	12 d-CK1	12 d-CK2	12 d-LN1	12 d-LN2		12 d-CK1	12 d-CK2	12 d-LN1	12 d-LN2
Total Reads	15326461	15485817	16252863	20003115		15100271	15075237	16722412	18186024
Unmapped reads	3282650(21.42%)	3838943(24.79%)	3556883(21.88%)	6986735(34.93%)		3354299(22.21%)	3408261(22.61%)	3745574(22.4%)	4356025(23.95%)
Multiple mapped	220646(1.44%)	207275(1.34%)	222785(1.37%)	231871(1.16%)		202638(1.34%)	203250(1.35%)	228637(1.37%)	243852(1.34%)
Uniquely mapped	11823165(77.14%)	11439599(73.87%)	12473195(76.74%)	12784509(63.91%)		11543334(76.44%)	11463726(76.04%)	12748201(76.23%)	13586147(74.71%)
Reads map to '+'	5885926(38.4%)	5689175(36.74%)	6208881(38.2%)	6367950(31.83%)		5753470(38.1%)	5714268(37.9%)	6359751(38.03%)	6768911(37.22%)
Reads map to '-'	5937239(38.74%)	5750424(37.13%)	6264314(38.54%)	6416559(32.08%)		5789864(38.34%)	5749458(38.14%)	6388450(38.2%)	6817236(37.49%)
Non-splice reads	9306984(60.72%)	9102328(58.78%)	9937399(61.14%)	10165211(50.82%)		9188060(60.85%)	9163422(60.78%)	10099324(60.39%)	10950857(60.22%)
Splice reads	2516181(16.42%)	2337271(15.09%)	2535796(15.6%)	2619298(13.09%)		2355274(15.6%)	2300304(15.26%)	2648877(15.84%)	2635290(14.49%)
Express gene number	20673	20691	20806	20865		20563	20544	20629	20714
