# Supplementary material for: Transcriptomic analysis reveals adaptive strategies to chronic low nitrogen in Tibetan wild barley
Source: BMC Plant Biol. 2019 Feb 11;19:68. doi: 10.1186/s12870-019-1668-3 (PMC6371475; doi:10.1186/s12870-019-1668-3)
Supplement: Supplementary file 3 — Table S3. The FPKM value of 520 DEGs in XZ149 and XZ56 (XLSX 113 kb) [file 12870_2019_1668_MOESM3_ESM.xlsx]

## Sheet: The FPKM value of 520 DEGs
Gene_id	locus	XZ149CK_FPKM	XZ149CK_conf_lo	XZ149CK_conf_hi	XZ149CK_status	XZ149LN_FPKM	XZ149LN_conf_lo	XZ149LN_conf_hi	XZ149LN_status	XZ56CK_FPKM	XZ56CK_conf_lo	XZ56CK_conf_hi	XZ56CK_status	XZ56LN_FPKM	XZ56LN_conf_lo	XZ56LN_conf_hi	XZ56LN_status	Annotation
EPlHVUG00000000536	4:334935971-334936059	117.183	0	431.999	OK	0	0	0	OK	56.5249	51.7226	61.3271	OK	0	0	0	OK
EPlHVUG00000001463	3:557753263-557753477	0	0	0	OK	7.73244	0	18.4196	OK	5.82769	0	15.2254	OK	2.57712	0	10.0988	OK
EPlHVUG00000001688	4HS:180666-180756	81.7168	0	301.381	OK	0	0	0	OK	45.4394	40.7554	50.1234	OK	0	0	0	OK
EPlHVUG00000010018	Pt:17494-17584	110.04	103.387	116.693	OK	0	0	0	OK	59.4645	54.7651	64.1638	OK	0	0	0	OK
MLOC_1021	5:505550247-505553071	16.3839	11.6507	21.1171	OK	10.3172	7.03716	13.5972	OK	16.038	11.0594	21.0166	OK	9.94198	6.89191	12.992	OK	duf593 domain containing family protein isoform 1
MLOC_10262	2:39994830-39998165	52.9846	40.3417	65.6275	OK	73.1068	55.6658	90.5478	OK	79.8055	60.8326	98.7783	OK	91.7008	69.8365	113.565	OK	cbl-interacting protein kinase 2
MLOC_10286	2:7489168-7491115	10.8467	7.54352	14.1498	OK	12.7365	9.0109	16.4622	OK	9.36981	6.28097	12.4587	OK	5.92566	3.85402	7.9973	OK	disease resistance rpp13-like protein 1
MLOC_10292	2:555161640-555165136	21.6626	15.763	27.5622	OK	14.4485	10.2569	18.6401	OK	8.18724	5.48588	10.8886	OK	6.25724	4.12137	8.3931	OK	f-box protein pp2-a13-like
MLOC_1069	2:15771497-15773250	1.73496	0.721297	2.74862	OK	3.86191	2.15621	5.56761	OK	70.5746	53.25	87.8991	OK	72.1452	54.362	89.9284	OK	aspartic proteinase nepenthesin-1-like
MLOC_10766	1:28207365-28208351	57.9584	41.0583	74.8584	OK	37.7532	26.0401	49.4663	OK	49.8297	35.1459	64.5135	OK	37.0274	25.4862	48.5686	OK	defensin
MLOC_10829	5:323723530-323725575	14.7589	10.4676	19.0503	OK	9.52896	6.54844	12.5095	OK	13.2887	9.37296	17.2045	OK	13.394	9.52344	17.2645	OK	cyt-p450 monooxygenase
MLOC_10971	5:481464767-481468876	8.04048	5.80936	10.2716	OK	41.7283	31.5558	51.9008	OK	316.434	232.826	400.041	OK	389.385	285.819	492.951	OK	dehydration-responsive protein rd22-like
MLOC_11098	5:437078342-437082867	10.642	7.0766	14.2074	OK	17.9356	12.5151	23.356	OK	3.32431	1.82888	4.81975	OK	4.22903	2.42002	6.03804	OK	wall-associated receptor kinase 3
MLOC_11101	6:422970735-422975328	1.60354	0.806269	2.40081	OK	0.544427	0.128514	0.960339	OK	2.279	1.29098	3.26702	OK	2.66242	1.56722	3.75762	OK	cytochrome p450 87a3-like
MLOC_11147	5:490192171-490192913	3.38184	1.23198	5.5317	OK	8.22843	4.55471	11.9021	OK	5.95742	2.9318	8.98305	OK	3.3484	1.19093	5.50587	OK	predicted protein
MLOC_11248	3:482640259-482643550	221.998	167.818	276.177	OK	150.048	113.603	186.493	OK	84.4997	63.0253	105.974	OK	75.2041	56.2168	94.1914	OK	protein early responsive to dehydration 15-like isoform x1
MLOC_113	3:557824385-557828952	114.22	85.348	143.092	OK	160.084	120.134	200.034	OK	174.151	130.787	217.516	OK	204.993	154.391	255.596	OK	hypothetical protein TRIUR3_01588
MLOC_11590	1:370441640-370444622	3.20108	1.68117	4.72099	OK	3.07249	1.55756	4.58742	OK	4.05763	2.24014	5.87512	OK	2.09409	0.931195	3.25699	OK	predicted protein
MLOC_1165	4:891412-891916	0	0	0	OK	1.08059	0	2.59098	OK	0.207693	0	0.755817	OK	0.170923	0	0.701837	OK	---NA---
MLOC_11691	3:156171704-156173801	4.26056	2.62677	5.89436	OK	9.76474	6.82366	12.7058	OK	4.00872	2.43483	5.58261	OK	6.74805	4.60519	8.89092	OK	cbl-interacting protein kinase 13
MLOC_11773	5:83037585-83043332	84.816	63.8405	105.792	OK	54.4135	41.2045	67.6224	OK	57.5035	43.4948	71.5121	OK	39.3647	29.8455	48.8838	OK	#NAME?
MLOC_11893	3:48030071-48036008	15.7991	11.3998	20.1984	OK	12.5388	8.25912	16.8184	OK	14.7304	10.0843	19.3765	OK	8.05659	5.11399	10.9992	OK	probable serine incorporator
MLOC_11960	1:158524075-158525389	22.4854	16.0974	28.8734	OK	32.7621	24.0676	41.4566	OK	8.78447	5.67843	11.8905	OK	8.87986	5.78825	11.9715	OK	pr17c precursor
MLOC_12021	2:608943365-608944912	5.39271	3.36886	7.41657	OK	9.72394	6.66521	12.7827	OK	4.13234	2.46419	5.80049	OK	5.55075	3.54168	7.55982	OK	cbl-interacting serine threonine-protein kinase 14-like
MLOC_12079	1H:922157-923266	23.8183	16.9043	30.7322	OK	30.778	22.3013	39.2548	OK	16.7329	11.4553	22.0106	OK	8.28048	5.20229	11.3587	OK	wrky dna-binding domain superfamily protein
MLOC_12153	6:530129939-530134836	32.8333	24.3153	41.3514	OK	46.3051	34.177	58.4332	OK	62.9493	46.8302	79.0684	OK	63.4225	47.3244	79.5206	OK	phosphate transporter pho1-2
MLOC_12266	2:545606883-545613147	1.16152	0.398023	1.92501	OK	1.22663	0.214655	2.2386	OK	1.79843	0.561823	3.03503	OK	0.664835	0	1.4225	OK	predicted protein
MLOC_12482	1:311194136-311199361	41.4786	30.6824	52.2748	OK	62.564	46.3729	78.7551	OK	111.527	84.3425	138.712	OK	132.367	99.3896	165.345	OK	2og-fe oxygenase family protein
MLOC_12564	6:110742501-110743562	22.4877	16.114	28.8613	OK	18.3478	12.968	23.7277	OK	3.41434	1.76636	5.06231	OK	7.41638	4.63276	10.2	OK	probable glutathione s-transferase gstu6
MLOC_12634	7:331643526-331647177	173.363	129.139	217.587	OK	206.462	153.045	259.879	OK	42.9727	29.8237	56.1217	OK	67.7763	48.1156	87.4371	OK	u6 snrna-associated sm-like protein lsm7
MLOC_12732	4:247388044-247393787	16.9595	12.7165	21.2025	OK	25.6946	19.3452	32.044	OK	31.4653	23.8131	39.1174	OK	32.5986	24.6146	40.5827	OK	two-component response regulator-like prr73
MLOC_12912	7HL:1739844-1741624	12.92	9.06946	16.7705	OK	10.4655	7.31858	13.6125	OK	32.146	23.9222	40.3697	OK	21.1167	15.4169	26.8166	OK	uncharacterized abhydrolase domain-containing protein ddb_g0269086-like
MLOC_13104	2:475724632-475726745	32.1782	23.3118	41.0445	OK	51.2386	38.2032	64.274	OK	22.7586	16.3453	29.1718	OK	30.8012	22.7209	38.8814	OK	organic cation carnitine transporter 2-like
MLOC_13840	7:313442231-313444128	1.05986	0.417904	1.70181	OK	2.62764	1.45011	3.80516	OK	0.998423	0.339301	1.65755	OK	1.61404	0.76837	2.45971	OK	pentatricopeptide repeat-containing protein at4g22760
MLOC_13900	3:557054031-557055015	55.7555	41.2838	70.2272	OK	37.597	27.3015	47.8926	OK	39.3843	28.6948	50.0738	OK	55.4305	41.0292	69.8318	OK	root cap protein 1
MLOC_13981	1:424823901-424826314	3.03559	1.52732	4.54386	OK	2.70337	1.39431	4.01244	OK	4.88868	2.8878	6.88956	OK	2.5761	1.33206	3.82015	OK	gibberellin 2-oxidase
MLOC_14280	1H:2079277-2080406	96.3548	72.1566	120.553	OK	141.537	106.829	176.246	OK	222.436	168.475	276.397	OK	212.984	161.31	264.658	OK	hypothetical protein F775_28160
MLOC_14294	3:10155816-10157090	31.1628	22.4374	39.8883	OK	21.9487	15.4009	28.4966	OK	14.7691	9.61649	19.9216	OK	5.78349	3.35441	8.21256	OK	hypothetical protein F775_05557
MLOC_14804	2:16172652-16174658	13.4821	9.36533	17.5988	OK	22.0835	15.9585	28.2086	OK	17.6391	12.5549	22.7233	OK	20.3932	14.6159	26.1705	OK	l-ascorbate peroxidase 3
MLOC_15043	6HS:126515-127168	20.103	13.0383	27.1677	OK	20.5334	13.4462	27.6206	OK	49.7666	35.6593	63.8739	OK	32.5072	22.5357	42.4787	OK	predicted protein
MLOC_15203	3:487738709-487742418	84.4002	62.9999	105.8	OK	65.9028	49.2681	82.5374	OK	88.9701	66.5892	111.351	OK	61.6813	46.1969	77.1658	OK	tpa: laccase family protein
MLOC_15383	2:71112804-71115517	3.60636	2.12685	5.08587	OK	3.4112	2.05158	4.77083	OK	4.91658	3.12214	6.71101	OK	7.83511	5.33457	10.3356	OK	protein aspartic protease in guard cell 2-like
MLOC_15491	2:600639110-600640496	13.5644	8.98441	18.1444	OK	7.7668	4.79652	10.7371	OK	23.5021	16.7087	30.2955	OK	21.7837	15.4785	28.0889	OK	peroxidase 2-like
MLOC_15563	4:31941252-31942889	4.36543	2.51808	6.21277	OK	8.00623	5.1063	10.9062	OK	5.12128	3.06046	7.18209	OK	6.47173	4.03852	8.90494	OK	hesb-like domain-containing protein 2
MLOC_15580	4:510600538-510602270	34.8829	26.0811	43.6848	OK	22.0702	16.2089	27.9315	OK	21.8908	16.0165	27.7652	OK	17.5838	12.8199	22.3478	OK	high-affinity potassium transporter
MLOC_15595	5:541236859-541237934	24.4612	17.0683	31.8541	OK	20.1484	13.8101	26.4867	OK	16.0918	10.7742	21.4095	OK	32.4372	23.0873	41.787	OK	dna polymerase epsilon catalytic subunit
MLOC_15718	1:128455132-128456852	8.43869	4.30749	12.5699	OK	8.08176	4.11601	12.0475	OK	5.06522	2.23546	7.89497	OK	1.72776	0.163496	3.29202	OK	tetracycline transporter protein
MLOC_16176	4:244493565-244495413	7.38079	4.64755	10.114	OK	4.40703	2.58233	6.23173	OK	5.59754	3.4738	7.72128	OK	8.74102	5.80115	11.6809	OK	galactinol synthase 2-like
MLOC_16273	2:619031759-619033625	11.4648	8.00633	14.9233	OK	12.2756	8.64812	15.9031	OK	9.09131	6.05578	12.1268	OK	4.53201	2.86423	6.19979	OK	probable ccr4-associated factor 1 homolog 11
MLOC_16706	4HL:1008775-1010293	160.063	121.294	198.832	OK	124.708	94.3193	155.096	OK	199.125	151.056	247.194	OK	135.034	102.658	167.41	OK	vegetative cell wall protein gp1-like
MLOC_1673	6:10344995-10347053	2.04023	1.0227	3.05777	OK	19.6178	14.3374	24.8981	OK	17.2844	12.5075	22.0614	OK	68.5662	51.9023	85.23	OK	nitrate transporter
MLOC_16904	2:584839078-584839889	6.69038	3.28364	10.0971	OK	13.0779	7.78622	18.3696	OK	18.5729	11.8069	25.3388	OK	16.4684	10.3346	22.6021	OK	early nodulin 75 precursor-like protein
MLOC_17072	7:593609990-593612045	19.2139	12.2105	26.2173	OK	12.7982	7.93204	17.6644	OK	21.81	14.3726	29.2473	OK	12.248	7.05921	17.4368	OK	senescence-associated protein
MLOC_17476	1H:6705735-6706443	76.8072	56.6836	96.9308	OK	79.8971	59.4264	100.368	OK	38.1901	27.2326	49.1475	OK	58.0417	42.52	73.5635	OK	hypothetical protein
MLOC_17545	4:243455113-243458026	0.502193	0	1.01027	OK	0.185186	0	0.50635	OK	4.16644	2.51943	5.81345	OK	13.315	9.28526	17.3447	OK	laccase 17
MLOC_17562	2:12675683-12676153	273.756	201.413	346.098	OK	235.9	172.177	299.622	OK	831.762	627.87	1035.65	OK	550.884	413.504	688.263	OK	hypothetical protein F775_04817
MLOC_17678	7:341528665-341529868	2.54626	1.18049	3.91202	OK	3.23979	1.72697	4.75261	OK	6.93148	4.32599	9.53698	OK	3.98987	2.2455	5.73424	OK	cytochrome p450 89a2-like
MLOC_17732	5:390061668-390062873	12.998	8.64086	17.3552	OK	18.3699	12.8651	23.8747	OK	17.4604	11.4393	23.4816	OK	3.74353	2.00875	5.47832	OK	PREDICTED: uncharacterized protein LOC101757450 isoform X1
MLOC_17754	4:8428800-8429636	35.5922	25.2464	45.9381	OK	15.6132	10.1526	21.0738	OK	17.0909	11.2152	22.9667	OK	14.6588	9.48664	19.831	OK	predicted protein
MLOC_17883	1:162478754-162480114	119.616	90.1646	149.068	OK	78.246	58.978	97.514	OK	22.8505	16.2132	29.4879	OK	18.6263	13.2119	24.0407	OK	predicted protein
MLOC_17989	4:510562757-510564839	29.7955	21.7999	37.7911	OK	17.5297	12.4465	22.6129	OK	14.4521	10.0564	18.8479	OK	11.7438	8.03568	15.4519	OK	high-affinity potassium transporter
MLOC_18171	5:446209424-446210706	109.434	82.3891	136.48	OK	105.182	79.4627	130.902	OK	107.624	81.129	134.12	OK	153.569	116.488	190.65	OK	auxin-induced in root cultures protein 12-like
MLOC_18254	7:584872636-584873458	4.70605	1.98065	7.43145	OK	6.4197	3.21809	9.62131	OK	13.3471	8.03097	18.6632	OK	7.54052	4.06788	11.0132	OK	predicted protein
MLOC_18321	6:331946798-331948647	12.3776	8.47782	16.2774	OK	15.8173	11.296	20.3385	OK	29.7891	21.9583	37.62	OK	43.6525	32.704	54.601	OK	predicted protein
MLOC_18361	2:436260214-436262065	43.0855	32.4082	53.7628	OK	23.9617	17.624	30.2994	OK	15.5872	11.1826	19.9918	OK	13.7103	9.7505	17.6701	OK	f-box kelch-repeat protein at1g67480-like
MLOC_18371	1:179635416-179636461	2.86819	0.986458	4.74992	OK	8.04761	4.5681	11.5271	OK	4.65606	2.19577	7.11634	OK	27.5106	19.5076	35.5136	OK	methionine gamma-lyase-like
MLOC_18416	1:132291669-132295010	58.5201	44.0668	72.9735	OK	48.9554	36.6818	61.229	OK	52.7841	39.7941	65.774	OK	74.916	56.7566	93.0753	OK	chaperonin cpn60- mitochondrial
MLOC_18522	morex_contig_158088:40-941	53.0639	38.7491	67.3787	OK	47.1311	34.3312	59.9311	OK	60.839	44.539	77.1391	OK	38.928	28.1061	49.7499	OK	saur11 - auxin-responsive saur family member
MLOC_18532	5:444078598-444080076	28.4472	20.7032	36.1913	OK	31.728	23.0686	40.3873	OK	16.8065	11.7285	21.8845	OK	24.9239	17.9008	31.9471	OK	cinnamoyl- reductase 1-like
MLOC_18664	7:228083649-228085655	27.124	20.2024	34.0456	OK	46.2723	34.7889	57.7557	OK	47.7132	35.8636	59.5628	OK	55.0514	41.6353	68.4675	OK	heat shock protein 90
MLOC_18725	6:513360826-513364170	149.569	112.829	186.31	OK	81.0061	61.4465	100.566	OK	58.8298	44.6552	73.0044	OK	53.5373	40.7135	66.3611	OK	probable -trehalose-phosphate synthase
MLOC_19005	7:146047499-146048466	180.493	136.558	224.429	OK	144.334	109.194	179.473	OK	232.814	175.734	289.893	OK	155.797	118.231	193.364	OK	predicted protein
MLOC_19025	7:546672513-546678147	21.6993	16.0333	27.3653	OK	32.1244	23.9563	40.2925	OK	170.154	128.833	211.474	OK	133.046	101.131	164.962	OK	glutathione chloroplastic-like isoform x1
MLOC_19052	3:46195995-46197307	15.7771	10.8482	20.706	OK	13.8545	9.55357	18.1554	OK	6.85365	4.28281	9.42449	OK	11.3357	7.68863	14.9827	OK	myb-related protein hv33-like
MLOC_19132	4HL:419282-420276	90.4262	67.2531	113.599	OK	66.5384	49.1567	83.9201	OK	69.6167	51.3007	87.9327	OK	109.427	82.275	136.578	OK	cortical cell-delineating protein
MLOC_19134	7:4618388-4619327	31.859	22.6527	41.0652	OK	16.1408	10.8587	21.423	OK	7.54145	4.40207	10.6808	OK	5.74141	3.14394	8.33888	OK	b3 domain-containing protein os06g0107800-like
MLOC_19234	3:477760796-477769111	4.75301	1.74259	7.76344	OK	10.5637	5.26231	15.8652	OK	5.98696	2.48418	9.48975	OK	6.03239	2.4332	9.63158	OK	1-phosphatidylinositol-3-phosphate 5-kinase fab1a-like
MLOC_19278	5:3636681-3638953	17.1851	12.6504	21.7199	OK	14.1778	10.3818	17.9739	OK	5.38485	3.61766	7.15204	OK	11.0904	8.01366	14.1672	OK	wd40-like beta propeller repeat family expressed
MLOC_19571	6:451258985-451260380	8.54384	5.45851	11.6292	OK	4.75858	2.76181	6.75536	OK	7.23742	4.5814	9.89344	OK	5.05087	3.05916	7.04258	OK	predicted protein
MLOC_19594	7:600257617-600260737	20.3704	15.1638	25.5771	OK	18.1137	13.4581	22.7692	OK	16.789	12.4283	21.1497	OK	23.7006	17.7618	29.6393	OK	mixed-linked glucan synthase 2
MLOC_19759	3:42766099-42768586	35.2024	26.372	44.0327	OK	22.4624	16.6453	28.2796	OK	65.7358	49.8047	81.667	OK	77.1152	57.8745	96.3558	OK	fasciclin-like arabinogalactan protein 11-like
MLOC_19930	3:19276594-19279754	2.65586	1.48229	3.82942	OK	1.2658	0.522834	2.00877	OK	0.368884	0.0140372	0.723732	OK	0.164736	0	0.394	OK	cytochrome p450 71c4
MLOC_20326	7:96037094-96041602	25.0979	17.2849	32.9108	OK	38.3613	27.2942	49.4284	OK	30.6211	21.0842	40.158	OK	33.8845	23.6572	44.1118	OK	abscisic acid-insensitive 5-like protein 5
MLOC_20378	5:7439140-7439945	57.4341	41.724	73.1441	OK	76.5515	56.5263	96.5767	OK	31.5707	21.9091	41.2323	OK	47.6419	34.6079	60.676	OK	thaumatin-like partial
MLOC_20442	2:610040302-610041508	149.268	111.977	186.559	OK	81.2697	60.1275	102.412	OK	244.309	184.94	303.678	OK	146.29	109.802	182.778	OK	prolamin bindng factor
MLOC_20578	5:3868505-3870440	32.1546	23.9606	40.3485	OK	27.7327	20.6324	34.833	OK	26.6187	19.5654	33.672	OK	44.5795	33.7112	55.4477	OK	inter-alpha-trypsin inhibitor heavy chain h3
MLOC_20699	3:420485028-420485463	60.5317	41.263	79.8004	OK	49.4506	33.4076	65.4936	OK	55.2281	36.6359	73.8202	OK	31.6896	20.1173	43.262	OK	grx_i1 - glutaredoxin subgroup iii
MLOC_21142	7:310578194-310582774	7.58019	4.55702	10.6034	OK	25.8571	20.2758	31.4384	OK	11.4869	7.61654	15.3573	OK	10.1406	6.58395	13.6972	OK	probable rna polymerase ii transcription factor b subunit 1-1 isoform x1
MLOC_21386	5:85336907-85338119	1.56715	0.46334	2.67097	OK	1.84885	0.651145	3.04656	OK	2.1402	0.831547	3.44885	OK	4.6374	2.52697	6.74784	OK	heavy metal-associated domain containing protein
MLOC_21399	7:533523808-533524228	56.7197	38.078	75.3615	OK	31.4185	19.5754	43.2615	OK	3.47962	0.370512	6.58872	OK	1.86115	0	4.0441	OK	predicted protein
MLOC_21661	1:363207426-363208384	180.751	136.787	224.716	OK	191.272	144.681	237.863	OK	75.7711	56.359	95.1833	OK	50.6173	37.0229	64.2118	OK	bowman-birk type wound-induced protease inhibitor
MLOC_21688	2:8954070-8955963	39.9206	29.7973	50.0439	OK	22.1642	16.3151	28.0132	OK	67.0386	50.6248	83.4525	OK	68.8141	51.7357	85.8925	OK	cytochrome p450 93a2-like
MLOC_21938	1:273128154-273131059	6.94975	4.40687	9.49263	OK	12.2241	8.13976	16.3085	OK	9.52063	5.20522	13.836	OK	11.5725	8.09225	15.0527	OK	urea-proton symporter dur3
MLOC_22030	6:176820319-176820732	1.52084	0	3.44488	OK	0	0	0	OK	0.265146	0	0.934518	OK	0	0	0	OK	myosin-j heavy chain
MLOC_22092	3:449456609-449457828	94.6778	71.4004	117.955	OK	62.0714	46.6033	77.5395	OK	57.8761	42.8747	72.8776	OK	46.4039	34.5201	58.2877	OK	tyrosine decarboxylase 1-like
MLOC_22221	1:370547872-370548085	168.434	102.77	234.098	OK	294.454	196.585	392.323	OK	166.681	101.525	231.838	OK	268.944	176.32	361.568	OK	---NA---
MLOC_22626	5:133697620-133701983	6.85165	4.56646	9.13684	OK	11.719	7.42705	16.0109	OK	8.94851	5.77408	12.1229	OK	14.631	9.33813	19.9239	OK	2-oxoisovalerate dehydrogenase subunit alpha mitochondrial isoform x1
MLOC_22698	2:545020366-545021982	36.7666	26.8201	46.713	OK	22.3566	15.9574	28.7558	OK	25.5619	18.3987	32.725	OK	22.3998	16.1378	28.6618	OK	constans-like protein co5
MLOC_22850	6:62869550-62870101	25.8348	16.0441	35.6254	OK	18.5062	10.97	26.0424	OK	31.5734	19.8186	43.3282	OK	13.4284	7.33136	19.5255	OK	unnamed protein product
MLOC_24530	3:457131638-457133379	38.1643	26.05	50.2786	OK	34.2303	23.6756	44.7849	OK	56.4023	39.3738	73.4308	OK	35.3499	24.3882	46.3116	OK	ap2 domain containing protein
MLOC_24900	5:445174466-445176297	57.1267	42.9383	71.3151	OK	38.7212	28.9922	48.4502	OK	10.6074	7.30703	13.9078	OK	7.89989	5.35245	10.4473	OK	l-ascorbate oxidase
MLOC_2531	1:339424457-339429255	8.27358	5.36599	11.1812	OK	8.77557	5.8037	11.7474	OK	3.51571	1.9394	5.09202	OK	6.17089	3.90143	8.44035	OK	phosphate dikinase chloroplastic
MLOC_25315	6:182931-183715	12.9053	7.65843	18.1522	OK	15.9779	9.95388	22.0019	OK	3.57	1.27728	5.86272	OK	7.97277	4.24121	11.7043	OK	keratin-associated protein 5-1-like
MLOC_25632	3:546652002-546652764	4.66518	2.1802	7.15016	OK	3.67893	1.56065	5.79722	OK	4.91069	2.35042	7.47095	OK	1.72619	0.384146	3.06823	OK	calcium-binding protein cml31
MLOC_25684	7:19872579-19872760	15.0037	10.738	19.2694	OK	22.4039	0	48.2692	OK	12.5649	0	32.478	OK	0	0	0	OK	thionin-like isoform x1
MLOC_25708	7:565570614-565574354	6.71083	3.932	9.48966	OK	3.19049	1.50143	4.87955	OK	8.10216	4.97389	11.2304	OK	7.11189	4.27265	9.95113	OK	nac domain-containing protein 21 22-like
MLOC_25773	4:541329072-541330764	70.9607	53.5825	88.3388	OK	41.0285	30.5855	51.4714	OK	119.682	90.6863	148.678	OK	71.6052	54.1348	89.0755	OK	60 kda jasmonate-induced
MLOC_26015	morex_contig_1729389:0-299	1.13838	0	2.67291	OK	1.61955	0	4.76603	OK	2.43793	0	6.25476	OK	0	0	0	OK	lrr receptor-like serine threonine-protein kinase efr
MLOC_2695	7:97073274-97073598	0	0	0	OK	9.81882	0	23.8092	OK	0	0	0	OK	9.87575	0	23.9995	OK	heat-shock protein
MLOC_28345	3:471666958-471667439	11.8005	5.85798	17.743	OK	22.743	13.6044	31.8816	OK	22.0533	13.1658	30.9409	OK	21.4597	12.7735	30.1459	OK	---NA---
MLOC_29498	2:575704747-575706016	378.195	285.724	470.665	OK	225.69	167.494	283.886	OK	228.17	171.456	284.884	OK	303.061	227.311	378.811	OK	germin-like protein 2-1
MLOC_30236	morex_contig_2075966:3-262	0	0	0	OK	1.74527	0	3.64503	OK	3.91101	0	10.2206	OK	0	0	0	OK	ribonuclease h protein at1g65750
MLOC_3053	6:268053710-268054907	214.93	162.893	266.966	OK	380.403	286.524	474.283	OK	285.202	214.01	356.393	OK	454.019	343.153	564.884	OK	high-affinity nitrate transporter -like
MLOC_30704	4:268304434-268305640	61.249	44.5566	77.9414	OK	99.4183	73.9882	124.848	OK	62.5613	45.6779	79.4446	OK	66.2789	48.8573	83.7006	OK	serine-rich protein
MLOC_31068	morex_contig_2153945:22-422	0.806761	0	2.21963	OK	0.744413	0	2.19276	OK	0	0	0	OK	1.27722	0	3.06262	OK	reverse transcriptase
MLOC_31289	morex_contig_2174772:2-313	0.577069	0	1.63208	OK	0.51994	0	1.56158	OK	2.35098	0	6.1201	OK	0	0	0	OK	retrotransposon line subclass
MLOC_31542	morex_contig_2199392:12-249	6.49727	0	17.023	OK	2.70633	0.509516	4.90314	OK	0	0	0	OK	6.75842	0	16.4954	OK	retrotransposon unclassified
MLOC_31630	1H:25113482-25113724	33.0577	11.8699	54.2454	OK	48.9889	22.6988	75.279	OK	5.94521	0	14.6876	OK	0	0	0	OK	---NA---
MLOC_3169	morex_contig_1283760:88-206	34.2006	0	126.066	OK	0	0	0	OK	0	0	0	OK	0	0	0	OK	partial
MLOC_31732	6:509444650-509444800	0	0	0	OK	0	0	0	OK	21.8807	0	57.1957	OK	0	0	0	OK	hypothetical protein F775_20856
MLOC_32633	5:457225839-457227163	11.2884	7.41141	15.1654	OK	10.4628	6.79339	14.1323	OK	3.23957	1.56202	4.91712	OK	6.72562	4.02524	9.42601	OK	beta-glucosidase 6
MLOC_32687	morex_contig_2310779:37-326	1.48383	0	5.46516	OK	0	0	0	OK	0	0	0	OK	0	0	0	OK	probable receptor-like protein kinase at5g47070 isoform x2
MLOC_32910	5:484112051-484113982	9.79069	6.14071	13.4407	OK	8.77886	5.49618	12.0615	OK	6.24777	3.65489	8.84064	OK	3.2198	1.59033	4.84927	OK	probable purine permease 5 isoform x2
MLOC_33053	7:513565815-513568222	24.1061	17.939	30.2733	OK	39.2953	29.6193	48.9713	OK	34.3767	25.8415	42.9119	OK	33.8226	25.3695	42.2757	OK	auxin-induced protein 6b-like
MLOC_33075	5HL:6678976-6679308	0.902409	0	2.21331	OK	1.88008	0	4.59439	OK	2.06421	0	5.20968	OK	0	0	0	OK	ribonuclease h protein at1g65750
MLOC_33210	5HS:1787294-1787532	2.48634	0	9.1703	OK	0	0	0	OK	1.19996	0	2.69592	OK	2.22849	0.105212	4.35178	OK	serine threonine-protein kinase smg1
MLOC_33295	morex_contig_2361190:10-259	0	0	0	OK	1.00792	0	2.43167	OK	2.32376	0	8.31889	OK	0	0	0	OK	ribonuclease h protein at1g65750
MLOC_33486	6:464652888-464654325	14.0648	9.72772	18.4019	OK	11.9031	8.14192	15.6642	OK	41.8461	30.9917	52.7006	OK	29.2653	21.4865	37.0441	OK	hyoscyamine 6-dioxygenase
MLOC_33544	morex_contig_2383621:75-294	12.94	0	26.8649	OK	7.13757	4.23629	10.0388	OK	3.33278	0	11.928	OK	0	0	0	OK	serine threonine-protein kinase smg1
MLOC_33795	5:52224513-52228063	7.70856	5.3465	10.0706	OK	11.6577	7.91543	15.4	OK	2.68946	0.881518	4.4974	OK	2.33929	1.06675	3.61182	OK	l-type lectin-domain containing receptor kinase -like
MLOC_33809	4:540266908-540267897	145.737	110.393	181.082	OK	80.9905	60.7846	101.196	OK	78.4414	58.648	98.2348	OK	47.2499	34.8646	59.6352	OK	60 kda jasmonate-induced
MLOC_34107	5:525684706-525687330	16.9738	11.8331	22.1144	OK	14.0867	9.85849	18.3149	OK	22.2705	16.067	28.474	OK	15.1032	10.5515	19.6548	OK	predicted protein
MLOC_34131	7:599576271-599578104	129.678	98.7494	160.607	OK	162.956	123.453	202.459	OK	69.0214	52.1523	85.8905	OK	99.7359	75.1372	124.335	OK	32 kda protein
MLOC_3422	7:92303653-92304262	32.949	22.2511	43.6469	OK	26.4992	17.6666	35.3319	OK	39.9774	27.5813	52.3735	OK	25.6439	17.0031	34.2848	OK	low quality protein: nascent polypeptide-associated complex subunit muscle-specific form
MLOC_34511	3:464975731-464980028	38.0567	28.8256	47.2877	OK	38.1218	28.8186	47.425	OK	5.08779	3.48641	6.68917	OK	9.92683	7.17596	12.6777	OK	subtilisin-like protease
MLOC_34612	morex_contig_2442514:9-289	3.38532	0	8.82827	OK	1.52689	0	3.26581	OK	1.68598	0	6.04101	OK	0	0	0	OK	retrotransposon unclassified
MLOC_34646	6:331841901-331842891	4.19568	2.26665	6.1247	OK	3.35006	1.71486	4.98527	OK	5.21727	2.97963	7.45492	OK	2.09287	0.881074	3.30467	OK	myb-related protein myb4
MLOC_34709	4:137432228-137434294	32.7115	24.357	41.0661	OK	46.4152	34.7714	58.0591	OK	46.2463	34.6952	57.7974	OK	52.4639	39.4911	65.4367	OK	1-aminocyclopropane-1-carboxylate oxidase
MLOC_35254	4:45321142-45322512	2158.01	1550.77	2765.25	OK	1734.58	1257.63	2211.53	OK	1331.45	978.95	1683.95	OK	941.865	699.316	1184.41	OK	auxin-repressed kda protein
MLOC_36135	1:461811050-461811343	7.59721	0.996338	14.1981	OK	25.8993	12.1392	39.6594	OK	0	0	0	OK	0	0	0	OK	transposon en spm sub-class
MLOC_36386	3:500159299-500163142	21.3919	15.1516	27.6323	OK	12.2314	8.36492	16.0978	OK	12.7651	8.66909	16.8611	OK	8.8755	5.66882	12.0822	OK	amino acid-polyamine transporter
MLOC_36554	6:504458686-504462540	71.0823	53.4892	88.6754	OK	100.651	76.1295	125.173	OK	78.9687	59.5554	98.382	OK	83.319	62.8924	103.746	OK	nuclear transcription factor
MLOC_36575	5:542783473-542785153	20.3717	14.732	26.0113	OK	30.7017	22.5792	38.8243	OK	20.9399	15.1348	26.7451	OK	24.5385	17.9368	31.1402	OK	hypothetical protein TRIUR3_13832
MLOC_36602	1:158018270-158019502	3.04605	1.34341	4.74869	OK	3.37417	1.514	5.23434	OK	0.998804	0.0780531	1.91955	OK	3.59633	1.8521	5.34056	OK	glutathione s-transferase u17-like
MLOC_36824	7:49834657-49838687	0.929981	0	1.97742	OK	2.79973	0.482672	5.11679	OK	0.10219	0	0.684398	OK	0.0545323	0	0.664926	OK	serine carboxypeptidase family expressed
MLOC_36834	6:500820021-500821918	26.9654	18.6239	35.307	OK	10.9348	6.74015	15.1295	OK	27.0778	18.8345	35.3211	OK	17.6177	11.7567	23.4787	OK	tyrosine specific protein phosphatase family protein
MLOC_37228	1H:1732142-1733473	5.48092	3.24406	7.71777	OK	2.59279	1.23056	3.95503	OK	5.70276	3.40188	8.00365	OK	3.11518	1.58409	4.64627	OK	PREDICTED: uncharacterized protein LOC100839203
MLOC_37381	4:463733151-463736692	160.273	121.536	199.011	OK	106.932	81.088	132.777	OK	420.161	312.821	527.502	OK	321.652	239.981	403.323	OK	homocysteine s-methyltransferase 1
MLOC_37566	7HL:3202621-3204038	30.3995	22.1631	38.636	OK	47.7032	35.3069	60.0995	OK	38.8897	28.5912	49.1882	OK	39.0689	28.7742	49.3635	OK	ceramide-1-phosphate transfer
MLOC_37675	2:495209262-495214305	40.1253	29.4417	50.8089	OK	30.5011	22.2673	38.7349	OK	81.3489	60.9667	101.731	OK	58.1646	43.1508	73.1783	OK	peroxidase 51-like
MLOC_37710	2:616667823-616669135	465.78	351.151	580.408	OK	298.606	225.521	371.691	OK	929.975	693.182	1166.77	OK	792.774	588.487	997.06	OK	methylthioribose kinase
MLOC_37760	4:428479782-428480794	3.1245	1.37793	4.87107	OK	5.72855	3.26752	8.18958	OK	4.39048	2.27119	6.50977	OK	8.33605	5.22057	11.4515	OK	protein faf- chloroplastic
MLOC_3806	4:265978491-265979143	410.679	309.884	511.475	OK	283.535	214.277	352.792	OK	1110.11	834.833	1385.38	OK	900.629	671.426	1129.83	OK	nicotianamine synthase 2
MLOC_38061	2:157002798-157006730	0.71933	0	1.52875	OK	0.709959	0	1.57306	OK	2.21218	0.879982	3.54437	OK	4.61733	2.4232	6.81145	OK	mads-box transcription factor 18
MLOC_38136	6HL:1559030-1562846	6.28102	4.13928	8.42276	OK	18.8761	13.7772	23.9751	OK	6.58208	4.37499	8.78918	OK	13.0565	9.33354	16.7795	OK	predicted protein
MLOC_38202	1:363001549-363003896	1.85169	1.00929	2.69408	OK	3.95092	2.50576	5.39608	OK	2.15505	1.22098	3.08912	OK	2.44118	1.42859	3.45377	OK	phospholipase a1- chloroplastic-like
MLOC_38209	2:599832656-599836209	3.28311	2.04118	4.52505	OK	4.32488	2.79657	5.85318	OK	3.85738	2.4186	5.29617	OK	6.48852	4.4815	8.49554	OK	small rna degrading nuclease 1-like
MLOC_38328	6:529013672-529020521	6.08275	4.29875	7.86674	OK	6.08113	4.26233	7.89992	OK	2.56004	1.57374	3.54634	OK	4.47254	3.03962	5.90546	OK	clip-associated isoform x2
MLOC_38368	2:483513979-483516335	8.18335	5.53456	10.8321	OK	7.04308	4.72646	9.35971	OK	7.34628	4.89431	9.79824	OK	4.48656	2.85323	6.1199	OK	probable inositol transporter 2
MLOC_38396	5:517717877-517719004	13.0296	7.87753	18.1816	OK	22.5619	15.2098	29.9141	OK	17.4385	11.3104	23.5667	OK	21.7997	14.6437	28.9556	OK	non-specific lipid-transfer protein at2g13820
MLOC_38822	1:439904201-439905361	9.78798	6.29063	13.2853	OK	12.3459	8.2519	16.4398	OK	6.35648	3.7849	8.92806	OK	12.0364	8.05477	16.0181	OK	ap2 erebp transcription factor superfamily protein
MLOC_38932	3:516324310-516327359	235.068	175.498	294.637	OK	120.81	90.6212	150.999	OK	76.0363	56.3911	95.6814	OK	52.9067	36.1092	69.7042	OK	btb poz and taz domain-containing protein 1-like
MLOC_39001	1:13122266-13123165	9.96838	5.79791	14.1388	OK	23.0329	15.631	30.4348	OK	22.4676	15.1106	29.8247	OK	56.1778	41.3129	71.0427	OK	zinc finger protein zat12-like
MLOC_3906	5:491795994-491798617	23.3303	17.2084	29.4522	OK	19.3167	14.2197	24.4137	OK	39.1323	29.5832	48.6814	OK	27.2962	20.3108	34.2817	OK	btb poz domain-containing protein at5g66560-like
MLOC_39115	3:418830814-418831887	19.8081	13.7132	25.9031	OK	19.5272	13.5786	25.4758	OK	34.3868	24.8276	43.946	OK	21.787	15.2984	28.2755	OK	predicted protein, partial
MLOC_39160	6:376028647-376029986	28.0455	20.2843	35.8066	OK	19.1569	13.5921	24.7217	OK	46.428	34.4588	58.3971	OK	32.6667	24.0123	41.3211	OK	sulfotransferase domain containing protein
MLOC_39318	morex_contig_2553017:381-1684	160.977	114.411	207.543	OK	172.683	123.717	221.649	OK	36.2208	23.1247	49.3168	OK	66.0686	46.049	86.0881	OK	zeamatin-like protein
MLOC_39462	3:503880139-503880443	2.00531	0.459918	3.5507	OK	5.43255	0	11.5519	OK	0	0	0	OK	3.70342	0	8.71639	OK	---NA---
MLOC_39717	3:432727228-432727625	50.8604	33.2293	68.4916	OK	91.1563	63.8624	118.45	OK	93.705	65.7583	121.652	OK	84.8759	59.4034	110.348	OK	cold induced
MLOC_4115	2:88830188-88833966	11.5575	8.16825	14.9467	OK	9.60045	6.69281	12.5081	OK	7.62339	5.17683	10.0699	OK	4.62979	2.92897	6.33061	OK	trehalose-phosphate phosphatase
MLOC_41666	7HL:7426882-7427162	2.30794	0.608634	4.00725	OK	4.81664	0	10.5351	OK	3.8924	0	9.60851	OK	0	0	0	OK	retrotransposon unclassified
MLOC_42299	morex_contig_263625:302-549	2.73125	0	10.0735	OK	2.4034	0.318651	4.48815	OK	2.64627	0	9.48603	OK	0	0	0	OK	serine threonine-protein kinase smg1
MLOC_42762	6:168382474-168385360	2.16291	0.652476	3.67335	OK	4.47453	1.95526	6.9938	OK	1.89545	0.207675	3.58322	OK	2.03233	0	4.39125	OK	crs2-associated factor mitochondrial
MLOC_43156	5:518872398-518872974	343.585	259.651	427.52	OK	189.094	141.945	236.243	OK	1.7708	0	3.58195	OK	2.57667	0.486709	4.66664	OK	pathogenesis-related protein prms
MLOC_4317	2:6881349-6884395	18.233	13.6486	22.8173	OK	28.1433	21.1931	35.0935	OK	4.76204	3.27866	6.24541	OK	4.87124	3.37241	6.37006	OK	serine threonine-protein kinase receptor
MLOC_43759	1:363666596-363667330	1736.68	1296.32	2177.05	OK	1547.42	1157.68	1937.16	OK	399.192	302.479	495.906	OK	555.556	420.386	690.727	OK	bowman-birk type wound-induced protease inhibitor
MLOC_43806	6:304529575-304530479	8.78339	5.40623	12.1606	OK	6.91611	4.10478	9.72745	OK	8.46728	5.1008	11.8338	OK	3.01054	1.34273	4.67835	OK	myb-related protein myb4
MLOC_43911	1:9810417-9815045	28.9011	20.155	37.6472	OK	25.8143	18.3929	33.2357	OK	40.2141	28.5747	51.8535	OK	26.2449	18.6607	33.8292	OK	e3 ubiquitin-protein ligase ring1-like
MLOC_43947	morex_contig_273526:0-344	669.318	505.377	833.258	OK	567.262	429.55	704.973	OK	634.618	480.833	788.403	OK	920.603	695.638	1145.57	OK	40s ribosomal protein s2-3-like
MLOC_4405	1H:1334817-1337946	2.69491	1.64689	3.74294	OK	2.91038	1.80197	4.01879	OK	15.7385	10.8701	20.6069	OK	3.72191	2.41141	5.03241	OK	nuclease harbi1-like
MLOC_44072	7:28143750-28146205	2.11229	1.19288	3.03169	OK	1.01151	0.449028	1.57399	OK	1.52806	0.778441	2.27768	OK	1.09547	0.509984	1.68095	OK	burp domain-containing protein 12-like
MLOC_44080	4:405894273-405898149	29.2521	21.886	36.6181	OK	54.8502	41.54	68.1605	OK	12.1726	8.7762	15.5689	OK	36.7528	27.558	45.9477	OK	asparagine synthetase
MLOC_44090	1:453773197-453777471	90.9764	69.4531	112.5	OK	118.565	90.3582	146.772	OK	102.927	78.3471	127.506	OK	143.959	109.331	178.587	OK	gdp-mannose -epimerase 1
MLOC_44160	2:430251162-430252852	33.967	24.8335	43.1005	OK	22.8745	16.3082	29.4408	OK	27.6173	19.9688	35.2657	OK	21.1285	14.8994	27.3575	OK	centroradialis
MLOC_44268	2:556080781-556082842	22.8388	16.5143	29.1632	OK	15.1931	10.7097	19.6765	OK	16.1207	11.3312	20.9101	OK	11.0058	7.67088	14.3408	OK	mate efflux family protein 9-like
MLOC_44303	2HS:273024-281674	14.4907	10.0044	18.977	OK	9.35862	6.2516	12.4656	OK	12.6725	8.7863	16.5588	OK	10.0097	6.50589	13.5134	OK	pentatricopeptide repeat-containing protein mitochondrial
MLOC_4435	7:67487098-67490123	5.99778	4.02456	7.971	OK	9.47484	6.52082	12.4289	OK	6.60948	4.46015	8.7588	OK	4.79581	3.08266	6.50897	OK	hypothetical protein F775_03205
MLOC_44411	2:571784706-571785856	25.2115	17.8932	32.5298	OK	27.0233	19.247	34.7997	OK	38.6789	27.923	49.4347	OK	15.7016	10.652	20.7512	OK	ethylene-responsive transcription factor 4-like
MLOC_44595	7:96055766-96057311	4.21039	2.46169	5.95908	OK	4.87007	2.99967	6.74047	OK	10.4827	7.01458	13.9508	OK	5.43414	3.45839	7.40989	OK	predicted protein
MLOC_44925	4:347937647-347938940	10.338	6.24963	14.4263	OK	3.60558	1.49325	5.7179	OK	1.78465	0.390124	3.17917	OK	1.0239	0.0183252	2.02947	OK	jasmonate-induced protein isoform x1
MLOC_45046	4:383537275-383539716	88.872	67.3626	110.381	OK	152.707	115.045	190.369	OK	179.892	135.228	224.556	OK	236.866	176.403	297.329	OK	heat shock cognate 70 kda protein 2
MLOC_45108	7:569154681-569156203	81.2987	59.8146	102.783	OK	99.3132	74.4024	124.224	OK	67.4611	50.1887	84.7335	OK	96.5171	70.382	122.652	OK	ureide permease expressed
MLOC_4511	2:613994175-613995544	121.862	92.3509	151.372	OK	149.718	113.561	185.874	OK	41.7483	31.0203	52.4763	OK	62.868	47.3512	78.3849	OK	vacuolar defense protein
MLOC_4518	4:403115875-403118266	256.096	193.208	318.983	OK	358.208	268.904	447.512	OK	279.785	210.945	348.624	OK	292.815	220.292	365.339	OK	catalytic hydrolase
MLOC_45395	1:38884982-38885515	0	0	0	OK	1.11992	0	2.88043	OK	0	0	0	OK	0.203104	0	1.08177	OK	maize proteinase inhibitor
MLOC_45654	4:499259497-499260190	15.0253	9.41624	20.6344	OK	8.52091	4.76035	12.2815	OK	3.20264	1.14937	5.25592	OK	3.7924	1.52717	6.05763	OK	leucine zipper protein
MLOC_45692	7:264458965-264459945	23.5279	16.551	30.5048	OK	44.634	32.6494	56.6186	OK	39.6336	28.8563	50.411	OK	42.7614	31.2909	54.232	OK	myb-related protein zm38
MLOC_4597	2:541829768-541834539	4.09511	2.71217	5.47805	OK	4.24404	2.80363	5.68445	OK	7.38734	5.2127	9.56197	OK	11.0419	8.01383	14.07	OK	glycerophosphoryl diester phosphodiesterase 1
MLOC_46471	7HS:3675756-3676584	10.4793	3.31682	17.6418	OK	11.7461	4.19774	19.2945	OK	10.0048	2.43416	17.5753	OK	3.51775	0	7.06943	OK	cyclin-h1-1
MLOC_4683	2:623556121-623557459	421.466	313.549	529.383	OK	297.55	222.707	372.393	OK	237.523	175.622	299.424	OK	227.252	171.437	283.067	OK	cationic peroxidase spc4-like
MLOC_4690	4HS:99710-100560	23.7343	16.0429	31.4258	OK	20.6453	13.8014	27.4892	OK	24.3755	16.1605	32.5905	OK	12.3088	7.67575	16.9418	OK	predicted protein
MLOC_4747	5:83059762-83061537	4.55747	2.65069	6.46425	OK	7.294	4.64508	9.94292	OK	3.15805	1.64099	4.67511	OK	9.51583	6.34658	12.6851	OK	nac transcription factor 25-like
MLOC_4831	6:4626175-4627695	49.2526	36.3138	62.1913	OK	47.0172	34.6064	59.428	OK	29.1127	20.8894	37.336	OK	48.2016	35.5028	60.9005	OK	senescence-associated protein din1
MLOC_4832	6:4629444-4631481	112.253	85.2392	139.266	OK	135.344	102.483	168.205	OK	44.1147	32.8248	55.4046	OK	62.8206	47.1217	78.5195	OK	senescence-associated protein din1
MLOC_48630	7:143230063-143230242	3.67499	0	13.5137	OK	4.88268	0	14.5326	OK	3.75319	0	13.4458	OK	0	0	0	OK	lysine-specific demethylase ref6-like
MLOC_48761	morex_contig_329140:138-774	8.99486	3.50758	14.4821	OK	8.81099	3.16532	14.4567	OK	28.7913	15.0844	42.4982	OK	12.1503	3.52766	20.7729	OK	dna-damage-repair toleration protein drt100
MLOC_48766	2:545135369-545135958	203.532	153.039	254.024	OK	165.94	124.65	207.231	OK	32.9487	22.2938	43.6036	OK	54.9556	39.2033	70.7079	OK	chitinase 5
MLOC_4956	5:464543141-464544367	0.404268	0	0.935692	OK	0.0709106	0	0.28964	OK	4.8418	2.37847	7.30512	OK	0.831461	0.0729804	1.58994	OK	c-repeat binding factor 3-like protein
MLOC_498	1:437806555-437809783	3.24701	1.62249	4.87153	OK	7.46682	4.44227	10.4914	OK	6.47013	3.99827	8.942	OK	10.049	6.27263	13.8254	OK	heat shock factor protein hsf30 isoform x1
MLOC_5010	3:471028147-471030215	27.2431	16.3664	38.1198	OK	26.3302	13.4336	39.2267	OK	44.0853	28.7812	59.3895	OK	26.2412	18.8094	33.673	OK	hypothetical protein F775_27646
MLOC_50936	4HS:358034-361879	45.3266	33.9335	56.7197	OK	30.5326	22.8751	38.1902	OK	83.6406	63.0079	104.273	OK	106.609	80.7892	132.428	OK	partial
MLOC_51191	5:497609516-497612133	1.60103	0.301691	2.90037	OK	4.17218	1.91595	6.42841	OK	5.48493	2.87199	8.09788	OK	7.15926	4.14515	10.1734	OK	heat stress transcription factor a-2c-like
MLOC_51660	4:200731354-200733649	20.3922	14.7678	26.0165	OK	19.7656	14.3927	25.1385	OK	26.8476	19.5801	34.115	OK	17.9522	13.011	22.8933	OK	predicted protein
MLOC_5174	3:129677748-129678596	1.13067	0.0264168	2.23493	OK	0.611361	0	1.32599	OK	13.4119	8.4207	18.4032	OK	5.48169	2.89598	8.0674	OK	late embryogenesis abundant protein lea14-a
MLOC_51907	6:490974753-490976040	23.3448	16.428	30.2616	OK	14.9594	10.1114	19.8074	OK	18.9987	13.0745	24.923	OK	17.8226	12.44	23.2052	OK	protein exordium-like
MLOC_51984	4:516170478-516173062	13.3022	9.54017	17.0642	OK	8.07981	5.62911	10.5305	OK	4.86304	3.20356	6.52253	OK	3.9582	2.55874	5.35766	OK	probable acyl-activating enzyme peroxisomal
MLOC_5209	7HL:2981878-2982774	17.487	11.2722	23.7019	OK	9.6796	5.74365	13.6155	OK	15.2775	9.8059	20.749	OK	15.8472	10.3579	21.3365	OK	protein glutamine dumper 4-like
MLOC_52134	6:494996547-494998136	5.4112	3.35813	7.46427	OK	9.0993	6.13921	12.0594	OK	10.6391	7.3047	13.9735	OK	8.10739	5.40531	10.8095	OK	transcription factor myb39
MLOC_52308	6:488909126-488911065	3.22852	1.84679	4.61024	OK	1.94185	0.97405	2.90966	OK	10.4364	7.25912	13.6137	OK	6.34492	4.16895	8.52088	OK	e3 ubiquitin-protein ligase atl31-like
MLOC_52462	2:42475483-42483186	13.1388	9.03744	17.2401	OK	22.4132	15.9958	28.8306	OK	1.48402	0.622164	2.34588	OK	1.34292	0.516062	2.16979	OK	ulp1 protease c-terminal catalytic domain containing expressed
MLOC_52605	1:371126622-371128500	34.7031	25.1726	44.2337	OK	30.3662	21.9845	38.7478	OK	67.5164	50.4737	84.5591	OK	46.305	34.2343	58.3756	OK	kda class vi heat shock
MLOC_52621	6:10779039-10781030	44.4217	33.3048	55.5386	OK	183.307	138.361	228.253	OK	108.598	81.596	135.599	OK	270.424	203.528	337.321	OK	nitrate transporter
MLOC_52706	2:40411640-40414100	8.40824	5.67559	11.1409	OK	13.5074	9.58319	17.4316	OK	14.4215	10.2907	18.5524	OK	12.1662	8.56731	15.765	OK	myb family transcription factor apl-like
MLOC_52843	3:35838432-35841071	12.3318	8.22812	16.4354	OK	14.3467	9.63386	19.0596	OK	18.3936	12.8643	23.923	OK	12.1603	8.28326	16.0373	OK	protein nsp-interacting kinase 3-like
MLOC_52915	7:280813169-280813670	66.2979	31.1548	101.441	OK	527.881	332.416	723.346	OK	132.91	81.6442	184.177	OK	77.6731	37.5538	117.792	OK	replication factor a protein 1- partial
MLOC_53079	4:73078-75317	0.456193	0	1.3511	OK	0.491996	0	1.918	OK	42.9964	29.9266	56.0662	OK	28.118	19.1379	37.0982	OK	family expressed
MLOC_5316	6:366806538-366808811	27.3814	19.9827	34.7802	OK	43.0028	31.8273	54.1784	OK	57.0558	42.7214	71.3903	OK	81.4218	61.3102	101.533	OK	remorin-like isoform x1
MLOC_53175	4:5928494-5934746	185.188	138.909	231.468	OK	209.309	156.734	261.883	OK	219.663	164.32	275.005	OK	306.549	226.451	386.646	OK	5-methyltetrahydropteroyltriglutamate--homocysteine methyltransferase
MLOC_53242	1:314322304-314324096	6.69495	4.24887	9.14102	OK	12.3181	8.53162	16.1045	OK	11.0935	7.57416	14.6128	OK	11.8483	8.22235	15.4743	OK	glycine-rich cell wall structural protein 1-like
MLOC_53253	3:433569581-433570736	16.8113	10.4098	23.2127	OK	9.47759	5.49646	13.4587	OK	14.103	8.79796	19.4081	OK	12.601	7.96782	17.2342	OK	---NA---
MLOC_53764	7:93616472-93617308	22.9334	15.2693	30.5976	OK	20.629	13.6953	27.5626	OK	32.4167	22.3603	42.4731	OK	19.2552	12.8344	25.6759	OK	hypothetical protein OsI_22151
MLOC_53989	2:435141979-435150808	2.49897	1.65046	3.34747	OK	2.11437	1.35374	2.87499	OK	1.80477	1.12141	2.48813	OK	1.04644	0.579001	1.51389	OK	chloroplastic group iia intron splicing facilitator chloroplastic isoform x1
MLOC_54023	7:48439115-48440699	7.16358	4.44058	9.88658	OK	2.75146	1.34821	4.15472	OK	5.89854	3.54413	8.25295	OK	1.84315	0.746179	2.94012	OK	peroxidase 70
MLOC_54205	4:469550552-469555062	16.8046	11.069	22.5401	OK	10.7833	7.09073	14.4759	OK	19.5997	14.3691	24.8304	OK	15.6809	11.3451	20.0167	OK	probable beta-d-xylosidase 7
MLOC_5421	1:456628050-456629137	63.9909	46.7541	81.2277	OK	53.3821	38.9481	67.8161	OK	50.9821	36.4465	65.5177	OK	32.4887	23.1727	41.8047	OK	probable calcium-binding protein cml14
MLOC_54330	7:331092365-331097017	19.5733	14.6704	24.4761	OK	30.5297	23.0527	38.0066	OK	20.4268	15.3196	25.534	OK	22.177	16.6691	27.685	OK	hornerin-like isoform x1
MLOC_54420	2:494667716-494669726	0.352419	0	0.740491	OK	0.597489	0.125118	1.06986	OK	0.713254	0.183949	1.24256	OK	2.49349	1.37461	3.61238	OK	cytokinin-o-glucosyltransferase 2
MLOC_54532	3:507769500-507774873	9.05428	6.49736	11.6112	OK	5.7551	3.92985	7.58035	OK	2.3919	1.42048	3.36332	OK	1.76423	0.997979	2.53049	OK	btb poz and taz domain-containing protein 3 isoform x1
MLOC_54601	1:342724705-342726666	84.3983	63.8697	104.927	OK	130.722	98.7915	162.653	OK	30.8829	22.834	38.9319	OK	79.608	60.2461	98.9698	OK	wat1-related protein at5g07050-like
MLOC_54893	2:621255420-621257314	261.43	197.702	325.158	OK	225.645	171.188	280.101	OK	74.208	55.7191	92.6968	OK	103.205	77.59	128.82	OK	peroxidase 12
MLOC_54916	1:153126741-153128407	7.5357	4.61584	10.4556	OK	8.31277	5.32901	11.2965	OK	18.2324	12.7925	23.6724	OK	35.426	26.033	44.8189	OK	bifunctional epoxide hydrolase 2-like
MLOC_55102	3:557361797-557365022	4.28321	2.36338	6.20304	OK	7.8657	4.96669	10.7647	OK	0.708322	0	1.58296	OK	0.635376	0	1.49501	OK	protein notum homolog
MLOC_5534	3:449695316-449698529	9.77562	6.82319	12.7281	OK	15.9566	11.6462	20.267	OK	20.3657	14.9634	25.768	OK	24.1819	17.9973	30.3664	OK	probable indole-3-acetic acid-amido synthetase
MLOC_55348	3:516927594-516931295	10.5324	7.44055	13.6243	OK	17.2775	12.4174	22.1376	OK	20.5932	15.1333	26.0531	OK	29.5961	22.0525	37.1397	OK	selenium-binding protein 1-like
MLOC_55369	5:492484048-492485840	18.6511	13.3683	23.9339	OK	11.8817	8.24404	15.5194	OK	22.2356	16.1493	28.3219	OK	23.7696	17.3042	30.235	OK	leucine-rich repeat extensin-like protein 6
MLOC_55407	1:342224409-342227295	41.3542	30.2045	52.5039	OK	32.2681	23.544	40.9921	OK	45.4276	33.3489	57.5064	OK	29.9199	21.3777	38.462	OK	methyltransferase-like protein 13
MLOC_55464	2:471714685-471717084	8.22335	5.38715	11.0595	OK	13.6151	9.4228	17.8074	OK	12.7083	8.75353	16.6631	OK	14.8549	10.4087	19.3011	OK	equilibrative nucleotide transporter 3-like
MLOC_55855	3:516668863-516670056	930.829	689.651	1172.01	OK	651.018	487.728	814.308	OK	157.562	119.135	195.989	OK	102.398	77.7183	127.078	OK	glycine-rich cell wall structural
MLOC_56030	5:531394065-531398485	26.197	19.3507	33.0432	OK	18.4377	13.5291	23.3464	OK	37.368	27.8662	46.8698	OK	25.8807	19.2048	32.5566	OK	leucine rich repeat family expressed
MLOC_56081	4:400304395-400306591	4.00609	2.39707	5.61512	OK	7.27934	4.90298	9.65571	OK	6.20844	3.92204	8.49484	OK	4.57594	2.88074	6.27113	OK	protein phosphatase 2c
MLOC_56252	2:589543164-589550380	2.38977	1.54505	3.2345	OK	2.56571	1.64793	3.4835	OK	1.16769	0.605037	1.73035	OK	2.0671	1.27175	2.86245	OK	haloacid dehalogenase-like hydrolase-like
MLOC_56313	1:1723942-1732301	55.265	40.6738	69.8561	OK	77.558	57.9602	97.1559	OK	44.6973	32.531	56.8637	OK	52.5006	38.5496	66.4516	OK	predicted protein
MLOC_56598	3:267218828-267227841	27.1288	19.6882	34.5695	OK	27.8076	19.9536	35.6616	OK	34.0611	24.7545	43.3677	OK	23.3169	16.5967	30.0371	OK	cyclic dof factor 2-like
MLOC_56904	3:29413139-29418742	5.27311	3.8638	6.68242	OK	7.49764	5.53588	9.4594	OK	3.98478	2.84359	5.12597	OK	3.53488	2.48453	4.58522	OK	nbs-lrr disease resistance protein
MLOC_57016	6:530008782-530012867	3.53243	1.5246	5.54027	OK	7.59419	4.31803	10.8704	OK	5.02039	2.66467	7.37611	OK	4.97615	2.67461	7.27768	OK	pentatricopeptide repeat-containing protein mitochondrial-like
MLOC_57021	5:469801104-469804943	9.63072	6.98689	12.2745	OK	14.3366	10.5728	18.1004	OK	20.1375	15.0367	25.2384	OK	25.8992	19.4711	32.3273	OK	two-component response regulator-like prr95
MLOC_57284	1:411684037-411685735	223.94	169.844	278.036	OK	168.605	127.948	209.262	OK	319.514	241.583	397.445	OK	225.108	170.696	279.521	OK	root r-b1-like
MLOC_57326	4:155436318-155438469	6.55248	3.74091	9.36406	OK	4.71591	2.42126	7.01056	OK	13.8445	9.08742	18.6015	OK	7.50498	4.43322	10.5767	OK	protein flowering locus t-like
MLOC_57501	7:145402663-145404157	12.9163	8.72152	17.111	OK	20.3669	14.5206	26.2133	OK	17.6491	12.3887	22.9096	OK	18.8634	13.3835	24.3433	OK	gdsl esterase lipase at1g74460-like
MLOC_57602	1:437959387-437960384	2.48305	0.98941	3.97669	OK	8.1226	4.96546	11.2797	OK	0.997041	0.102641	1.89144	OK	0.541976	0	1.16193	OK	predicted protein
MLOC_57632	1:47896602-47900525	10.7415	7.25825	14.2248	OK	21.5677	15.4399	27.6955	OK	12.6083	8.65282	16.5637	OK	12.3746	8.44727	16.302	OK	brain protein 44-like protein
MLOC_5765	1:414785611-414788612	157.716	118.751	196.682	OK	130.932	98.5301	163.334	OK	112.994	84.731	141.256	OK	77.2351	57.5013	96.9688	OK	predicted protein
MLOC_57810	1:322136032-322141010	5.61825	3.9279	7.3086	OK	8.40486	6.02331	10.7864	OK	14.4111	10.6256	18.1967	OK	13.9548	10.3559	17.5536	OK	inosine-uridine preferring nucleoside hydrolase family protein isoform 1
MLOC_57980	2:550509374-550511092	18.9158	13.3887	24.443	OK	22.7286	16.3632	29.094	OK	38.8182	28.6703	48.966	OK	21.6958	15.686	27.7055	OK	gem-like protein 4-like
MLOC_58164	2:493764989-493766878	13.0544	8.19007	17.9187	OK	7.06438	3.6304	10.4984	OK	27.4213	18.4382	36.4044	OK	10.494	6.25451	14.7334	OK	predicted protein
MLOC_58185	4:132877345-132880085	30.2437	22.6376	37.8499	OK	45.7718	34.3903	57.1534	OK	78.451	59.4219	97.48	OK	72.6506	54.9628	90.3385	OK	dentin sialophospho isoform x3
MLOC_58380	2:607044936-607048923	78.2394	59.3402	97.1386	OK	70.5777	53.5575	87.5979	OK	94.1919	71.2919	117.092	OK	67.8816	51.5266	84.2365	OK	loricrin-like isoform x1
MLOC_58437	6:10565078-10567464	4.91657	3.17985	6.65329	OK	25.5879	18.1781	32.9976	OK	43.0818	32.1948	53.9687	OK	65.3725	49.5219	81.2231	OK	nitrate transporter
MLOC_58438	6:10574083-10576043	73.3305	55.4611	91.1999	OK	139.804	105.904	173.704	OK	125.938	95.1139	156.761	OK	183.751	139	228.503	OK	nitrate transporter
MLOC_58453	2:18521523-18523958	10.1984	7.21924	13.1775	OK	6.08148	4.101	8.06195	OK	6.71156	4.58564	8.83748	OK	5.17775	3.45599	6.8995	OK	predicted protein
MLOC_58488	1:323687299-323690172	23.5528	17.3296	29.776	OK	13.8122	9.96833	17.6561	OK	14.6872	10.3037	19.0706	OK	10.4133	7.30939	13.5171	OK	beta-amylase chloroplastic
MLOC_58776	1:447186088-447186852	223.111	168.908	277.314	OK	191.141	144.463	237.82	OK	568.174	429.238	707.109	OK	369.359	280.029	458.689	OK	predicted protein
MLOC_58866	1:1788720-1791534	1.34971	0.633941	2.06548	OK	0.497759	0.0819484	0.91357	OK	2.24671	1.27253	3.2209	OK	2.44787	1.43053	3.46521	OK	arginine decarboxylase
MLOC_59019	2:590228597-590229869	32.7894	23.9112	41.6676	OK	19.9823	14.1243	25.8402	OK	31.9939	23.2479	40.7398	OK	22.3953	16.1507	28.6399	OK	agmatine coumaroyltransferase
MLOC_59105	4:453540026-453540773	74.5082	54.0159	95.0006	OK	49.4933	35.3014	63.6853	OK	80.3691	58.8538	101.884	OK	60.1197	43.5417	76.6977	OK	coiled-coil domain-containing protein
MLOC_59148	4:139761835-139762622	37.66	26.2336	49.0864	OK	8.91487	4.74183	13.0879	OK	259.732	196.555	322.909	OK	110.146	81.0848	139.208	OK	tdl1b_orysj ame: full=tpd1 protein homolog 1b ame: full=tpd1-like protein 1b short= 1b flags: precursor
MLOC_59275	1:430241304-430246020	240.587	179.44	301.735	OK	157.127	118.251	196.003	OK	197.918	148.406	247.431	OK	158.13	118.593	197.667	OK	catalytic hydrolase isoform x1
MLOC_5946	7:114675053-114680084	65.4357	49.1065	81.7649	OK	61.5393	46.2055	76.873	OK	53.6144	39.3311	67.8977	OK	36.1814	26.5785	45.7844	OK	metalloendoproteinase 1-like
MLOC_59508	1:280393955-280398259	76.8516	57.7027	96.0005	OK	135.088	102.31	167.867	OK	121.662	91.6904	151.634	OK	179.862	134.935	224.788	OK	protein nrt1 ptr family -like
MLOC_5957	2:15447389-15455699	29.5257	22.4428	36.6086	OK	38.2367	29.0291	47.4444	OK	13.705	10.2923	17.1177	OK	21.1662	16.0187	26.3137	OK	abc transporter c family member 14-like
MLOC_59629	2:7492377-7497494	4.27549	2.41073	6.14025	OK	2.95102	1.46465	4.43739	OK	7.9941	5.15694	10.8313	OK	4.49989	2.58909	6.41069	OK	probable pectate lyase 8 isoform x2
MLOC_59656	3:487434642-487438775	9.25421	5.31759	13.1908	OK	14.8471	9.55136	20.1428	OK	18.8965	12.5469	25.2462	OK	35.8645	25.778	45.951	OK	non-specific lipid-transfer protein 3-like
MLOC_59725	7:9748606-9750681	2.65509	1.42971	3.88048	OK	4.85965	3.02078	6.69852	OK	0	0	0	OK	0.149471	0	0.409079	OK	protein srg1
MLOC_59875	3:409086932-409089662	33.1644	24.2479	42.0809	OK	27.3331	19.9298	34.7364	OK	44.1464	31.9812	56.3116	OK	22.132	15.9879	28.276	OK	nuclease harbi1
MLOC_59991	7:97119268-97121923	4.7795	2.87939	6.67961	OK	8.93861	6.03412	11.8431	OK	15.1571	10.7449	19.5692	OK	17.1608	12.3287	21.993	OK	trehalose-phosphate phosphatase
MLOC_60157	7:537035664-537037719	319.153	235.599	402.708	OK	331.796	248.797	414.794	OK	170.499	127.225	213.772	OK	255.808	190.455	321.161	OK	peroxidase 15-like
MLOC_60218	2:558628088-558629887	8.37324	5.088	11.6585	OK	3.78955	1.82511	5.75398	OK	7.41449	4.43678	10.3922	OK	8.66231	5.40339	11.9212	OK	rare lipoprotein a like double-psi beta-barrel containing expressed
MLOC_60304	1:152633113-152635800	2.15704	1.17618	3.13791	OK	2.08809	1.07841	3.09777	OK	1.85932	0.939757	2.77889	OK	3.40285	2.06324	4.74247	OK	probable atp-dependent rna helicase ddx11
MLOC_60312	7:549627200-549627971	56.3911	40.5705	72.2117	OK	47.5237	34.0047	61.0427	OK	46.0537	32.4505	59.6569	OK	28.6321	19.5827	37.6816	OK	calcium-binding protein kic-like
MLOC_60412	6:8485425-8488828	15.5769	11.4344	19.7193	OK	22.1109	16.4749	27.747	OK	6.5418	4.51775	8.56584	OK	8.12024	5.77046	10.47	OK	soluble acid invertase
MLOC_60418	6HS:1683393-1684024	135.207	101.182	169.232	OK	145.075	108.594	181.555	OK	148.995	111.615	186.375	OK	212.489	160.521	264.458	OK	transcription factor btf3 homolog 4-like
MLOC_60446	3HL:86592-94681	185.971	129.883	242.059	OK	157.581	114.644	200.518	OK	365.18	265.785	464.576	OK	232.364	169.426	295.301	OK	auxin efflux carrier component 8
MLOC_60458	2:71016789-71023524	6.47747	4.13077	8.82417	OK	11.3577	7.84955	14.8658	OK	2.62513	1.10052	4.14975	OK	6.14465	1.27707	11.0122	OK	PREDICTED: uncharacterized protein LOC100826457
MLOC_60694	5:453841237-453847169	42.2722	30.5647	53.9796	OK	71.0662	52.4411	89.6913	OK	35.2382	25.2887	45.1878	OK	42.8969	31.0533	54.7406	OK	---NA---
MLOC_60871	2:480571176-480572450	43.1011	32.3256	53.8767	OK	25.9235	19.0982	32.7488	OK	51.6777	38.7878	64.5677	OK	51.0978	38.2813	63.9144	OK	abscisic stress ripening
MLOC_60872	6:538288200-538294220	5.05866	0	11.6404	OK	4.25315	0	9.33229	OK	2.43977	0.705995	4.17355	OK	1.19243	0.32166	2.0632	OK	disease resistance protein
MLOC_60890	6:121139593-121141798	26.8077	19.7847	33.8308	OK	27.2319	20.2562	34.2076	OK	20.5741	14.7723	26.3759	OK	12.1506	8.69356	15.6076	OK	wrky transcription factor
MLOC_61102	7:567156647-567158278	305.588	230.516	380.661	OK	366.241	275.608	456.875	OK	256.273	192.484	320.062	OK	377.101	282.714	471.487	OK	peroxidase 2-like
MLOC_61137	4:522345581-522346133	61.2337	42.7819	79.6855	OK	37.8756	24.9507	50.8005	OK	47.069	32.2024	61.9356	OK	28.5786	18.3772	38.78	OK	hypothetical protein TRIUR3_01927
MLOC_61316	7:67578693-67579860	35.6143	25.6197	45.6089	OK	29.7014	21.3013	38.1016	OK	6.67651	3.85495	9.49807	OK	12.8101	8.49549	17.1246	OK	short-chain type dehydrogenase reductase-like
MLOC_61343	6:534763639-534765006	3.44253	1.072	5.81306	OK	3.31607	0.944964	5.68718	OK	7.14458	3.67666	10.6125	OK	3.46329	1.05896	5.86762	OK	mate efflux family protein chloroplastic
MLOC_6141	7:585100847-585106300	2.00946	1.2586	2.76031	OK	3.55285	2.38283	4.72288	OK	1.13955	0.614971	1.66413	OK	1.70515	1.0209	2.3894	OK	aldehyde oxidase-like protein
MLOC_61430	4:496362186-496363265	14.5357	9.6933	19.3781	OK	13.8837	9.32417	18.4431	OK	26.8289	18.7922	34.8656	OK	14.6223	9.89183	19.3529	OK	predicted protein
MLOC_61601	2:77950167-77954094	136.508	102.794	170.223	OK	109.7	82.8324	136.567	OK	83.5576	63.2244	103.891	OK	60.5585	45.9796	75.1373	OK	catalytic hydrolase
MLOC_61721	2:423725430-423727794	2.90544	1.66112	4.14976	OK	1.09548	0.444385	1.74657	OK	3.53985	2.15169	4.928	OK	2.45275	1.38546	3.52004	OK	anthocyanidin 3-o-glucosyltransferase 2-like
MLOC_61742	2:557685650-557689372	3.20747	1.99473	4.4202	OK	2.21649	1.24374	3.18923	OK	9.83332	6.94254	12.7241	OK	6.21697	4.29506	8.13888	OK	mechanosensitive ion channel protein 5-like
MLOC_62152	2:111110115-111111479	11.8394	7.92736	15.7515	OK	5.15463	3.0021	7.30716	OK	10.6661	7.04821	14.2841	OK	7.92172	4.98608	10.8574	OK	spx domain-containing protein 5-like
MLOC_62487	3:50223486-50230770	5.0545	3.59038	6.51863	OK	7.44229	5.36183	9.52276	OK	7.08073	5.12253	9.03893	OK	7.11441	5.15871	9.07011	OK	pleiotropic drug resistance protein 6
MLOC_62511	7:5822841-5825347	76.9872	58.0608	95.9137	OK	36.0397	26.0258	46.0535	OK	45.7466	33.865	57.6283	OK	56.1594	42.0751	70.2437	OK	raftin 1
MLOC_62592	7:163351140-163357920	5.88872	4.24412	7.53332	OK	8.58087	6.26286	10.8989	OK	9.46765	7.00629	11.929	OK	9.29006	6.8061	11.774	OK	cysteine-rich receptor-like protein kinase 10-like
MLOC_62724	5HL:150173-154567	1.06979	0	2.76714	OK	1.34703	0	3.27493	OK	0.433506	0	1.24448	OK	2.39533	0.521764	4.2689	OK	mitotic checkpoint protein
MLOC_62815	6:36816034-36818549	126.424	92.213	160.636	OK	88.7377	64.6576	112.818	OK	83.0732	61.5142	104.632	OK	76.8618	56.3917	97.3319	OK	lactate dehydrogenase
MLOC_62907	2:479964521-479966839	5.40777	3.01163	7.80392	OK	2.43235	1.22394	3.64075	OK	3.21723	1.63347	4.80099	OK	1.81762	0.786584	2.84865	OK	11-beta-hydroxysteroid dehydrogenase 1b-like
MLOC_62978	5:19842072-19847433	202.241	151.708	252.775	OK	141.411	106.712	176.11	OK	95.1626	71.6108	118.714	OK	79.1099	60.1217	98.0981	OK	cation h(+) antiporter 19-like
MLOC_63070	3:129271964-129276429	191.676	144.751	238.601	OK	139.896	106.161	173.63	OK	239.456	180.871	298.041	OK	184.864	138.5	231.229	OK	speckle-type poz protein
MLOC_63089	5:300831955-300841011	18.694	13.2964	24.0916	OK	27.6781	20.2852	35.0711	OK	11.9113	8.23821	15.5844	OK	11.156	7.72322	14.5889	OK	asparagine synthetase
MLOC_63282	1:451511609-451516068	1.02348	0.456414	1.59054	OK	1.09236	0.49723	1.68749	OK	12.8266	9.38836	16.2649	OK	8.83567	6.27574	11.3956	OK	subtilisin-like protease
MLOC_63336	7:96859772-96867923	1.37779	0.458583	2.29699	OK	1.30213	0.41765	2.1866	OK	1.15409	0.386957	1.92123	OK	2.47096	0.98531	3.95661	OK	probable dna helicase mcm9
MLOC_63613	4:383175866-383185178	3.61986	1.96029	5.27944	OK	4.00687	2.20259	5.81115	OK	3.28122	1.47879	5.08365	OK	1.15183	0.256634	2.04702	OK	hsp70 nucleotide exchange factor fes1-like
MLOC_63682	5:464483625-464485184	0.98243	0.230104	1.73476	OK	0.288217	0	0.68535	OK	3.54955	1.85151	5.24758	OK	1.16911	0.345262	1.99295	OK	c-repeat binding factor 6
MLOC_63811	7:306795498-306801618	24.5071	18.4898	30.5245	OK	32.1312	24.2791	39.9832	OK	18.8973	14.0967	23.698	OK	30.0029	22.6383	37.3676	OK	external alternative nad h-ubiquinone oxidoreductase mitochondrial-like
MLOC_63834	2:551553157-551555148	13.2349	9.22677	17.243	OK	7.6223	5.08229	10.1623	OK	12.8519	8.9914	16.7123	OK	9.00743	6.08337	11.9315	OK	ethylene-responsive transcription factor erf053-like
MLOC_63907	7:34299971-34302042	7.10248	4.71257	9.4924	OK	5.45429	3.53672	7.37186	OK	7.76809	5.10687	10.4293	OK	1.67047	0.815557	2.52539	OK	saposin-like partial
MLOC_64363	5:531710244-531715293	88.2766	66.8922	109.661	OK	61.6005	46.5654	76.6357	OK	86.6713	65.6297	107.713	OK	92.5902	70.1472	115.033	OK	dihydrolipoyllysine-residue acetyltransferase component of pyruvate dehydrogenase mitochondrial-like
MLOC_64411	morex_contig_487934:0-293	1.30876	0	4.81909	OK	0	0	0	OK	0.709411	0	1.84231	OK	0.613057	0	1.74421	OK	retrotransposon unclassified
MLOC_64412	7:524838684-524840710	3.0727	1.76836	4.37704	OK	1.48817	0.713897	2.26245	OK	2.74093	1.55582	3.92604	OK	1.79376	0.947068	2.64045	OK	cytochrome p450 93a3-like
MLOC_64448	1:447325045-447325609	128.603	95.6263	161.58	OK	75.817	54.9666	96.6674	OK	154.497	115.504	193.491	OK	84.5828	61.9148	107.251	OK	hypothetical protein TRIUR3_06715
MLOC_6463	2:549697827-549702673	21.113	14.9967	27.2293	OK	19.4919	13.6105	25.3733	OK	31.2203	22.3575	40.0831	OK	20.5436	14.8402	26.2471	OK	cytokinin riboside 5 -monophosphate phosphoribohydrolase log3
MLOC_64672	2HS:497178-500482	18.9834	12.6633	25.3035	OK	11.6507	7.52946	15.7719	OK	13.9852	9.00692	18.9636	OK	13.769	8.66342	18.8746	OK	probable indole-3-acetic acid-amido synthetase
MLOC_64811	7:539603576-539607660	38.7623	29.2432	48.2814	OK	23.5925	17.8026	29.3823	OK	40.676	30.7973	50.5546	OK	26.9	20.3515	33.4485	OK	tyrosine-sulfated glycopeptide receptor 1-like
MLOC_6488	4:199152335-199153790	96.1031	72.4117	119.795	OK	67.689	50.1147	85.2634	OK	121.782	92.382	151.182	OK	56.1633	42.1192	70.2074	OK	acid phosphatase 1-like
MLOC_64880	2:579832723-579838497	7.09965	4.60703	9.59227	OK	7.25644	4.9755	9.53739	OK	0.505273	0.0922798	0.918267	OK	1.12152	0.442345	1.80069	OK	wall-associated receptor kinase 5-like
MLOC_64904	1:391422543-391423398	40.227	27.781	52.673	OK	29.1868	19.5389	38.8346	OK	34.323	23.3404	45.3055	OK	20.0835	12.8593	27.3078	OK	PREDICTED: uncharacterized protein LOC102706006
MLOC_64936	4:474213906-474218136	4.05464	2.38876	5.72052	OK	2.08024	1.08944	3.07104	OK	2.16328	1.11567	3.21088	OK	1.6925	0.838416	2.54659	OK	glycosyl hydrolase family 10 protein
MLOC_64942	5:469411442-469412707	19.291	13.606	24.976	OK	17.0571	12.0064	22.1077	OK	20.1059	13.7077	26.504	OK	10.9364	7.40651	14.4663	OK	predicted protein
MLOC_64997	7:562496860-562500705	33.0067	24.9573	41.056	OK	60.6933	45.1389	76.2476	OK	26.9683	20.2389	33.6977	OK	25.0842	18.8409	31.3274	OK	atp-dependent zinc metalloprotease ftsh chloroplastic
MLOC_65033	5HL:865298-866973	62.346	46.7468	77.9452	OK	58.294	43.6901	72.8979	OK	84.4538	63.0562	105.851	OK	50.5484	37.859	63.2379	OK	zinc finger protein 1-like
MLOC_65110	6:10683569-10685416	6.5817	4.25193	8.91146	OK	3.04606	1.71025	4.38187	OK	9.98902	6.87272	13.1053	OK	4.38793	2.69036	6.0855	OK	nitrate transporter
MLOC_65113	2:542110555-542111798	2.02605	0.630645	3.42146	OK	1.72968	0.504485	2.95488	OK	2.43058	0.913143	3.94801	OK	5.86357	3.31362	8.41352	OK	fasciclin-like arabinogalactan protein 7
MLOC_65155	4:532741977-532749082	0.901428	0.425243	1.37761	OK	1.95464	1.16501	2.74428	OK	2.59959	1.66758	3.5316	OK	2.47605	1.56153	3.39057	OK	protein kinase xa21
MLOC_65160	5:492952353-492954127	297.396	223.751	371.041	OK	210.441	159.349	261.533	OK	184.002	138.674	229.33	OK	254.281	191.786	316.776	OK	lipoxygenase 2
MLOC_65219	3:415919635-415920679	36.6395	26.2205	47.0585	OK	34.6646	24.9298	44.3994	OK	89.6075	66.7963	112.419	OK	57.8885	42.7149	73.0622	OK	predicted protein, partial
MLOC_65388	3:554860059-554861250	32.8011	23.7515	41.8507	OK	18.9576	13.214	24.7012	OK	26.2897	18.8338	33.7457	OK	35.2915	25.6692	44.9139	OK	root cap protein 1
MLOC_65390	1:343975638-343978029	146.956	111.097	182.814	OK	116.235	88.0653	144.404	OK	353.784	264.582	442.986	OK	243.18	181.285	305.075	OK	probable pectinesterase pectinesterase inhibitor 41-like
MLOC_65462	5:368168120-368170659	74.7988	56.6374	92.9603	OK	73.5287	55.9923	91.0651	OK	60.0536	45.4681	74.6392	OK	43.6818	32.8991	54.4645	OK	homeobox-leucine zipper protein hox25-like
MLOC_65591	3:499895577-499896722	28.2851	20.0393	36.5309	OK	17.5945	12.1027	23.0863	OK	12.8327	8.37456	17.2908	OK	9.13558	5.82181	12.4493	OK	pyrabactin resistance 1-like 5
MLOC_65597	4HL:8785785-8786008	6.59442	3.70186	9.48697	OK	3.08364	0	12.1047	OK	3.56783	0	12.7812	OK	0	0	0	OK	serine threonine-protein kinase smg1
MLOC_65621	2:609120093-609121817	410.627	309.172	512.081	OK	284.771	215.569	353.974	OK	121.548	91.4497	151.646	OK	127.085	96.538	157.631	OK	stem-specific protein tsjt1-like
MLOC_65696	5:2363025-2365774	25.7831	19.4277	32.1385	OK	38.7436	29.3412	48.1459	OK	33.7599	25.5205	41.9992	OK	42.9384	32.5202	53.3567	OK	cell division protein aaa atpase family
MLOC_65765	7:15949098-15950568	35.3489	25.7973	44.9004	OK	33.0285	24.2153	41.8416	OK	34.4928	25.2499	43.7356	OK	50.1611	37.3878	62.9345	OK	xyloglucan endotransglycosylase hydrolase protein 8
MLOC_65964	6:397384045-397384883	25.2165	16.9082	33.5248	OK	14.3432	8.93743	19.7489	OK	1.57121	0.185254	2.95716	OK	1.8211	0.386326	3.25587	OK	germin-like protein 8-14
MLOC_66004	5:46416340-46419770	124.158	89.8443	158.473	OK	67.6171	47.1232	88.111	OK	76.8983	53.1489	100.648	OK	84.6921	61.5636	107.821	OK	PREDICTED: uncharacterized protein LOC100840575 isoform X3
MLOC_66056	3:465595915-465598125	1.97574	0.948005	3.00347	OK	2.85574	1.56674	4.14474	OK	0.775208	0.179737	1.37068	OK	2.11036	1.05358	3.16714	OK	wat1-related protein at5g64700-like
MLOC_66151	3:91644679-91647215	18.1646	12.8875	23.4418	OK	8.3778	5.27387	11.4817	OK	3.97203	2.34122	5.60284	OK	2.71027	1.23261	4.18792	OK	galactinol--sucrose galactosyltransferase
MLOC_66448	1:411876160-411877726	142.649	107.723	177.576	OK	151.152	114.72	187.585	OK	141.628	107.234	176.023	OK	203.317	154.483	252.151	OK	postacrosomal sheath ww domain-binding
MLOC_66515	7:37361548-37368154	19.7816	14.4756	25.0876	OK	28.372	21.123	35.6209	OK	10.1142	7.06985	13.1585	OK	15.6341	11.3281	19.9401	OK	ent-kaurenoic acid oxidase 1-like
MLOC_66574	1:391425482-391429207	6.62937	4.31784	8.9409	OK	4.04317	2.46432	5.62203	OK	3.74394	2.20654	5.28135	OK	3.15558	1.82587	4.48529	OK	anthocyanidin 3-o-glucosyltransferase
MLOC_66599	4:402989645-402991630	18.165	13.1373	23.1928	OK	14.8692	10.6998	19.0387	OK	13.6091	9.57734	17.6408	OK	8.95661	6.22939	11.6838	OK	sr-rich pre-mrna splicing activator
MLOC_66740	5:449547965-449551214	0.963705	0.32066	1.60675	OK	2.07423	1.07373	3.07473	OK	7.20884	4.82542	9.59227	OK	5.71794	3.73859	7.6973	OK	beta-glucosidase 31-like
MLOC_66939	6:419955422-419958970	26.3082	19.5791	33.0373	OK	23.7281	17.6074	29.8488	OK	29.2409	21.8726	36.6091	OK	43.1643	32.3477	53.9809	OK	protein nrt1 ptr family -like
MLOC_67158	4:536920662-536921067	6.90304	1.41844	12.3876	OK	24.058	12.6169	35.4992	OK	62.2997	40.2013	84.398	OK	74.8663	49.942	99.7906	OK	heat shock factor protein 1
MLOC_67251	4:469899975-469901755	13.1467	8.81282	17.4805	OK	10.7307	6.87118	14.5903	OK	8.31078	5.32666	11.2949	OK	4.21877	2.3831	6.05443	OK	probable protein phosphatase 2c 78
MLOC_6731	6:383203852-383206529	25.0329	17.8945	32.1712	OK	25.2364	18.1422	32.3306	OK	42.0745	30.3133	53.8357	OK	20.6114	14.3991	26.8237	OK	ring zinc finger
MLOC_67445	7HL:1961130-1962299	49.4221	35.4562	63.388	OK	36.4288	25.9913	46.8662	OK	70.7295	52.3403	89.1187	OK	48.8606	35.5488	62.1725	OK	probable boi-related e3 ubiquitin-protein ligase 3
MLOC_6748	4:501551674-501553906	7.72478	4.8248	10.6248	OK	4.37639	2.46688	6.2859	OK	1.11252	0.251339	1.9737	OK	1.46227	0.506644	2.4179	OK	probable flavin-containing monooxygenase 1
MLOC_67489	2:549172617-549176230	5.01406	3.15669	6.87143	OK	9.44291	6.46899	12.4168	OK	2.5883	1.40502	3.77159	OK	5.17535	3.29851	7.05219	OK	l-allo-threonine aldolase
MLOC_67608	5:3175736-3180764	4.66736	3.2965	6.03821	OK	8.74066	6.36506	11.1163	OK	0.0518502	0	0.190585	OK	0.0167129	0	0.149924	OK	disease resistance rpp13-like protein 4
MLOC_67623	6:530883484-530888598	3.59216	1.75024	5.43408	OK	2.42354	1.25319	3.59388	OK	6.97014	2.22655	11.7137	OK	2.99885	1.69799	4.29971	OK	controlling leaf angle
MLOC_67715	2:482134556-482135965	377.48	285.39	469.569	OK	250.206	189.806	310.607	OK	156.66	118.621	194.699	OK	152.921	115.61	190.232	OK	xylanase inhibitor protein 1-like
MLOC_67725	5:498953060-498955942	47.1935	35.5265	58.8605	OK	32.1194	24.0194	40.2194	OK	83.346	63.0821	103.61	OK	64.2785	48.6222	79.9348	OK	a chain crystal structure analysis of plant exohydrolase
MLOC_67778	7:129335181-129336770	15.4784	10.7517	20.2051	OK	20.3463	14.624	26.0685	OK	26.3258	18.5892	34.0624	OK	12.8405	8.98083	16.7002	OK	nudix hydrolase 4
MLOC_67856	3:477388960-477396374	24.0311	17.0451	31.0171	OK	15.1544	10.5436	19.7651	OK	21.01	14.9626	27.0575	OK	16.1662	11.1486	21.1838	OK
MLOC_67901	morex_contig_53874:0-2699	9.17253	6.20603	12.139	OK	6.93243	4.64967	9.2152	OK	12.0106	8.29351	15.7278	OK	6.10369	3.87212	8.33526	OK	protein
MLOC_67964	2HS:566792-567618	122.004	91.4186	152.59	OK	92.4826	69.1977	115.768	OK	187.138	141.683	232.594	OK	123.336	92.9434	153.729	OK	hypothetical protein F775_23092
MLOC_67974	2:519614845-519619230	93.8225	69.095	118.55	OK	79.6257	56.4893	102.762	OK	120.068	87.3151	152.82	OK	81.1762	58.2557	104.097	OK	protein nrt1 ptr family -like
MLOC_68071	4:437297105-437299886	32.7157	24.3264	41.105	OK	28.4317	21.1162	35.7472	OK	24.0292	17.8055	30.2528	OK	16.513	12.0011	21.0249	OK	probable inactive poly
MLOC_68102	6:437836414-437838338	23.8539	16.3738	31.3339	OK	21.6216	14.6565	28.5866	OK	43.0152	31.8933	54.137	OK	29.712	21.9076	37.5164	OK	hypothetical protein TRIUR3_28357
MLOC_68171	1:377589349-377595743	7.12307	4.66454	9.58159	OK	11.7288	8.1297	15.3279	OK	17.3498	12.4312	22.2684	OK	21.3338	15.2959	27.3718	OK	gdsl esterase lipase exl3-like
MLOC_68184	1:130252499-130254129	19.5913	13.6475	25.535	OK	12.2978	8.18079	16.4148	OK	11.8734	7.80332	15.9435	OK	9.668	6.28327	13.0527	OK	chitinase 8
MLOC_68256	2:507734642-507741021	16.5361	12.0898	20.9823	OK	17.1598	12.561	21.7586	OK	30.489	22.7082	38.2698	OK	20.9401	15.3337	26.5465	OK	---NA---
MLOC_68261	2:609592639-609593226	18.9226	10.6715	27.1736	OK	11.3862	5.57231	17.2001	OK	26.4679	16.3084	36.6275	OK	13.3758	7.17177	19.5799	OK	---NA---
MLOC_68406	1:60258075-60260230	5.22866	3.13762	7.31971	OK	2.48991	1.23235	3.74746	OK	1.40703	0.518387	2.29566	OK	1.046	0.328139	1.76386	OK	PREDICTED: uncharacterized protein LOC100822944 isoform X5
MLOC_68567	1:416541212-416542919	39.336	29.0468	49.6252	OK	26.8169	19.713	33.9208	OK	76.6925	57.7025	95.6826	OK	94.2071	70.8013	117.613	OK	isoflavone reductase-like protein
MLOC_68730	2:551055629-551058805	18.7657	13.2563	24.2752	OK	10.3812	7.01513	13.7472	OK	3.21685	1.70353	4.73018	OK	2.20718	1.08551	3.32885	OK	udp-glycosyltransferase 82a1-like
MLOC_68759	1:125904992-125910385	14.6216	10.4528	18.7903	OK	19.6778	13.9533	25.4023	OK	9.9366	6.80784	13.0654	OK	15.3455	10.8129	19.878	OK	uncharacterized conserved expressed
MLOC_68787	3:19328512-19329667	221.735	168.139	275.331	OK	268.399	203.553	333.246	OK	110.99	83.8671	138.112	OK	77.7142	58.2813	97.1471	OK	germin-like protein 8-4
MLOC_6888	5:541343719-541344780	158.606	119.534	197.678	OK	145.09	109.527	180.653	OK	18.7668	12.4938	25.0399	OK	9.44133	5.66516	13.2175	OK	cell number regulator 10
MLOC_68885	3:370687251-370689571	23.1913	16.4909	29.8916	OK	34.5517	25.0042	44.0991	OK	60.661	44.7212	76.6007	OK	68.1655	50.7939	85.5372	OK	probable plastid-lipid-associated protein chloroplastic
MLOC_68978	4:519614084-519615767	6.79776	4.37725	9.21826	OK	6.55438	4.20385	8.90491	OK	13.035	9.05697	17.0131	OK	19.9192	14.4791	25.3594	OK	gdsl esterase lipase at4g10955-like
MLOC_69013	5:435907037-435911224	4.38769	2.50209	6.27329	OK	4.54315	2.71226	6.37403	OK	43.952	32.7703	55.1337	OK	30.5063	22.5541	38.4584	OK	protein aspartic protease in guard cell 2-like
MLOC_69111	3:207800437-207800727	2.24278	0	6.19965	OK	3.56251	0	8.67876	OK	0	0	0	OK	4.92248	0	11.4109	OK	---NA---
MLOC_69218	3:102266865-102268127	41.2245	30.0181	52.4309	OK	33.8402	24.595	43.0853	OK	55.4379	41.0755	69.8003	OK	36.9232	26.8518	46.9946	OK	chitinase 10
MLOC_69325	4:471690850-471694263	61.5367	46.195	76.8784	OK	86.4779	65.1655	107.79	OK	73.8205	55.6736	91.9675	OK	84.8952	64.2407	105.55	OK	gdp-mannose transporter gonst3-like isoform x2
MLOC_69338	3:452040720-452041513	27.5618	19.7635	35.3601	OK	26.6365	19.0524	34.2207	OK	3.25278	1.55775	4.94781	OK	6.83479	4.09923	9.57035	OK	peroxidase 2
MLOC_69492	7:598747663-598752622	9.08214	6.17427	11.99	OK	5.80044	3.70486	7.89602	OK	2.17938	1.4153	2.94346	OK	2.01985	1.28672	2.75298	OK	disease resistance protein rga4
MLOC_69571	2:588830818-588833637	46.9594	35.2304	58.6884	OK	28.8628	21.3887	36.3369	OK	62.3602	46.8391	77.8813	OK	41.876	31.4033	52.3486	OK	cytochrome p450 84a1-like
MLOC_69589	6:27070964-27071909	204.498	154.86	254.136	OK	226.652	171.37	281.934	OK	95.0141	71.0643	118.964	OK	147.296	111.45	183.143	OK	pr17c precursor
MLOC_6966	morex_contig_1384080:7-211	0	0	0	OK	0	0	0	OK	7.67538	0	19.5685	OK	0	0	0	OK	probable receptor-like protein kinase at5g47070 isoform x2
MLOC_69777	1:311345700-311346922	10.8567	6.02955	15.6839	OK	7.79388	3.99049	11.5973	OK	19.309	6.44704	32.1709	OK	8.5152	4.71168	12.3187	OK	probable calcium-binding protein cml10- partial
MLOC_69795	5:405362007-405365077	12.0081	8.46484	15.5514	OK	16.1794	11.6613	20.6975	OK	1.77677	0.854173	2.69937	OK	3.39109	2.00947	4.7727	OK	s-adenosylmethionine decarboxylase proenzyme-like
MLOC_69912	2:72905208-72907133	5.88455	3.63306	8.13604	OK	5.8933	3.67069	8.1159	OK	13.5072	9.37769	17.6367	OK	21.9227	15.8996	27.9459	OK	peroxidase 2-like
MLOC_69951	1:157708991-157710788	36.7222	26.6262	46.8182	OK	26.6695	19.0244	34.3145	OK	88.0435	65.8919	110.195	OK	63.1487	47.2352	79.0621	OK	wat1-related protein at5g64700-like
MLOC_69983	5:507503041-507503641	87.4127	63.4366	111.389	OK	74.6963	53.8987	95.4938	OK	162.837	121.566	204.108	OK	107.186	78.9073	135.465	OK	hypothetical protein TRIUR3_01927
MLOC_70051	2:588529207-588531183	1.40169	0.508809	2.29457	OK	3.69107	1.96337	5.41878	OK	87.4731	66.1678	108.778	OK	77.4998	58.6286	96.3709	OK	leucoanthocyanidin reductase
MLOC_70239	2:530638608-530640207	58.5769	43.8496	73.3042	OK	62.6435	47.1233	78.1637	OK	119.127	90.2716	147.982	OK	85.5238	64.6527	106.395	OK	predicted protein
MLOC_70272	5:523584161-523585460	78.8095	59.2845	98.3346	OK	47.4889	35.3222	59.6556	OK	9.66557	6.241	13.0902	OK	7.22658	4.57668	9.87648	OK	calcium-binding protein
MLOC_7036	1:19681167-19683608	67.2883	50.0731	84.5035	OK	45.921	34.1449	57.6972	OK	7.11744	4.24257	9.99232	OK	8.69678	5.78111	11.6124	OK	laccase-25-like
MLOC_70406	5:336903757-336911462	169.823	128.223	211.423	OK	238.298	178.865	297.731	OK	40.1972	30.3215	50.0729	OK	38.5971	29.0954	48.0987	OK	receptor-like protein kinase at3g21340-like
MLOC_7044	7:589856584-589857536	32.7827	22.9178	42.6476	OK	27.5476	19.135	35.9603	OK	33.5043	23.4508	43.5577	OK	21.862	14.8949	28.829	OK	aspartic proteinase nepenthesin-2-like
MLOC_70664	5:492844344-492848069	208.209	155.71	260.708	OK	211.279	157.941	264.617	OK	81.8185	61.6921	101.945	OK	131.501	99.1745	163.828	OK	lipoxygenase 2
MLOC_70747	7:539275339-539278223	0.233302	0	0.650825	OK	2.45661	1.01664	3.89658	OK	2.98576	1.31635	4.65517	OK	8.51611	5.3427	11.6895	OK	high affinity nitrate transporter
MLOC_70804	3:12041353-12042121	34.5167	23.7452	45.2883	OK	30.1794	20.7249	39.6339	OK	51.7053	36.7678	66.6428	OK	32.1747	22.4865	41.863	OK	probable calcium-binding protein cml16
MLOC_70835	2:417509365-417510849	4.30023	2.19881	6.40165	OK	3.6821	1.81626	5.54793	OK	8.97342	5.5904	12.3564	OK	5.10901	2.83442	7.38361	OK	cytochrome b6-f complex iron-sulfur subunit
MLOC_70931	7:91928059-91929315	6.36831	3.87779	8.85883	OK	5.00161	2.94339	7.05984	OK	8.03506	5.09062	10.9795	OK	4.52861	2.63469	6.42254	OK	ap2 erebp transcription factor superfamily protein
MLOC_70963	4:42928714-42933760	38.5957	28.8898	48.3015	OK	57.3053	42.9925	71.6181	OK	101.719	77.1506	126.286	OK	111.402	84.6708	138.134	OK	protein zinc induced facilitator-like 1-like
MLOC_71019	4:491927139-491930108	59.3024	44.767	73.8378	OK	40.9658	30.7036	51.2281	OK	34.0101	25.3525	42.6677	OK	33.1878	24.7534	41.6223	OK	protein phosphatase 2c containing expressed
MLOC_71267	3:142033559-142035725	46.9931	34.3076	59.6785	OK	124.709	94.3003	155.118	OK	241.591	182.94	300.242	OK	467.905	352.849	582.961	OK	aquaporin tip4-3
MLOC_71280	6:299424977-299425717	3.7338	1.41671	6.05089	OK	8.69777	4.79061	12.6049	OK	4.75023	2.10452	7.39593	OK	6.56025	3.33179	9.7887	OK	predicted protein
MLOC_7133	7:331016933-331017448	52.0258	35.5947	68.4568	OK	47.9963	32.5055	63.4872	OK	95.7387	69.0941	122.383	OK	33.8044	22.0573	45.5514	OK	cle family 602 protein
MLOC_71395	4:503307128-503313137	80.2123	0	240.122	OK	38.1389	0	121.795	OK	5.42143	2.96551	7.87735	OK	14.3958	9.77669	19.0149	OK	---NA---
MLOC_71416	1:363632611-363633629	474.388	358.641	590.134	OK	336.198	255.088	417.309	OK	86.6274	64.5132	108.742	OK	58.0554	42.6531	73.4578	OK	bowman-birk type wound-induced protease inhibitor
MLOC_71536	5:456782607-456783430	5.50194	2.97066	8.03322	OK	3.68516	1.67534	5.69499	OK	17.8783	12.1126	23.644	OK	10.6753	6.71042	14.6403	OK	altered inheritance of mitochondria protein 44-like
MLOC_71584	1:370216237-370218035	238.063	179.769	296.357	OK	288.32	217.291	359.348	OK	482.547	358.799	606.296	OK	711.067	522.356	899.777	OK	class iii peroxidase
MLOC_71661	3:425079134-425080420	5.79254	2.95208	8.63299	OK	2.78958	1.01598	4.56319	OK	3.05857	1.12747	4.98967	OK	3.28886	1.38688	5.19085	OK	iaa-amino acid hydrolase ilr1-like 1
MLOC_71732	1H:26381988-26382192	1.94605	0.118843	3.77326	OK	3.56014	0.96574	6.15455	OK	0	0	0	OK	11.1189	0	26.4943	OK	protein mitochondrial
MLOC_71846	6:13844466-13844729	759.802	564.917	954.687	OK	622.304	460.408	784.201	OK	371.371	267.148	475.594	OK	546.674	401.59	691.758	OK	protein
MLOC_71899	7:516399950-516400655	21.3401	13.2133	29.4669	OK	11.756	6.50644	17.0055	OK	12.1186	6.68453	17.5527	OK	11.8452	6.74381	16.9465	OK	tmv response-related protein
MLOC_71989	2:543887457-543890468	22.0234	16.5605	27.4862	OK	31.7466	23.9444	39.5489	OK	23.1709	17.3524	28.9894	OK	29.3864	22.234	36.5388	OK	retrotransposon unclassified
MLOC_72009	3:21057957-21059852	7.67193	4.66663	10.6772	OK	13.7734	8.36091	19.1858	OK	5.11549	3.06516	7.16582	OK	14.9111	10.37	19.4522	OK	flavonoid 3 -hydroxylase-like
MLOC_72119	3:481185990-481187171	9.9684	6.22302	13.7138	OK	16.3599	11.1372	21.5827	OK	15.2109	10.2392	20.1826	OK	16.7445	11.4808	22.0083	OK	ring-h2 finger protein atl72-like
MLOC_72146	2:88819081-88821001	19.5483	14.0505	25.0461	OK	30.6061	22.622	38.5902	OK	27.8298	20.4763	35.1833	OK	27.7412	20.4302	35.0523	OK	udp-glycosyltransferase 89b1-like
MLOC_72498	1:164708670-164709650	52.838	39.0222	66.6539	OK	60.4943	45.2274	75.7612	OK	11.0332	7.18105	14.8853	OK	18.5462	12.997	24.0954	OK	pr17d precursor
MLOC_72572	5:3858329-3861247	5.09025	3.55244	6.62806	OK	7.88398	5.65479	10.1132	OK	0.0217713	0	0.0998815	OK	0	0	0	OK	nb-arc domain containing expressed
MLOC_72685	2:577520366-577521746	56.4737	42.0876	70.8598	OK	30.591	22.2721	38.9099	OK	25.6207	18.4878	32.7535	OK	42.6467	31.3605	53.9329	OK	transposon unclassified
MLOC_72702	4:440991451-440994036	8.10808	5.29228	10.9239	OK	7.95179	5.14617	10.7574	OK	9.26301	6.09223	12.4338	OK	17.1668	12.1982	22.1354	OK	branched-chain-amino-acid aminotransferase chloroplastic-like
MLOC_72727	3:453154188-453155697	123.103	93.2238	152.982	OK	108.05	81.7619	134.338	OK	25.9335	18.8869	32.9802	OK	54.4841	40.9633	68.0049	OK	peroxidase 2
MLOC_72873	2:610036673-610037336	57.1829	38.5759	75.79	OK	37.1162	24.0003	50.2322	OK	120.301	87.1341	153.468	OK	78.7228	55.736	101.71	OK	dof zinc finger protein
MLOC_72888	5:107001838-107007002	6.28151	3.38216	9.18086	OK	12.4476	7.5288	17.3664	OK	10.2603	5.85258	14.668	OK	6.85166	3.60892	10.0944	OK	phosphatidylinositol n-acetylglucosaminyltransferase gpi3 subunit-like isoform x1
MLOC_72974	3:452060698-452062069	107.944	81.6986	134.19	OK	95.2858	71.8774	118.694	OK	41.9421	31.182	52.7021	OK	63.2786	47.6517	78.9055	OK	peroxidase 2
MLOC_73077	3:541402343-541403864	55.1827	41.1912	69.1741	OK	26.2932	19.0911	33.4953	OK	10.4741	6.57767	14.3705	OK	10.1104	6.80498	13.4158	OK	beta- -glucanase
MLOC_7328	3:522922585-522923469	230.748	173.878	287.618	OK	199.968	150.571	249.364	OK	91.3303	67.3638	115.297	OK	63.2327	45.9428	80.5226	OK	tpa: metacaspase family protein
MLOC_73327	2:578779529-578787682	2.07957	1.34568	2.81346	OK	3.48917	2.39365	4.5847	OK	0.575876	0.205347	0.946404	OK	0.445676	0.126654	0.764697	OK	disease resistance protein rga2
MLOC_73358	1:372629028-372630600	41.6096	30.6672	52.5521	OK	46.1847	34.338	58.0314	OK	62.8816	46.4347	79.3285	OK	43.509	32.3117	54.7063	OK	ap2 domain containing protein
MLOC_73546	5:456973992-456975970	44.0625	31.8475	56.2774	OK	29.6489	21.0422	38.2556	OK	29.8642	21.136	38.5924	OK	18.1023	12.2608	23.9439	OK	pentatricopeptide repeat-containing
MLOC_73772	2:548571207-548575874	9.4211	6.71469	12.1275	OK	8.73262	6.01917	11.4461	OK	11.5263	7.86248	15.1902	OK	7.03613	4.90978	9.16248	OK	serine threonine-protein kinase receptor
MLOC_73802	5:540036065-540037314	99.541	74.6215	124.46	OK	199.495	150.692	248.297	OK	179.979	134.476	225.483	OK	288.446	219.2	357.693	OK	high-affinity nitrate transporter -like
MLOC_73851	1:63445237-63448048	30.4522	21.9428	38.9616	OK	51.254	38.2267	64.2812	OK	122.097	92.5688	151.626	OK	127.675	96.3092	159.04	OK	benzyl alcohol o-benzoyltransferase-like
MLOC_73925	7:91347426-91347849	0.261416	0	0.93897	OK	0.918676	0	2.60663	OK	0	0	0	OK	1.36683	0	3.26714	OK	proteinase inhibitor potato inhibitor i
MLOC_74048	1:38870718-38872786	399.994	294.826	505.161	OK	397.498	292.82	502.177	OK	301.74	211.985	391.494	OK	453.364	340.22	566.508	OK	patatin group a-3
MLOC_7410	5:474817691-474819025	23.9354	17.0964	30.7744	OK	22.5003	16.0356	28.9649	OK	14.8039	10.1496	19.4583	OK	21.985	15.622	28.348	OK	root cap protein 1
MLOC_74162	7:585738579-585739458	8.97794	5.44782	12.5081	OK	9.86764	6.19741	13.5379	OK	10.3547	6.18388	14.5256	OK	3.81905	1.86939	5.7687	OK	calcium-binding protein cml25 26
MLOC_74200	5:85093465-85094568	6.68182	4.07621	9.28742	OK	12.401	8.26181	16.5402	OK	8.99235	5.76633	12.2184	OK	8.94408	5.6261	12.2621	OK	fruit bromelain
MLOC_7433	3:429214034-429218431	12.6066	5.95232	19.2609	OK	13.0711	7.39537	18.7469	OK	21.464	7.22064	35.7073	OK	7.83647	2.40858	13.2644	OK	predicted protein
MLOC_74463	2:578849793-578850751	77.9647	58.423	97.5064	OK	32.4429	23.2903	41.5955	OK	26.5054	18.8102	34.2007	OK	45.0169	32.9691	57.0647	OK	germin-like protein 2-1
MLOC_74585	3:557007400-557008802	30.8818	22.5122	39.2513	OK	18.7499	13.2879	24.212	OK	18.5209	13.0857	23.9561	OK	30.5701	22.168	38.9722	OK	root cap protein 1
MLOC_74676	1:374918749-374920606	1.52461	0.624558	2.42466	OK	2.36772	1.21459	3.52084	OK	11.3706	7.87486	14.8663	OK	17.676	12.7587	22.5932	OK	patatin group a-3
MLOC_74692	7:96923045-96923798	0.118656	0	0.462241	OK	0	0	0	OK	8.46192	4.64846	12.2754	OK	2.52861	0.754249	4.30296	OK	hypothetical protein F775_06906
MLOC_74801	4:243709899-243711845	226.342	172.251	280.432	OK	216.258	164.088	268.428	OK	258.221	195.912	320.53	OK	184.416	140.004	228.827	OK	partner of nob1
MLOC_74834	3:538364165-538365627	65.6043	49.1422	82.0664	OK	41.205	30.3997	52.0103	OK	2.61062	1.1869	4.03435	OK	4.58544	2.56563	6.60525	OK	beta-expansin 1a expressed
MLOC_74914	7:332700452-332702551	4.03468	1.95339	6.11597	OK	4.34158	2.10938	6.57378	OK	5.86995	3.20259	8.5373	OK	2.7596	1.08747	4.43174	OK	dehydrogenase reductase sdr family member 12 isoform x1
MLOC_74996	3:12737974-12738942	0.969227	0.199252	1.7392	OK	2.82799	1.40026	4.25572	OK	0.386156	0	0.862496	OK	0.309975	0	0.745199	OK	kda heat-shock protein
MLOC_7501	7:118108555-118111195	14.016	9.33563	18.6963	OK	9.7639	6.15534	13.3725	OK	25.0265	17.2573	32.7956	OK	13.0201	8.8195	17.2207	OK	probable galacturonosyltransferase-like 9-like
MLOC_75087	3:424116850-424119139	2.34548	1.16223	3.52872	OK	5.82516	3.72967	7.92064	OK	4.17018	2.43638	5.90398	OK	12.5741	8.8252	16.323	OK	high affinity nitrate transporter
MLOC_75094	5:368000263-368002818	1.48742	0.683438	2.2914	OK	0.979838	0.381932	1.57774	OK	3.70255	2.2757	5.12939	OK	1.92972	1.02678	2.83266	OK	u-box domain-containing protein 19-like
MLOC_75304	3:487792610-487795171	42.5361	31.7818	53.2903	OK	27.6128	20.3589	34.8667	OK	76.2804	57.6513	94.9095	OK	88.1809	65.6107	110.751	OK	laccase precursor
MLOC_75375	3:477870075-477871624	24.4356	17.8129	31.0583	OK	17.5869	12.681	22.4928	OK	42.6226	31.8893	53.356	OK	23.4922	17.2049	29.7796	OK	probable f-box protein at1g60180
MLOC_75441	6HL:1432032-1434132	21.8352	15.8946	27.7758	OK	17.3806	12.5926	22.1686	OK	32.3579	23.8856	40.8303	OK	22.7062	16.6848	28.7275	OK	predicted protein, partial
MLOC_75454	2:447143386-447144025	9.13771	3.50541	14.77	OK	20.0253	10.834	29.2166	OK	9.77598	4.05073	15.5012	OK	11.9667	5.45382	18.4796	OK	uridine-cytidine kinase c
MLOC_75528	1:6709158-6711279	208.66	157.426	259.893	OK	145.263	110.27	180.256	OK	44.9486	33.5021	56.395	OK	80.8278	60.2391	101.417	OK	caffeic acid o-methyltransferase
MLOC_75646	4:441093261-441094483	4.30539	2.08904	6.52175	OK	1.71519	0.481929	2.94846	OK	0.177598	0	0.635903	OK	0.3019	0	0.841482	OK	non-symbiotic hemoglobin
MLOC_75886	6:403335411-403336639	0.761432	0.0168725	1.50599	OK	0.184403	0	0.476699	OK	3.86727	2.00163	5.73292	OK	1.35994	0.376266	2.34362	OK	cbf protein 1
MLOC_76181	1:2178568-2179259	60.9125	43.6801	78.145	OK	95.6367	70.3571	120.916	OK	109.502	81.0322	137.973	OK	100.927	74.4279	127.426	OK	defensin
MLOC_76250	7:50627060-50627992	60.4085	44.6782	76.1388	OK	38.4045	27.8493	48.9596	OK	46.0996	33.7051	58.494	OK	41.2282	30.0851	52.3712	OK	predicted protein
MLOC_76255	5:415270619-415270904	0	0	0	OK	8.71414	0.228447	17.1998	OK	0	0	0	OK	0	0	0	OK	---NA---
MLOC_76264	5:51035188-51035880	538.71	405.807	671.613	OK	559.126	420.87	697.381	OK	574.695	432.382	717.007	OK	381.738	287.662	475.815	OK	hypothetical protein F775_20718
MLOC_76334	2:545912878-545915196	0.815435	0.203497	1.42737	OK	2.52109	1.23427	3.8079	OK	3.04754	1.70998	4.3851	OK	3.75271	2.17318	5.33224	OK	dna mismatch repair protein
MLOC_76584	2:87595140-87596905	198.321	149.614	247.027	OK	222.042	166.891	277.194	OK	123.613	92.9546	154.272	OK	176.973	134.238	219.708	OK	ribonuclease 1
MLOC_76650	morex_contig_72203:94-938	26.7669	18.0096	35.5242	OK	13.3925	8.07588	18.7091	OK	45.3163	32.1256	58.5069	OK	32.1234	22.1857	42.0611	OK	predicted protein
MLOC_76682	2:17448579-17449881	15.2807	10.0629	20.4984	OK	25.0844	17.8143	32.3544	OK	45.7712	33.5863	57.956	OK	74.6395	55.9985	93.2805	OK	alpha-expansin expa1
MLOC_76709	2:20513990-20516118	8.78455	5.885	11.6841	OK	3.91351	2.28064	5.54638	OK	0.556063	0.0531968	1.05893	OK	0.476727	0	0.966249	OK	cystathionine gamma- chloroplastic-like
MLOC_76721	2:608415773-608419539	2.71073	0.389734	5.03173	OK	5.16989	0	11.2123	OK	1.9972	0	5.95899	OK	0	0	0	OK	predicted protein
MLOC_77034	4:320806108-320807398	1.38115	0	2.80072	OK	1.23982	0.08944	2.39019	OK	8.68398	5.26714	12.1008	OK	4.34275	2.19808	6.48742	OK	universal stress protein a-like protein
MLOC_77061	4:110760-111636	5.83111	2.94224	8.71999	OK	11.0968	6.73554	15.458	OK	24.8597	17.0364	32.6831	OK	24.1868	16.5831	31.7905	OK	dna-binding protein escarola
MLOC_77132	1:461024576-461026616	11.7116	8.14998	15.2732	OK	19.9461	14.357	25.5352	OK	8.36505	5.55966	11.1704	OK	9.11409	6.27161	11.9566	OK	reticuline oxidase-like protein
MLOC_7722	5:181886181-181888485	26.499	19.7288	33.2692	OK	18.17	13.3476	22.9924	OK	45.6777	34.4877	56.8677	OK	56.2689	42.1241	70.4136	OK	cobra-like protein 4
MLOC_77291	6HL:2666815-2669364	21.1952	15.1008	27.2896	OK	35.8701	27.6132	44.1269	OK	32.3697	25.9624	38.777	OK	15.1796	10.4812	19.878	OK	acetylglutamate chloroplastic-like
MLOC_77452	3:431038032-431039822	21.0116	15.2802	26.7429	OK	32.2436	24.0363	40.4508	OK	35.4934	26.4647	44.5221	OK	31.8518	23.7558	39.9477	OK	cold induced
MLOC_77551	2:579998260-580000282	2.04703	1.00517	3.0889	OK	2.14652	1.09379	3.19925	OK	6.89091	4.52694	9.25487	OK	4.18169	2.57306	5.79031	OK	receptor-like protein kinase feronia
MLOC_77560	4:400381744-400386011	39.358	29.1221	49.5939	OK	24.5224	17.8363	31.2085	OK	15.003	10.532	19.4741	OK	14.9742	10.5301	19.4182	OK	flavonol synthase flavanone 3-hydroxylase-like
MLOC_77640	1:151198426-151199149	23.7414	15.7962	31.6865	OK	37.4258	26.2245	48.6271	OK	29.6464	20.2452	39.0477	OK	26.1928	17.7718	34.6138	OK	hypothetical protein F775_01054
MLOC_7811	5:444864218-444866648	21.1914	15.1882	27.1946	OK	13.0254	9.06013	16.9907	OK	5.46792	3.35055	7.58528	OK	7.04918	4.66034	9.43803	OK	tonoplast dicarboxylate transporter-like
MLOC_78351	4HL:8509144-8509402	1.99394	0	7.35327	OK	0	0	0	OK	1.0516	0	2.40914	OK	0	0	0	OK	serine threonine-protein kinase smg1
MLOC_78526	morex_contig_807024:8-271	1.74213	0	6.42475	OK	0	0	0	OK	0.921245	0	2.22477	OK	0.7576	0	2.04926	OK	serine threonine-protein kinase smg1
MLOC_78575	2:601106239-601107223	15.0865	8.89115	21.2818	OK	7.90075	3.98603	11.8155	OK	1.2569	0	2.76304	OK	0.67684	0	1.69452	OK	hypothetical protein F775_01564
MLOC_78645	2:114323511-114325806	17.5932	10.294	24.8925	OK	15.8723	9.72237	22.0223	OK	17.8516	10.9307	24.7726	OK	10.713	6.77311	14.6528	OK	copper-transporting atpase chloroplastic-like
MLOC_78779	2:481823680-481825695	0.617177	0	1.32701	OK	1.89909	0.708668	3.08952	OK	5.37987	3.27059	7.48914	OK	5.06291	3.02156	7.10427	OK	bifunctional monodehydroascorbate reductase and carbonic anhydrase nectarin-3-like
MLOC_78939	2:12620603-12621849	60.8705	45.3984	76.3426	OK	57.9242	42.9466	72.9019	OK	110.697	83.1379	138.255	OK	77.1196	57.4556	96.7836	OK	hypothetical protein F775_04819
MLOC_79077	1:125760685-125763326	4.11813	1.34045	6.8958	OK	9.52333	4.88325	14.1634	OK	12.1399	6.26328	18.0166	OK	12.1515	6.66226	17.6408	OK	bidirectional sugar transporter sweet3a-like
MLOC_79223	1:411892951-411899228	28.8039	21.4021	36.2057	OK	20.7275	15.1622	26.2929	OK	35.5472	26.5121	44.5822	OK	18.5162	13.4856	23.5467	OK	bzip transcription factor superfamily protein
MLOC_79308	morex_contig_8440:0-932	21.2219	14.6135	27.8303	OK	28.1007	19.964	36.2373	OK	37.9002	27.4197	48.3808	OK	57.2173	42.3739	72.0606	OK	probable xyloglucan endotransglucosylase hydrolase
MLOC_79477	1H:24164705-24164947	2.53866	0	9.35979	OK	0	0	0	OK	0	0	0	OK	2.27014	0.170038	4.37024	OK	reverse transcriptase
MLOC_80218	2:557846711-557847840	61.913	45.8688	77.9573	OK	55.5794	41.0728	70.0859	OK	99.9367	75.2626	124.611	OK	69.4542	51.7475	87.161	OK	copper-transporting atpase 3
MLOC_80400	2:547253692-547256983	1.37972	0.241532	2.51791	OK	3.16085	1.30921	5.01249	OK	4.65687	2.30136	7.01238	OK	4.93945	2.61674	7.26215	OK	probable serine incorporator isoform x1
MLOC_80481	3:490059636-490061119	36.3618	25.2309	47.4928	OK	64.9358	46.1176	83.754	OK	21.8491	14.8809	28.8172	OK	19.0422	12.9578	25.1267	OK	heme-binding-like protein chloroplastic
MLOC_80586	6:386385272-386387077	40.5623	30.0092	51.1153	OK	31.1473	23.0627	39.2318	OK	61.8285	46.2775	77.3795	OK	41.4642	30.6258	52.3026	OK	triacylglycerol lipase like protein
MLOC_81086	morex_contig_943549:4-207	0	0	0	OK	0	0	0	OK	3.94596	0	14.1295	OK	0	0	0	OK	retrotransposon unclassified
MLOC_81198	morex_contig_9502:53-1111	102.488	75.881	129.094	OK	65.3336	48.111	82.5561	OK	85.1325	62.9644	107.301	OK	69.8335	51.2061	88.4608	OK	probable transporter mch1
MLOC_8169	3:126788891-126790071	117.359	86.6851	148.034	OK	170.82	127.398	214.243	OK	277.036	208.454	345.617	OK	291.413	219.846	362.981	OK	metallothionein
MLOC_81813	7:35652261-35652914	201.053	151.057	251.049	OK	183.75	138.459	229.041	OK	45.99	32.1219	59.8581	OK	29.9537	20.5376	39.3698	OK	predicted protein
MLOC_81846	1:9144968-9146917	595.606	451.583	739.628	OK	407.966	308.298	507.634	OK	255.84	191.515	320.165	OK	195.887	145.24	246.533	OK	maize proteinase inhibitor
MLOC_81847	1:317054671-317054941	1.69298	0	3.50429	OK	0	0	0	OK	1.8197	0	6.51094	OK	0	0	0	OK	ribonuclease h protein at1g65750
MLOC_81890	morex_contig_987276:3-251	1.87742	0	6.91871	OK	0	0	0	OK	0	0	0	OK	0	0	0	OK	cell division cycle 5-like protein
MLOC_82055	2:537078215-537078964	23.4962	16.0222	30.9701	OK	15.3353	9.98272	20.6879	OK	58.2155	42.6161	73.8149	OK	30.5466	21.5333	39.5599	OK	predicted protein
MLOC_82087	6HL:1603543-1604758	1.23541	0.391822	2.07899	OK	1.23261	0.316124	2.1491	OK	13.1049	8.91278	17.2971	OK	7.56817	4.80566	10.3307	OK	disease resistance protein rpm1
MLOC_8248	5:520859515-520861333	9.63624	6.25261	13.0199	OK	15.489	10.2269	20.7512	OK	8.39588	4.86893	11.9228	OK	6.10594	3.33621	8.87568	OK	hypothetical protein TRIUR3_01872
MLOC_8504	2HS:4168639-4168910	0	0	0	OK	3.23189	1.12214	5.34163	OK	0.750114	0	1.96885	OK	1.82028	0.121367	3.51918	OK	ribonuclease h protein at1g65750
MLOC_875	1:457297137-457297638	31.9292	21.2036	42.6548	OK	70.0555	50.219	89.8921	OK	0	0	0	OK	0.321247	0	1.05396	OK	af114171_7tnp2-like protein
MLOC_9059	morex_contig_1487518:10-200	5.57736	0	20.5383	OK	0	0	0	OK	2.68385	0.66128	4.70642	OK	0	0	0	OK	myosin-j heavy chain
MLOC_920	morex_contig_1076473:0-269	1.48557	0	3.25473	OK	0	0	0	OK	1.58193	0	5.66973	OK	0	0	0	OK	retrotransposon line subclass
MLOC_9961	3:536959672-536960855	1.4372	0.404161	2.47025	OK	5.23249	3.03555	7.42942	OK	0.580876	0	1.17431	OK	1.40744	0.457659	2.35722	OK	sugar carrier protein c-like
