# Supplementary material for: Transcriptomic analysis reveals adaptive strategies to chronic low nitrogen in Tibetan wild barley
Source: BMC Plant Biol. 2019 Feb 11;19:68. doi: 10.1186/s12870-019-1668-3 (PMC6371475; doi:10.1186/s12870-019-1668-3)
Supplement: Supplementary file 4 — Table S4. Gene accession numbers and sequences of 520 DEGs (XLSX 478 kb) [file 12870_2019_1668_MOESM4_ESM.xlsx]

## Sheet: S7 520
>MLOC_39318.1 cdna:known contig:220312v1:morex_contig_2553017:382:1684:1 gene:MLOC_39318 transcript:MLOC_39318.1 description:"Antifungal protein S "
CAAGCAACCACATCGAGAAGCTGCAAAAAGTTGAATTCAACTCTTCTCGACCCTATAAAT
ATCGACCCAAACGAATGCCATTCTTCCTCACCACAGGAACACTTAAGCTCTACTACGTAC
AGGGGAGAGGAGAGAACACGATGGCATCCCTCCCCACTTCTTCCGTCCTGCTCCCAATCC
TCCTCCTCGTCTTGGTCGCCGCTACAGCGGACGCGGCGACCTTCACGGTGATCAACAAGT
GCCAGTACACGGTGTGGGCGGCGGCGGTGCCGGCCGGCGGGGGCCAGAAGCTGGACGCGG
GGCAGACGTGGAGCATCAACGTGCCGGCCGGCACGACGAGCGGGCGCGTGTGGGCGCGCA
CGGGGTGCAGCTTCGACGGCGCCGGCAACGGGCGGTGCCAGACGGGTGACTGCGGCGGGA
AGCTGCGGTGCACGCAGTACGGGCAGGCGCCCAACACGCTGGCGGAGTTCGGGCTCAACA
AGTACATGGGGCAGGACTTCTTCGACATCTCCCTGATCGACGGGTACAACGTGCCCATGT
CGTTCGTCCCGGCCCCCGGCTCCCCCGGGTGCCCCAAGGGCGGGCCGCGGTGCCCGAAGG
TGATCACGCCGGCGTGCCCCAACGAGCTGCGGGCGGCGGGAGGGTGCAACAACGCGTGCA
CGGTGTTCAAGGAGGACAGGTACTGCTGCACGGGGTCGGCGGCCAACAGCTGCGGGCCGA
CCGACTACTCGAGGTTCTTCAAGGGGCAGTGCTCGGACGCGTACAGTTACCCCAAGGACG
ACGCCACCAGCATCTTCACTTGCCCCGGCGGCACAAACTACCAGGTCATCTTCTGCCCAT
GAGCGGCCATGCATGGAAGAGGTCTCGAGCACACGGACAAGAATAAGTCTATGCCTATCC
GATGTTATATATCAAAATAAGTGCGTTTGGATGCATACATTCGTATGCACATGTAAGCCG
GAAATGGATATACTCGATCGACGTGAGCAATAAACTCGTGCATGAATAAAATGCTCTTGC
GTAATAACCACATGCGTGCATGTGCATGTTCTTGTACAGTACTGTATCAAAATACAAGAC
GGTTTTGTAGGTTAAATAGCTTTAAAAACATCTTACATTTTGATATGAAGGTAGATATCT
ACTAGGTGATCACATTGCCCAATTGTAGATAGCTACGCGGCCGAAAAACACGTATTGGAA
CGATCTCCACCCAATACTCAATGCCATTCAATTGGCGTAGAAAAAATGGCCACACGAGCC
AGAAGGCACCGCTAGTTTAGGAGCTGTCCTTGTTTGACCAAAT
>MLOC_34612.1 cdna:novel contig:220312v1:morex_contig_2442514:10:289:-1 gene:MLOC_34612 transcript:MLOC_34612.1 description:"Uncharacterized protein "
ACATGGCTCCGCCGGCGGGTGATGCCATGGTCAGTGCGCGCTAGGCCAACGGCGACTGTT
GTCGATCTCTCTCCCATGTATCCAGGTCCTCAGATAGCCGTCTGGAATGTTAGGGGATTA
AACTCGCGCGCTAGGCGCTGCGCGATCCGCTCTCTGCTATGTACTACTCAGGCATCCATT
GTATGTCTTCAGGAAACGAAAATGGAGTTGATTTGCTCGTCGACTGTGTTGGACACCCTC
GGGTCCGAGTTCGATGGCTCCACCTATCTCCCGGCCGACG
>MLOC_33544.1 cdna:novel contig:220312v1:morex_contig_2383621:76:294:-1 gene:MLOC_33544 transcript:MLOC_33544.1 description:"Uncharacterized protein "
GGCTGCTTGCCCGGGCCCTTGGATGCTATGCGGCGATTTCAACCTCATCTACCGGGACGC
CGACAAGAGCGCTGGTACCCTGAACCGCCGCATGATGGGAAGGTTCCGTCGTGCCATTAA
CGATCTTGCCCTGAAGGAGGTATACCTGAATGGGCGCCGCTTCACTTTGTCTAATGAGCA
GACCCCGCCGACGCTTGTGCACCTCGATCGAGTTCTCGA
>MLOC_33295.1 cdna:novel contig:220312v1:morex_contig_2361190:11:259:-1 gene:MLOC_33295 transcript:MLOC_33295.1 description:"Uncharacterized protein "
CACTGGCTCGCCCAGCTCGATCGCTGTTGGACGGCTGACCGGCTAGCCAAAAGAGGGCTA
CAGCATCCCCCACGGTGCCCCCTATGCGACCACGAACCAGAAACCATGCACCACCTACTC
GCCTGCCCATTCTCCCGGCAAGTTTGGCACGAGGCCCTGGCCTGGCTGAGGATGCCCTGT
CGCCCACCCGATGGCGAGGAATCACTCAATGCTTGGTGGACCACCGCGAGGCGGACTACG
CCGAAGCTG
>MLOC_32687.1 cdna:novel contig:220312v1:morex_contig_2310779:38:326:-1 gene:MLOC_32687 transcript:MLOC_32687.1 description:"Uncharacterized protein "
CAAGCGGAGCATGCCGCACCCCATGCGCAAAGGCTTCGCCTCCGTGACCCTGCTGACCCC
GTGGATGATTTGGAAACACCGTAACAGCTGTGTGTTCGAGGGCGCACAACCCTCGTTGCA
CGACCTGATCGTGAAGATCAAGGAGGAGGCGTCCCTCTGGACCAAGGCAGGAGCGGCCGG
TCTCCGTGTCATCTACCCACAGACCTGGGATGTACACTAGTCCTAGGCTTTTCTTTTCCC
AGCTTTACCCCTCCTAGGAGGATTGTAACATAAACTCTTCCTTTTCAAT
>MLOC_31542.1 cdna:novel contig:220312v1:morex_contig_2199392:13:249:-1 gene:MLOC_31542 transcript:MLOC_31542.1 description:"Uncharacterized protein "
GGACGCCTCTTTCGGCGGGCCGCGTCCCTGGGCATCCTGGAGCACCTGCACCCACGCCGC
CCCATCCCGGTCATCTCGCTCTACGCGGACGACGTGGTACTGTTTTGCCACCCCTCCCCG
AGCAACCTCGCCGCGATCAAGGCGATCCTGGAGCTTTTTGGGCGAGCCACGGGCCTCCAT
GTCAACTACGGCAAGAGCTTAGCCACCATGCTCAACTGTGCTACGGGTGACACTGCG
>MLOC_31289.1 cdna:novel contig:220312v1:morex_contig_2174772:3:313:-1 gene:MLOC_31289 transcript:MLOC_31289.1 description:"Uncharacterized protein "
CTCGAGCGCACGGGGCTCGCCCTTCGGCTCAGATGGCTATGGCTCTCGCGGACGGACACT
GGTCGCGCTTGGCATGGCCTAGACATGCAGTTCATCCCCGAGGAGCATGGCCTCTTCCAC
GCCTCCACCACCATGCAGCTCGGGGATGGAACCACAACACTCTTCTGGGAGGACCAATGG
CTGCTCGGCCTCTCCATCCGCGAGCATGCGCCCGCGCTGTACATGTGCATCCCCAAGAGT
CGCAGGAATTCCCGGACGGTGGCGGAGGGCGTTCACGGCAATGCTTGGGCGCGGGACATC
CGCGGCACCCT
>MLOC_31068.1 cdna:novel contig:220312v1:morex_contig_2153945:23:422:-1 gene:MLOC_31068 transcript:MLOC_31068.1 description:"Uncharacterized protein "
GAAGGCCCCAGGGCCGGACGGATTCTCCGGGGTCTTCTACAGATCCGGCTGGTCCATAAT
CAAGGAGGACATCATGGCAGTGTTCAGTAGGTTCTACAACCTAACTAGAGGGGATTTCGG
CAAGTTAAACACCGCTTTGGTGATACTGCTACCAAAAAAAGACGGTGCAACTACGATCCA
GGATTTCAGACCTATTAGTCTCATTCATTCTGTGGCCAAGCTCATCACCAAAGTTCTTTC
AAGGCGTCTTTCCACGGTGATCAGTAGCATAATCTCCCCGGCGCAATCAGCATTCCTACA
CTCCAAATCAACACAAGACAACTTCCTGTATGTGCAGAATATAGTTAGATCGCTGCATAG
GAAGAAGCAACCAACCCTGCTGCTTAAGCTAGACATCGCA
>MLOC_30236.1 cdna:novel contig:220312v1:morex_contig_2075966:4:262:-1 gene:MLOC_30236 transcript:MLOC_30236.1 description:"Uncharacterized protein "
CTGATGAACAAGCCTGGACGCCTTGCCTTGGTCAAATCCATCCTGGGAGCCATCCCCGTG
CACCAGCTCCTAGCGTACGCGCCGCCGCGTAAGACGCTTCGTCAGATCGAAAAAATCGAG
CGAGGATTCTTGTGGGTTGGTCGACGTGCAGCCAATGGCGGACAATGCCACGTTAACTAG
CGCTGCGTCTATCGGCCTTTGCAGCACGGTGGCCTTGGCGTGCAAGACCTGGAGCACGCC
GGCCTTGCCCTTCGCCTCC
>MLOC_26015.1 cdna:novel contig:220312v1:morex_contig_1729389:1:299:-1 gene:MLOC_26015 transcript:MLOC_26015.1 description:"Uncharacterized protein "
GGAACACCTCTCCACTAGTGGGAGGCGCCGAGGTTTGCGTCACTTGCAAGGATCCTGGGC
ACTTGCCTGTTTGCTGTCCGCGTGCTGTTTGTGGTAGATGTGGGATTCATGGACATTTGG
TCCCGATATGCAATACTGTTCTTCCATGGGAGTGTGTAGCACCCATGTGTGGGTTTGAGG
CAGAGGAAAAAGGCTTTTTCTATATCCATGATCATAGTACTCCTAGCCAGACTACTGATA
GGAACATGTTTATTGTGATTTCTGTGGTGGAGTGCCATGCATCTGGTAGACAGTTGGAG
>MLOC_9059.1 cdna:novel contig:220312v1:morex_contig_1487518:11:200:-1 gene:MLOC_9059 transcript:MLOC_9059.1 description:"Uncharacterized protein "
CTCCTGGAATGCCCTTTCAGCCGCGAAGTGTGGCACGAGATCCTCTCATGGCTGCGCCTC
TCGTGCCCGCTGCCCAACAACGATGCCACTCTACACGACTGGTGGTGCTCTGCACGGCAC
GACACCCCTAGGCCTATGCACAAGGGATTGGCTTCCGTTGCTTTGCTCGTCCCATGGATG
ATTTGGAAGC
>MLOC_6966.1 cdna:novel contig:220312v1:morex_contig_1384080:8:211:1 gene:MLOC_6966 transcript:MLOC_6966.1 description:"Uncharacterized protein "
CTGGTGGAGTGGGGCGCGAAACGCCACCCCCCCACCGCTCCGCAAGACACTGCGTTCTGT
CGCGCTGCTGGTCCCCTGGATGATATGGAAGCATAGGAACACGTGTGTGTTCGATCACAT
ACCTCCGTCGCTGAACGAGCTCTTAGATAGGATTCAAGATGAGGTTAGGTGTTGGGCTCG
GGCTGGGGACAAAGGGCTTAGGGT
>MLOC_3169.1 cdna:novel contig:220312v1:morex_contig_1283760:89:206:1 gene:MLOC_3169 transcript:MLOC_3169.1 description:"Uncharacterized protein "
ATCCGCGTTCATCGTCGCCACGCCGTGGAAGGTGCAGGCCGACGAGCTCGCCACCGTGCG
CCTCTTCAAGGACAACACCCCCTCCGTCGTCTACATCACCAACCTCGCCGTCAGGTAC
>MLOC_920.1 cdna:novel contig:220312v1:morex_contig_1076473:1:269:-1 gene:MLOC_920 transcript:MLOC_920.1 description:"Uncharacterized protein "
CGCCGACAAGGCCTGGAAAGGTATGGACCTGCAGTTCTCCAGTGAGGAGCTCGGCCTCTT
CTATGCCTCCACCTTCATGGTGCTAGGCGATGGCCGCACGACGCTGTTCTGGGAAGACAG
ATGGCTGCATGGGTAGTCGATCCGCGAGCTAGCTCCCATGCTGTACCGATGCATTCCCAA
GAACAGGAGGAGGGTGCGGACGGTGGCGGATGGCCTCGCCGGCAACGCGTGGGCTCGAGA
CATCCGCGGTGTAGTGGGGCTGCAAGAGA
>MLOC_81890.1 cdna:novel contig:220312v1:morex_contig_987276:4:251:1 gene:MLOC_81890 transcript:MLOC_81890.1 description:"Uncharacterized protein "
GTATCTTCGCATTGGGCAAGATACAACCACGGAGTCCGTCCGTAGGTTTGCCAAGTTGGT
CATCCGGTTGTATGGTGAGCAGTATCTTCGGGCACCAAACGAGGAAGATACAAAGATACA
AAGAGAAATGATATCAATGTCCTCAATAGATCTCCTTTGTTCAAAAGATTAATTTCTGGG
GATGCTCCAGCTTGCAACTACAAAATCATGAACAATGAGTACTCAATGGGATACTATCTC
ATCGATGG
>MLOC_81086.1 cdna:novel contig:220312v1:morex_contig_943549:5:207:1 gene:MLOC_81086 transcript:MLOC_81086.1 description:"Uncharacterized protein "
GTCGTCTGTTGTGTTGGATACGTTGGGGTCTGAATTTGATGGATCCACCTATCTCCCGGC
TGATGGCACGCGTGGCGGCATCCTTCTCGCTTGGAACACTAGGGTCGTCACGATCTCCGA
CCTCCAGTTCTCACAGCACGCGGTGACCGCGAAGGTGTGCGTGCCCGGCGGCAACCCCTG
GTGGCTCACCACGGCATACGGAC
>MLOC_78526.1 cdna:novel contig:220312v1:morex_contig_807024:9:271:1 gene:MLOC_78526 transcript:MLOC_78526.1 description:"Uncharacterized protein "
CAAGCAGTGTACGTTCAGGCGTCAGAAAAACCGCGTGCACAGCCTCCTAGTTGACGGACA
TGTGCTATGCGATCATGAGGAGATGGCCCAAGCGGCATTCGCGCACTTCGACGGGCTACT
GGGCACTGCCATGGACCGAGAGCACACACTGGATCTCGAGCAGCTCGTCACGGCCGATGA
CCTTGGCAGCCTGGATGCGCCCTTCACCCCTGAGGAGATTTGGGCTGCGGTGCAGCACAT
GCCGGCGCACAAGGCACCAGGGC
>MLOC_64411.1 cdna:novel contig:220312v1:morex_contig_487934:1:293:-1 gene:MLOC_64411 transcript:MLOC_64411.1 description:"Uncharacterized protein "
CTAAATTCTAAAACTTTAGCTCAGGTTACAGCTCGACCAAATGATTCCCCATTTTGGAAA
GGGCTAATGAAGATAAAGATGAATTTTTACCAGAGGGTAAAATTTATAGTTGGTAATGGT
GCCTCAACAAGTTTTTGGGAAGACACTTGGCTTGGGGACACACCACTTGCACTTCAATAC
CCAATGTTATATAATATAGTACAACGTAAAGAGGATTATGTATCCACGGTACTACAATCT
ACACCGCTTAATATACAGTTCAGGCGGGCTTTAGTAGGAGCTCGTTGGGATGC
>MLOC_48761.1 cdna:novel contig:220312v1:morex_contig_329140:139:774:-1 gene:MLOC_48761 transcript:MLOC_48761.1 description:"Uncharacterized protein "
GCCCTGGTGATCCGCGACATGGGGCAGATCGGGGTTGCCGTCCCGAGCACCCTCTCGCGG
CTCACGCGCCCCCAACAGCTCTACCTCGAGGGCAACGTGCTCGCCGGCGGGGTACCCGGG
AAGGTGATGTCCCGGATGAGCTCCCTCCGCTACCTCTCGCTCGCCGGCAACCGGCTGGAG
GGCACGCTGCCGCCAGAGCTCGGGGACGTTCGCGGTCTAGTCCGAGGAGCTCCTCGTCGC
TTCCGTGGCTTAATGACACGGACATTCTCTCTTTTGCTTCGTTGTTCATTTGTGATGTTG
TGCACTGTAGTAGAAAGGAATCCAGGGGAGAAGTGTAGGAACTGGGCATCGAGGACGTGA
TGCCGGAGCGGCTGTCCGGGCTCATCAGCGGCTACGCCGGCCTCGTCGACAAGGTCCCCT
CCATGAAGGCATTCTACTGGTACGACACCTTCCCTCACCGCCACCAACCCCCTCTGTCGG
TTCTTGCACCTCCTGCCTCTGCCGTCCCTCTCGTTTGCTACTGCTGTGGCTGTCGGGGTT
GCCCCCGGTAGGTGCTCGACGAATTGCCTGCCTCGGATGTCATTCTTCCCTGTGCGGCTG
CTAGTTTGGAAGGCCATGTGATCGCTTTAAAATGAC
>MLOC_43947.1 cdna:known contig:220312v1:morex_contig_273526:1:344:1 gene:MLOC_43947 transcript:MLOC_43947.1 description:"Uncharacterized protein "
GGCGGCCGCCGTGGCCCCCGCCAGGAGGAGGAGAAGTGGGTGCCCGTCACCAAGCTCGGC
CGCCTCGTCAAGGAGGGCCGGTTCACCAAGATGGAGGAGATCTACCTCCACTCGCTCCCC
GTCAAGGAGCACCAGATCGTGGAGCAGCTCTGCCCGGGGCTCAAGGACGAGGTGATGAAG
ATCACCCCGGTGCAGAAGCAGACGCGCGCCGGACAGCGCACCCGCTTCAAGGCCTTCGTC
GTCGTCGGCGACAGCAACGGCCACGTCGGGCTCGGCGTCAAGTGCGCCAAGGAGGTGGCC
ACGGCCATCCGCGGCGCCATCATCCTCGCCAAGCTCTCCATCGT
>MLOC_42299.1 cdna:novel contig:220312v1:morex_contig_263625:303:549:-1 gene:MLOC_42299 transcript:MLOC_42299.1 description:"Uncharacterized protein "
CCACGACCCTGCATGGCGGCGCGGATGGCACTGCCTTGCTGGAGGCGCTGGGCTGCCAGT
CCGCGGGCCTGCCCATCACCTACCTGGGCATTCCGCTCACCACCCGTCGACCCTCAGCGG
CACAGATGCAGCCACTGGTAGACGCCGTGGCAGGCCGCCTCCCGTCATGGAAAGCATGGC
TCATGAACAAGGCAGGGCGGCTGGCACTGGTTAAATCAGTCCTCATCGCGATTCCAACTC
ACCAGAT
>MLOC_18522.1 cdna:known contig:220312v1:morex_contig_158088:41:941:-1 gene:MLOC_18522 transcript:MLOC_18522.1 description:"Uncharacterized protein "
GGCTTTTTCTTGCTTTGAATACTTACGTACATCACTCACCTGAATGAGTGAATTACTACG
CCATGGCCAAAACAAAGCTAAAATGACGCACAAAACGCTGGGATTAATCGCTCATGAGTC
CCACACGGGCGCGCGCCCACACGCACAGTGATGCCCTTGCTCGGAGTCTGCTCTTCCCTC
CCCTCTCGTCTCGGCTTCTCGCATCGTCGTATATAAAACCTACCCGTTGTCAAGCTCGGC
TCTCCTGCCATTACACCGCCTAGCTAGCTTGCTTCAACACCTCACATACACGCAGAACGC
AGCACAGGAAAGCGGAGACCTTGGACCTCCTCGAGTTCTAGCCAGCTGCATGATGGCGAG
GCGGCAGAGAGGATTCCGGCTGGGCAGAAAGCTGCTCGGCCTCTGGCGCTGGGCGCTCTG
CAACCGCCGGCGACGCCGCGGCGGCGGCTACGCCCGCCTGCAGCGGTGCCAGCTAGGGGC
CGGCGCAAAGCCGTTCAACACGGCAGTCGGGAGCGCCAAGCAGCAGCAGCAGCAGCAGCT
GGTGGTGTTGCCGCGGGAGCTGGACGAGCCCCGACGGCGGATGCTGGGGTGGGGGCGGTC
GCTGGCGCGGCGGATGAGGCTCCTGCCGCGGCGGGGCGAGCGGCTGCTGGAGGAGGCCGG
CGAGGCGACGACGCCCAAGGGGCAGGTGGCGGTGTACGTGGGCGGCGACGAGCCCGGCGG
GGAGTCGATGAGGTACGTGGTGCCGGTGGTCTACTTCAACCACCCGCTCTTCGGGGAGCT
GCTGCGGGAGGCCGAGGAGGAGTTCGGCTTCGAGCACCCCGGCGGGATCACCATCCCGTG
CGCGGCCACAAGGTTCGAGCGCGCCGCCGCCATGGCCGCCCCCGGCGGCGGCCGGGAGGC
G
>MLOC_76650.1 cdna:known contig:220312v1:morex_contig_72203:95:938:-1 gene:MLOC_76650 transcript:MLOC_76650.1 description:"Uncharacterized protein "
GTAACTGAGTGGGCATTTGCCGTTTTGACATTAGAAAGAAAAAGGGACGTTCCTTTATTT
ATATCAGAATCAGAAAACTATTTTTCTGCATTCGTAACGATTCAAATCTTTTTCATAACC
CAGTCTTTTCGTGTCGCCACCCAGACCCGCATATAAAACCTGCAGCCGCAAGGCACGAGC
ATCTCGCCTCTCACCCCCACACAGAGCCACCAAAAACATCCTGCAACAAGCAGAGAGGGC
GAGACAAAAACATGTCGTGGACTACTCTAGTCATCCCTCTCCTCGTCGCCGCCACCTCCA
TCTGCTGCTTCCTCTCCGCCACCGCCGCGGCGTCCAACTCCACCTCGCCACGCCCCGGCC
ACCACCTCCTGGCCCAGCTCTCGCAATGGCGGGGGCACTACCTGTCCGACGCGTCCTCCT
CGCACACCGTCCTCGCGTGGGTCCTGTCCTTCCTGGCCGCGTCCGTGTCGAGCGCCGGCG
GGGTCGGCGGCGGGTCGCTGTTCCTGCCCATCCTGAACCTGGTGGCGGGCCTCACCCTGA
AGCGCGCCACCACCTACTCCTCCTTCATGGTCACCGGCGGCGCCGCGTCGAACGTGCTCT
ACAACCTGTGGCGCGCGCGGGGGCGCGGCCGGGCGGCGCTGATCGACTACGACATCGCGC
TGCTGTTCCAGCCGTGCCTGCTACTGGGCGTCAGCATCGGGGTGGTGTGCAACGTCATGT
TCCCGGAGTGGCTCATCACCGCGCTCTTCTCGCTCTTCCTCGCCTTCTGCACCGCCAAGA
CGTGCCGCGCGGGGGCCAAGATCTGGCGGTGCGAGAGCGCCGGCGCCGGCGCCCCCGCCG
CCCA
>MLOC_67901.1 cdna:known contig:220312v1:morex_contig_53874:1:2699:-1 gene:MLOC_67901 transcript:MLOC_67901.1 description:"Uncharacterized protein "
GCACCACACGCGGCTCCACGGGGGACGTCGAGAAGGGCCACCCGGGGCACGACCGTGACG
ACGCGGTGGCAGCGTGACTGGCGTCGGCGACACGGTCGCCTCGCCTCCCCGCGGACGACC
TGGCCGTGCCACTCGATCGCTCGCCAAGGCCAACGCCCAACCCCGCGGCCACCGGCCGTC
CCCGTCATTGAAGCGGTCAGCCGAGCCGCGCACACCACCCGGCCTCCTTCCTCCTCCCAC
CAGCGCATATAAATATTTCTCCGGAGCGCGCGCATCGTTTTACATGAGCTCAGCTTCTCC
GTCTCCATTCCGATCATCGCCATTAGATCTTCTAAAAAAAATCCATCGCCATTATTCTAT
TGCTCTTGCTCGCTCGCCCAACAGGGACGCGTCTCTCTGACTCCTCGCCTCCATCACACG
TGCTACTACAAGAGGCAGGGCCGCATCGGGCTGTCCGGTCTCCACTCCCGACAGTTCACC
CGCGACGACCAGCGAGAGAGAGCCCATACATATATTGCTAGCTTCCAAGGAAGGATTGGA
TTTGGAGGAGAGGCGGCTCGATTCAGAGGACCAAGAAGAGTTAGGAAGAAGAAGAAGCTG
CAAGAGCACGCAAAGGGGGACGTCTCCTTCTCGTCTCGAGTGGACGCCGTGGGGAAAGCG
GGAGATTTTGAGGCGGCGACTTTGATTGATCGATCGACGGCGCCGGGATACGATCACACG
GCACGACTGCGCCGCGAGTGATGCTCTGCGGCCTTGTCGATTCATGGCGATCTCGGACAC
CAGCGCCAGCGGCGGGGCCGGGGCTCGCCACGTGAGGTGCCCCAGGTGCCGCAGCGTCCT
CCAGGAGCCCGCCGGCGTCCCGGTGTACCAATGCGGCGGGTGCGGCGCCAGCCTCCGAGC
GAAACTCCGCAGCGGCGACACGCGGGACGCGTCCGTCTCCGTCAGTGCCGCTCCGTCTAC
GGAGAGCGTCCTGCCGTCTCCTCGCCGGAGCCAGGCTCAGGGCGGCTCCGGGGACGTGGC
GAGCACCAGTGGCACGACTCCTGACGCTCCGAGCACCAGCTACCGAGGCGCCGGCACGAC
AATACGACGCGGGGCAGGTGATCTCTCGCCACCGGCGAGGACGCATCCCTCGTCGCCGGT
CGTCGAGAAGAAGGGGCGTGATCAACACCGGAGCGCCGATGAGGCCGAAGCTGCTGGCAG
CTCTCAGCCTCGCGTGAGAAGCTGTGCGGTCAGTGCTTCCCACGCCAGAGCTGCCCCGTC
TTCGGCGAGTGACATACCGTCCCCTCGCCGGACCAAGGCTCAGAGCAGCCACCTGGCCCC
CGAGGATGTCGCGAGCACCAGCGCCCCCGCCCCGACTCCTGATGTTCGAACCACCAGCCC
CCGGGGCGCCGACGCGACAAGCCGACGCGAGACCGGCAGGGAGACGAGCGGCGATCAAAC
GCCAGCGAGGAAGCGTCACTCTTCGGTGCAATCGCCGCCGGTCGTCGAGAAGAAGGGGCA
TGATCACCACCGGAGTGCCAATCAGGAGGACTTCGGACCTCGCAGGGGGAGGGGCGCGGT
TAGTGCTCCCAACGCCGGTGCAAACTTCGCCGAGATGCGAGTTTCAGAGAGGGGACGTGA
AGCCGAGCCTGAAACTGATGCCGCGAGGAAGAAAAGTCCAAGTCCAAGCAAAGCGGCTGT
CGGAGAAGCTGCACCAATGCCTGATCGTTTCGCGGATTCCCGGTCTGCACCGGCCGTGGT
GAGCTGGGGACGGCGAGACGACGCCGTGGCGGAGCCGGTGCCGGCAGTTGCCGAGGGGAA
GTCGCCGAGCCCTCCTCCTCGCCACGCGCAAAAGATGAGTCCCCTCCACGAGAAGATCCT
GAAGACGGTGGACGAGCTGAAGGGCGACCTCTCCGAGCTCTTCAGCCAGTCACCGGAGGC
CAAGCCAAGGACACCACCCCGTCCGCCTCGCCGTCCCAGGCAAGAAGGGCACGCCCCTCA
CCCGGTCACCTCCACCAGCAGAGCTCGCCATGCTGCCGCCGCCGCCGCCGCTCTGCACCA
TCGCGGCAACGCGGGCAAGCACGGAGAGGCTGCCCTCCGCGGTCTGCCGTCGCGGCGGTA
TCGCCGGTGCCGGGCTGACCCGTGCGACGGCCGCGACGCGCGCCCTGCAGGACCGTGCCG
GCGCAGCTGCTGCGACCACGTTAGGCCCGAGTGCGGCAGCTGCAGGGGGCACTGCTGCCG
TCCGTCCAGAGCGCAGGAGCCCGCGCGGCCGGCCGCCGCGGAGGCCAAGAAGCGCGCGCC
GCCGCCGAAGCACCACTGCCGGCCGGTCCTGAAGGGCGCGCCGTTCATCGTCTGCTCCAG
CTGCTTCACGCTCGTCCAGGTGCCCGCCGGCTTCGCCGTGGCGAGCGCCAAGGTGCGCGA
CCTGCGGTGCGGCGCCTGCTCGGCCGTGCTCTCCTACTCCTACCGCGACCCGGACAGGAA
GAAGCC
>MLOC_81198.1 cdna:known contig:220312v1:morex_contig_9502:54:1111:-1 gene:MLOC_81198 transcript:MLOC_81198.1 description:"Uncharacterized protein "
CCCTCCCACTGCCCCGCGGAAAGCACCGCCCCCGCTCCCGCCCTCCCTCCCATACCACCT
CCCACACGCGGCCAAAGCCAAAGCAAGCTGTGAAGCCGAGCCGTAGTAGGTAGCGGGTTG
TCGTCGTCGGCGGCGATGGTGACGACGGCGCTGGACGCGATGGCGGGGACGGCGTGGGGA
CGGTGGCTGGGGCTGGTGGCGGCGGTGTGGGTGCAGTGCATCTCGGGCAACAACTACACC
TTCTCCAACTACTCCGACTCCATCAAGACGCTCATGGGCCTCACCCAGCTGCAGCTCAAC
GGCCTCTCCGTCGCCAAGGACGTCGGCAAGGCGTTCGGCCTGCTGGCCGGGCTCGCCTCC
GACCGCGTCCCCACCTGGCTCCTCCTCGCCGTCGGCTCCCTCGAGGGCTTCCTCGGCTAC
GGCGCGCAGTGGCTCGTCGTCTCCAGGGCCGTCGCGCCGCTGCCCTACTGGCAGATGTGC
GTCTGCCTCTGCCTCGGCGGCAACTCCACCACCTGGATGAACACCGCCGTGCTCGTCACC
TGCATCCGCAACTTCCGGGGCAGCAGGGGCCCCGTCTCGGGCGTCCTCAAGGGGTACGTC
GGCCTCAGCACCGCCATCTTCACCGACGTCTGCTCCGCGCTCTTCGCCGACGACCCGGCC
TCCTTCCTCGTCATGCTCGCCGTCGTGCCCGCCGCCGTCTGCGCCGTCGCCATGGTCTTC
CTCCGCGAGGGCCGCGTGGCCGACTCTGACTGCACCGGTGCGGCCGGGGACGAGGCCGAC
GCGCGCGGGTTCGCGGCCATCAGCACGCTCGCGGTCGCCATCGCGCTCTACCTCCTGGCG
GCCGACCTGACCGGCGTGGGGGGCGGCGGCGGGGTCGTGTCCACCGTCTTCGTGGCCGTG
CTGATGGTGCTCCTCGCGGCCCCGGTCGCCGTGCCGGCGTACGTGGGCTGGACGTCCTGG
ATGAAGTCCCGCAAGGCGGCCAACGCCGACGCGGAGGACGCGGCCGCACCCCTGCTGCTC
GACTCGAAGGCGGCGGCGGCGGCGCAGCAGGGGCGCGA
>MLOC_79308.1 cdna:novel contig:220312v1:morex_contig_8440:1:932:1 gene:MLOC_79308 transcript:MLOC_79308.1 description:"Uncharacterized protein "
AACCAACATACTATTGGAGATGCCCTTACTGCAAAGTTGAACACTGGGCACGATGTCTGA
CGCGCTGTCTCATAGACACGACACGCCACTACACTACTAGTAATACGTCCTCGCAAAAAA
ATATCGAAATTTATAGAAGAAAAAAAGGTACTGTTGTGACGTGCCGTGCCGTGACATTGT
GCAGGTTCTTTGTGGACGACACGCCGATCCGGGTGTTCAAGAACAGCAAGGACCTCGGCG
TGCGGTACCCCTTCGACCAGCCTATGAAGCTCTACTCGAGCCTGTGGAACGCGGACGACT
GGGCGACTCGGGGAGGGCGGGAGAAGACGGACTGGTCCAAGGCGCCCTTCGTCGCCTCCT
ACCGGGGCTTCCACGTCGACGGCTGCGAGGCGTCGGCGGAGGCCAAGTTGTGCGCCACCC
AGGGCGCCCGCTGGTGGGATCAGCCCGAGTTCCAGGACCTGGACGCCGCGCAGTACCGCC
GCCTCGCCTGGGTCAGGAAGGAGCACACCATCTACAACTACTGCACAGACCGCGAACGAT
ACGCCGCCATGTCGCCCGAGTGCAAACGCGACCGCGACGTCTGAGCGTGATATACTTTAC
TTACTACTACTGATGTAAAGGACCGCTACTACAGTAGTTGTTGTTGTACCACCGGTCGCG
GTGCGGTCGATGAGATGTACTAGTACGAGGAATTTGTATCCCTACGTGTCTGTATGCTCA
TGCGTGCTTTATTATTCTTCTGATTGCTCACGCATGATCCAACTAAGTATGCTATAATAA
TAATCATATTCGCTCAAGTTGGTGGGCTGGTGCAGTTAACGTCTAGGAGTTTTTGTGTAC
ATCTGGGAGCATCAAAATGAAACCCCCTTCATCCAGATTGGGACAGACGAGACAGCCCAG
CCAGATGGGGGGCAAGTTATGGATAGTTTCCG
>MLOC_65696.1 cdna:known chromosome:082214v1:5:2363026:2365774:1 gene:MLOC_65696 transcript:MLOC_65696.1 description:"Uncharacterized protein "
CTTGGACTGTTCGATCATGCACGCTGCTTCTTCTCGCCTCCGGCACCTCTTCCTCACCTG
CTTCGACGCCGACGCCGACCAAGATGACGACGAATGTGCACCAAGCACCATTATATATGC
AGCACCAAGACAAGATTGCCCCAAGACACCAAGACGCACGGCATCAAGAGGTCCAATCCA
GGTTCAGGTCCAGGTCCAGCCATGGTGGCGATGATGGTGGAGAGGTGGGCGGGACTCGGG
TCGGCGGTGGCGACCGTCCTCTTCCTCTGGTCCGTGGTGCAGAAGTATGTGCCGCCCACC
TTCCGCCTCTACCTCACCGTCTGGGCCGCCAAGCTCGCCGCCTGCTTCAACCCCTATCTC
CAGATCACCATCTCCGAGTACGGCGCAGAGCGCTTCCAGCGCAGCGAGTTCTTCCTCGCC
GTCGAGGCCTACCTCAGCGATGCATGTGCCCGCCGTGCGAGGAAGCTCAAGGCCGAGCTC
GGCAAGGACAGCAAGAACCTCCAGGTCACCGTCGACGACCATGAGGAGGTCACAGATGAC
TTCTCCGGCACGACCATCTGGTGGTACGCCTCCAAGAAGCAATCCAAGGCCAACGTCATC
AGCCTCTACCCTGGCCAGGACGAGCGGCGCTTCTACAGGGTCGTCTTCCACAGGCGCAAC
CGCGACCTCGTCGTCGACTCCTACCTGCCCTTCGTGCTCGGCGAGGGCCGTGCCGTCACC
GTCAAGAACCGCCAGCGCCGTCTCTTCACCAACAACGCCAGCCGCAACTCGAACCCCTAC
CGCAGCAACAGCGTCTGGAGCCACGTCCCCTTTGAGCATCCCGCCACCTTCGACACGCTC
GCCATGCACCCTGATGAGAAGGAGGCTGTCGTTGACGAACTCATGGCGTTCCAGGAGAGC
AAGGACTACTATGCCAAGGTCGGCAAGGCGTGGAAGCGCGGGTACCTCCTTTACGGACCG
CCCGGCACCGGCAAGTCCACCATGATCGCCGCCATGGCTAACTTCCTTGACTATGACGTC
TACGACCTCGAGCTCACGGCCGTCAAGAACAACACCGAGCTGCGGAAGCTCTTCATTGAG
ACGACGGGCAAGTCCATCATCGTCATAGAAGACATCGACTGCTCCGTCGACCTCACCGGA
AAACGCCGCAAGGACAAGAAGGCCTCTGGCGACAAGGACTCTGACGGTGATGACAAACCC
AAGCTACCGATGGATCCAGACAAGGATGACGCCACCAAGGTGACCCTCTCGGGCCTCCTT
AACTTTATCGATGGACTATGGTCTGCTTGCGGGGGTGAGCGGATCATCATCTTCACCACC
AACCACAAGGAGAAGCTCGATCCGGCGCTGATCCGTCGAGGAAGGATGGACAAGCACATC
GAGATGTCCTACTGCCGCTTCGAGGGCTTCAAGGTGCTCGCCAAGAACTACCTAGATGTC
ATCGAGCATGAGCTCTTTGGGGAAATTCAGCAGCTGCTTGACGAGACAGACATGTCTCCT
GCCGATGTTGCAGAGAACCTGATGCCCATGTCCAAGAAGAAGAAGAGGGACCCCGACGTG
TGCTTGACAGGCCTCATCGAGGCACTCAAGCAGGCTAAAGCGGACGCGGCAGCGGTTAAG
GCCAAGGAAGAAGAGGAGGCTGCGGAGGCAAAGAAAGCCAAGAAAACAGAGGAAGCGGAG
GCAAAGAAAGCCAAGGAGGAAGACAATGGAAAGGACAAAGCACCGGATCAGGAAGCCAAT
GGAGACATCTAGAAATGTGACAAGTAAAGTGACATCAAGCCTAGAAGCCAATGGAAAAAA
AGAGTGAGCTTGTTCACTAGTGCTCCCTTATATTTATATATACAAAAGAAGAATGCAGTG
ACATGACAGTGACATAACATGCAATTGGCAATCGGAACTTACACCTGAATTGATTAAAGC
AACCCAAACCTGAATTTGCCCTTCCACCTAGTAATTAATTGACTATTAAGCAGCCAAGTT
CAGCATTTTTTCCATGCGTGCATGAATTTACCCAGCCCTGATAGCTCCTCTTCACCTACT
CCGACCACCACCACCACCACCAGTGCGCGCTATAGTCGGTTGTATCATTAAATACGGACA
CATAAATCTGCAGCCCCAGATTAACAAGAAGAAAGGTAGCAATGGTGGAGAGGTGGGCAG
GGTTGGGGTCGGCCATGGCGAGCATCATCTTCCTGTGGTCCATGGTGCAAAACCACGTCC
CTCCGCCTCTACCTCACCACCTGGGCCTCCAAGCTCGTCGCCTGCTTCAGCCCCTACCTC
CGGATCACAATCTTGGAGGACAGCGCCGAGCGCTTTCAGCAAAGCGAGTTCTTCTATGCC
GTCGAGATCCAGCAGCTGCTCGACGAGACCGACATGTCTCCCGCCGACGTTGCAGAGAAC
CTGATGCCCATGTCAAAAGACGAAAAAGAAGGACCCCGACATTTGTTTGGCAGGCCTCAT
CGAGGCACTCAAGCAGGCCAAGGAAGACGTCGTAGCGGCAGCGGCGAAGGTGAAGGAGGA
AGAGGAGGCAGAAGCGAAGAAAGCCAAGGAGAAAGAGGAACCGAAGGAAGAGAAATGAAA
TGAAAAAAAAAACATGACAAGAAACCAAGTAGCCAACCAAGACATCAAACAAGGTGACGA
GTGAGCTTGTTCACTAGTGCTCGCTTACAACAACAACAACAACAAAATGTAGTGTTTGTT
CAAATAAAATATGTACCATTCAGTTAGATTTTTTTTTTTTTTGATAAGG
>MLOC_67608.1 cdna:novel chromosome:082214v1:5:3175737:3180764:-1 gene:MLOC_67608 transcript:MLOC_67608.1 description:"Uncharacterized protein "
AGGAAGGACTACAGACCGGGGATGGAGGTCCCTATCGGTATCAGCGCTTCCCAGGGAGCC
ATGCGATCCCTCCCTATGAAGCTGGAATCGTTACTGTCGGGATTGGGGAACAGGCTGCAG
GCGGAGGAGAAGAAGAAGCTCCGCATGCTCCAGGGGGATCTCCAAGGACTCATAGACAAC
TACCTGCTGGAGCCATCGGAGGTGGAGTCCCCTGCCTCGACGGCCAGCTCCTGGATGGAA
GGCGTGCGCGAACTGTCGTACGACATCGACGACTTCATCTATGAGCTCACCCATGTTGCC
CGTGGCGGCGCCAGGATCAACGTCGTCCTGAAACGCTCCCGCTTCAAGATCTCCCGGTTT
CCAGGGAATGTGAGACGGCGCCAGTGGATCACCGACGAGATCTCGACATTCAGGACTCGC
GTGCAGGAAGCCATTCGACGGCACACAGATTATCTCGGCAGTAACTGCAAGTGGCGGCCT
AGCAGCAGCGGTCAGCCTCCTCCTCCGTCATTGCGGTCCGGCGAGGCCGCCACTCACCTT
GTTGGAGTGGACAGCTCCATCAAGCAGCTCCGTGGCTGGCTGGAGAACGATGGACAGCCC
CAGCACAAGGTGGCTTCCATTGTTGGACCTGGTGGCTATGGCAAGACCACCCTCGCCAAA
CAAGTGTACCGTATGCTTGGAGGTCAGTTCGACTGCCTAGCTTTTGTGCGGACATCGCCT
AAGGCAGACATGAAGGGCCTCCTCACCAGCATACTCTCGCAAGTTGGACGGCATCGGCTC
CCTGCCGACCACGCTTGCAATGTGCATCATCTGGTACTCAACATCAACGCCCACCTACAA
GACAAGACGTACTTAATTGTTATTCAAGATCTGTGGGCATTATCAACCTGGGACCTTATA
AATCGTTCTTTGCCAAAGGGGAACCGTTGCAGTAGGATATTAACGACGACCCAAGTTGAA
GTCATCGCCCAGGCATGCTGTGCAGATAATTCCAAGAGTATTCCTACTACGAAGAAAGAA
GATGATTCCAGATATATCATCAGGAAGACAACACTTACTGAATATGAGTCAAGAGAGCTA
TTTCTGAGTACAGCTTTCGGCAAGCAAGCAGAATGTCCTCAACACCTCAAGGAAGTTTCA
AATGAAATTATAACAGCAAGTGGTGGCTTGCCTCTAGCAATTATTATATTGGCCAGTATC
TTGGCACGTCAGCCAGCCAACAGCATAGAGCAATGGCATTACATAAGGAATTCACTTGGT
CCTGCTTTGATTACAAGTTCTAGTTTGGAAAGGATAAATCAAGTTCTTAACCTTGGATAT
GGCAGCCTTCCTCACTGTTTGAAAGCATGCATGCTATATCTGTGTCTGTATGAAGAGGGT
TGCGTAATCTGGAAGGATGATTTGGTGAAGCAGTGGATAGCCGAAGGTTTCACCGGTGCA
GTGGAAGGTCATGAAGCGGAAGAAGTTGCACGCAGCTATTTTGGTGAGCTTGTTAACAGG
GGAATGATCCAACCTGTGGACATCAACTGCAACGATGAAATTCTGTCGTGTACAGTGCAC
TACATGGTACTTCATTTTGTCAGGGACAAGTCCATGGAAGAGAATTTCTGCATTGCAGTA
GATCATTCTCAGACCACCATAAAGCTTGCTGACAAGGTTCGTCGGCTGGCCCTCCACTTC
GGCAATGTGGAAGATGCCACTCCGCCGGGCCCAGAATGTATGAGACTGTCAAAACTTCGA
TCAATGGTCTTTTCTGGTTTTCCCAAGTGCATGCCATCAATTGTGGATTTCCGGTTTCTT
CAGGTTCTGACCCTTAAATTGTTGGTGGAACCCGACAAAATGAGTGACAACCTTACTGCA
TCTGATGACCTGTGTGTCAACATCACTGAACCTGATGACTTGAGTGACAACCGCAGTGAA
TGTGATGGTGACCTGAGGTATAACCTGACTGAAATTTCGGAGCTCTTCCGACTGAGGTAT
TTTCATCTTGATGCATGTAATATGAGTGTGCTGCTTCCAGTCCAGATTCGACAGCTGAAA
TATTTGGTGGCATGGGAAATTTATGCCGAAGTAACTGCAGTTCCATCGGATATTGTCGAT
CTGCCGGGCTTGTTGTACCTCAGCATTCCTAGCGAGGCACATCTGCCAACTGGTATTGAC
CGCATGACGTCTCTTCGCACTCTGGGACTTTTCAATCTCAACAAGAACTCATCAGAAACC
ATTATGGGCCTCAGCAAGCTAACCAATCTCCAGGAACTTCGTCTCACATGTGACACATTA
CAACCTGGTAACCTGGAAAAGAACCTGGATTGCTTGGGGGTGATAGTTCGGAAATTAAGG
AATCTCAAACGTGTAACTCTAGTACCTGCAGCTTCCTCTCTTGTGAATACTCAGAATGAT
GGAGGTTCTTCAAGCATGAGCATTTCCTGGCCTGGCTTCAGCATCCAGCCCCTTTCTCCA
GCCCTTCTTCAGACACTAGAGTTGTCACGGCACTGTTGCATCTTCTCCACCCTACCTGAG
TGGACCAAAGAACTTACCAACCTTTGCATTTTAAAGATCGCAGTTAAGAGGTTGTCGAGG
AAAAGTATTGATATTCTTAAAGGACTGCCTTCCCTAGCTGCTCTCTCGTTGTTCCTCTGG
ACTGCTTATACCGCCCCTGCGAGGATCATGTTTGACGATGAGGGATTCTCAGTTCTCAAC
TACTTCAAGTTTGTGTGTGCCACACCATGTCTTGAGTTTCTGGATGGAGCAATGCCCAAT
GTCCGAAAGCTCAAGCTGGGTTTCAATGCTAACCGATTGGAGCAATATAGCTTGGGTGAT
ACTGGTTTCGACCGCCTAACTGGCCTAACTGAGATCTCCACAAAAATTGGGGGTACCGGT
ACTGCTAATGAACACGACATAAGGTCAGCTGCACTGTCAATCTTGACCACCGTCGTTGCC
AAGCATCCAAGCAACCCCATCATCAATGTGCAAAGGGTGGATTGGAATTTTTGTGGTGAC
GAGGAGATGGGCATGGATGAAGAACACGCAATTCAAAAGAAGAACTGGGAGAAAGATGCC
CAGAAAGAAGTTTATATAAGGTACCGTGCAAAAAAAGAAGTTGATACAAGGACTTACACG
CCACCAGAATCCACCTTGCATCCGGGGAATACAGGCATCCAGAGCCAGATCATGTGCAGT
CGGTGCAGTACCTGTCTACTATACCGCAAAGGGGCCCCGGCCGTGTTATGCGCGGTGTGC
AAAGCCGTCAGCTACCCCAAAGGAATGGAGACTGATCATGATCACCTTATATGCGGCGGC
TGTCAAACTTTATTGATATATATTCGCAATGCGACTACTGTCAGATGCTCATGTTGTGAT
ACAGTCAATCTTGCCAGACCAAAACCGTGAGGTCCTGAAGTATGTGTTGAAGATCCTTGA
GCTTGTAAGTTGGAAGTGTAGTCTGAACCCTCGGTTGGCACCTGCTGGGACCGTGCGGAT
CCTGATGTATGTGTGGTACCTTATTAGGTTGGTCAGAGTATAAAATTCTTTCAGGTAAGT
GAGAAGTTTTTATGCGGTACGGTACACATTTATTAAAAAAACATTGTACAAATTAAAAGT
TATGTGCAATCAGAACAATTTTCTTAAGACACGTGA
>MLOC_19278.1 cdna:novel chromosome:082214v1:5:3636682:3638953:1 gene:MLOC_19278 transcript:MLOC_19278.1 description:"Uncharacterized protein "
GGAGCCGGCCAAGACACGGCGCACCCCGTGGACCGTGGTGTACAGGACCGACCTTGCCGA
CGGCAAGACCGAGCGCCTGACGCCGCTGGGCCAGTACGACCTCAGCCCGGCCGTGTCGCC
GTCCGGGAAGATGGTGGCGGTGGCCAACTTCCACGACAACAGGTGGAACGGCGAGATCGA
GAACCTCAAGACCAAGATCGTGATCATGAATGTTGACCCGAAGAAGCAGGGACGCCTTGG
GCGCAAGGTGGTGATCGAGGACGGCGGCTGGCCGACATGGGGAAGCGACAACGTCATCTT
CTTTCACCGAGGGGTCGACGAAAACCCGCCCACCAACACGGCAAAGTGGGCCGTGTTCCG
GTACGACATGGCCACCGGCAAGGTAGAGCAGGTAACGCCGGCAGGCATGGACGCCATGAC
CCCGGCGGCCATCAGCGACACCAGAGTGGCTGTGGCATTCATCGGGGAGAAATCCTTGCA
AGTCCAGAAGATGGTGGACCGTGTGGAGTCACAGTACCGGCACATCGTGATCTTCGACAC
GGCCACTCCGGGGAAGCCGCCCGTCAAGATCACCCAAATGATGAGGAAGGAAGGAGACCA
CTACAACCCCTTCGTGCTCGATGGCGGCAGACGAATCGGCTACCATCGCTGCAGAACCGA
TAAGCTGCTACCCGTCATGATCAAGGATAACAGTGGTGGCGAGAAGAAGAGCACAAGCAT
CGAGAGGAAGTTCGACAAGGTGCAGTCGCACCATCCGGATGTTGGCCTGTTCAGGGTGAC
GGGCGTGTTCCCGTCCATCTCCAAGAACGGCAAGAAGCTGGCCTTCGTGGACAACGAGTT
CAAGGCGGTGTGGCTGGCCGACGACAGTGAAGCCGGCCTTCGCATCGTGTACAAGGTTCG
CAAGGAGAAGAGCATCTTCTCCACGTCGTGGAACCAGAACGATGAGTTGGACACGCTCTA
CGTCTGCGAAGGCCCGGCCTTCAACATCAAGGAGACGGTGAAGATCATTATGATCCCCAA
CGTGTCGGCTCCCGGGAGGCGCAGGGGTCTGCCCCTCACCGACAAGCCCTTCAACTGCGC
CTTCCCGTCCACCAACTTCAAGGGGGACAAGCTCGTGTTCCGCTCCAGCAGGGACAGGGT
GGGAGGTGAGAGGAAGCACAAGAACCTCTTCATCATCGACGCCATCAAGGGCGAGGCCGC
CGGCGTGGACCAGCTCACCGACGGGCCGTGGACGGACACGCACTGCAGCTGGTCGCCCAG
GGAAGGCTGCGACTGGATCGTCTTCTCCTCGTCCGGCAGGCCGGAGGAGGACGTCTTCAA
GCCGCCCGGCGAGCCGGAGCTGGACCACGGCCTCGACCCCGGCTACTTCGCCGTCTACCT
CGTGAGCGCGAGCGCCAAGGACATGCTCAAGGGCGTGGTGCCGGTGCCGGTGCGGGTCAT
CTACAGCGCGCCCACCATAGCCGGCCACATCAACCACCCCGTCTTCAGCCCGGACATGAT
GAGCATCGTCTTCGCCGCAGACCTCGCCGCCGTCTCCGCCGACCCCATATCCATGCCACA
CTTCACGCACTCCGTCAGGCCCTACGGCGACATCTTCTCCGTCAACCTTGTAGACACCAA
GGATGACATGACCAAGAACAAGGACATCAAGGAGTTCCACCGCGTCACGCACAGCCGCTA
CGAGTACTCCACGCCCACATGGTCCGCCCGCGCCGACGACCTCGACCCAAACACCAAGTG
GAAGATGCTCGATGCTTGGCACGACAACTTCCAGCCACAGTGCCCGTACGTCACCGGCCA
AGCGGGTCACAAGGAGAGCTGGCACATGACAGGCCACCTCACCATCGACAAGAGGTGCTG
CTAATTCAAATGATGATGATGCAAATCAAGCACCCGCACCATCCTTCCTCAATTTTAAAC
AATATAATTTTATCCTTCAATAGAAGGTGTTTTTTTTAATGATATAATTTTTATGTTAAA
CGATATATTTTCTAATGATATAAACCTTGGCGGAGGGAGAAGATCAATA
>MLOC_72572.1 cdna:novel chromosome:082214v1:5:3858330:3861247:1 gene:MLOC_72572 transcript:MLOC_72572.1 description:"Uncharacterized protein "
ACGTGCGTGAATAGAAATAGTTGTCACCTAGCAAATGCTGCAACACTCCACCCTCTTTAC
AAAGTTAAAAATATTTGTTTTGATATGAAAAGTTATAGATCGGTTGTAGTATACTATGTG
TGTTATACTTTTATTTCCATTTGCCGAATTGTCTATCAGGTATTTAATCATTTTTTTGAA
CCTTTCAGGCATTTAATCGTTATTGATGACATTAAGAAGAAGCACTTGATACACTGGGAT
ACAGTGAGGAATGCCTTCAGGAATAATGGGAGAATAATTTTGACAACGAACAATCGGTTC
GTAGCTAATAGATGCTGCAATCATCCCCGCGAAGAGGGTAGATGTACCTTTGGTCATGTG
TATAACATGAGAAGTCTTGGAGAGGAAGATTCTAGAAAAATTGCTCTGCTTGGAAGAGAT
ACACCTGAGATAGTGATGGGTTCAGAAAAACTGCTGAAGAAATGTGATGGTCTTCCTCTA
GCACTTTATAGTGTGGCCTGCGAACTAGGCTCTGAAATGGAACCTACGGGGAAATTCTGC
AAAAAATTATGCAGTGACCTGGGTACATATCTGGAACGCGAAGACGACGAGCCTAACTTT
GCAAGGCTTCGAGTTGTGCTTAGGGAAAACTACACCAGTCTGTCCAATCACACTGTAAGG
ACCTGCTTGTTGTATCTAGGTATATTCCCAATTGACCGTCCACTAAAAAAGAACGTAATA
ATCAGGCGATGGCTGGCTGAAGGATATGCACGCCATTATGAAGGGAGGCACCAAAGTGTA
GCTGATGAGAATTTCAAGGCCTTTACCCACAGGAGTATTGTTCTGCCTGCTGTACCAATC
AGTAATTTCATAGAGAAGGCGTGCAAAATTCATGGTATCATGCACGCCTTCATGTTGCAC
AAATCCATGTGCAGGAAGTTCATCATGCCCTTTGGTACTCAGCACAAAAAAGTCCGCCAC
TTGTTTATCCATGATAGCCAATGTGGAAATTATGAAATCAAGCCCGACATGGATTTATCT
CGGGCCCGATCTCTGACTGTCACAGGGCAAGCAGGTGGTGCTATTTCCAGGTTCAACAAG
TACAAACTTGCAAGAGTGTTAGACCTGGAAGGATGCATTGATGTGAAAGATTGTCATGTT
AAAGACATATGCAAGCTATGGAATCTGAGATATCTAAGCCTCGGGCCTGATATCACAGAG
ATACCCAAGGAAATTGCACAACTGAAGTTGCTGGAGACACTTGATGTAAGCAAGACAAGG
GTGAATGTGCTCCCTGTGGAGGCCATTGGACTACCCTGTTTGATTCATCTGATTGGAAAG
TTTAAGCTTGAAGATCCCGTCAAGATGAAGAAGCCGCCAAAAGAATGTATGCTGGAGACC
GTTGCGGGGATTGTTGCCGACAATGGTCGGGGATGTTTGCAACTTATGGACCATATGAAA
AAGTTAAACAAGGTCAAGATATGGTGTGAGGGTGAGGAAACCAAACAAGGTCAGATTGAC
ATGAATAATCAACTCTTCAAGGCCATCCAAAAGTACATCAAGAAACCTCCTATGGATGAG
CTAAATGATCGCTCCCTGTCCCTTCACTTCCAGAAATTGCCCCAAGGTTCCCTGACTGTT
CTAGATCAACTTTGTGAAGACCACAGCTCGAGGGCAGGAGATTCATATCATCTCAGCTCG
CTCAAGCTACACGGAAACTCCAGCTCAGCCACATTGCCTAAGTTTGTTGCCTTGTTTCAT
GATCTCACTACGCTAAGCATTTCGACTAGCATGACTGTGACTCAACATCTTCTGTCAGTC
ATTGGCGAGATGGCTAAATTGTTGTACCTGAAGATGACTGCGAACAGCATCGACGGCGAT
GGTTTCGTCATAGAAGATGGGAAGTTCAGGAGCCTGAAGCGCCTATGTCTTGTGCTGAAA
GTTGTGAGACCATTGGTCCTATCAATTGAAGATGGAGGTGGGCTGGCCATTAGCTCGCTC
CAGCTGATCTGTAAGAATCTAGATGGTCTCTCGTGCGTCGGAATCAGGCACCTCCCTGAA
CTAAAGGAAATTGTCCTTCATCCTGATGTGGATGAAGAAGCAAGGCAAGCGTGGGAAGCT
GAGGCAAGGAACCACCATAACATGCCACATGTTTTCTTCATCCCAAGTGACCTTGAGGAC
ACTGACCACTCCAGAGTGGAGGCTGCGATCAACGCTTTTTCTCCGGTTGAAGTAGCACAT
TCGGATCACATGCGACAGGAACCAGCTGCTGCAGTTGTGGGGGAACCAGCACATGAGGAT
CACATGGAGGTGGAGCTGGAGAATAATTTTAAAGCTCCGGTCAAATCAGGCCCCGTGGTT
AATTTCCACGTTAACGGAGTACATGAAGGTTGGGACAAGGAAGCTTTGGTGAAACCGCCA
AATATGAAAAAAGGGAAGCTTGCTCAGATGCAGAAAAACACGGCAGCCAATCCGGCGGCC
CAACTTGCAACGGCCAGCGCGTGTAATCCGACGCCTCAATAATGCAGCCGAAAGCCAGCG
CGTTCAAAATTTGCAGTGCAGGCGTTGACGTTTTTTGTGTGCACTTTATGTTAGAGCTTC
TGTTGAGCGTTGTTTCCTCTCTCCGGTGCCCAAGAAGCGAATATTTTAACGAGCGGAGTA
ATTTTTGAATGCATATTGAAGATGCTCTTATATATTTTTGCAATGACAAGTGACCTGTTT
TGGTACCCCCTCAAAAGTTATAAAG
>MLOC_20578.1 cdna:novel chromosome:082214v1:5:3868506:3870440:1 gene:MLOC_20578 transcript:MLOC_20578.1 description:"Uncharacterized protein "
CACAGCCATACAGAAGGTGTGCCTTGTTATCTCTCTCTCTCTCCCTCCCTCCTACGACGA
GCTCCATGGTGTCGTTCCACGACGACGAGAAGCCTTCTTCTCCGAATGCAGCAGGGAGCA
AAGATGGGCTGGTGGCGATGGCAATTCCGGCGTTCAACAGAAAAGACGTGGCACTGACCA
AGGATACAGTGACGGCGATGGTGGAGATCAGTGCCACATTATCCGCCACCATGAGGGAGG
GGCTGGACCTGGTGGCGGTGCTGGACGTGAGCGGCAGCATGAGCGGGGACAAGATCGAGA
GCGTGAAGAAGGCCCTGCAGTTCGTCATCTTGAAGCTCACCCCCGTGGACCGCCTCTCCA
TCGTCACCTTCCATAGCACCGCCCACAGGCTAAACCCGCTGCGCTCCATGACGCATGCTG
CCCAGGCCGACCTCAGGGCCATCGTCAACGGCCTGGTGGCCGACGGCGGCACCGACATAA
AGGCCGGCCTTGATGTGGGGCTGGCCGTCCTCGCCGGCCGCGTCCACACCGAATCACGCA
CCCCCAACATCTTCCTCATGTCCGACGGGCAGACCTCCGGTGACCCCAGGCAAGTGAACC
CCGGGGAAGTGGGCGTCTACACCTTTGGTTTCGGCGCCGGCACGGACCACAAGCTGCTGA
GCGACCTGGCCAACAAGTCTATCGGCGGGACGTACAGCGCGGTCCCCGACGGGACCAACC
TCAGCGCGCCCTTCTCGCAGCTGCTCGGCGGCCTGCTCACGGTGGTGGCGCAGGACGTGC
AGCTCACGCTCGAGCCCAACAACGCCGACGGCGACCTGGACAAGATGACCGTGGCCCCCG
GCACGGACTACAGCACCACCACCGATCAAAAGACTGGCATCATCACCATCAAGTTCGGCA
CCCTCTTCAGCAGCGAAGCCCGCAAGGTGGCCGTCAACTTTACGCTCAAGGACAGCACCG
AGACCGAGGAGTACGACGCCAACTTGGCCGAGGCGCGGCACAGCTACGCCGGTCAGAAGA
CGCGCCAGTCCCCGGAAAGCATCCTGATTGTGCGCACGCCGAACCCAAGCCCCGTCGACC
CCTCCAGCGCCGGCGCCCAGCAGAGGTCGGTGCAGGCCGAGGAGCTGCGCCGGCTGCACG
CCAACACGATCGGCGCCGCGAGCCTCCTGGCCGACGCCGAGAGGCTACCGGAGGCGCGGC
ACAAGATCATGGACGCGCAGAACGCCGTGGAGGACATCATGCTGGACGATGGCGAGAAGA
TGATCAACGCGCTCCGCGCCGAGCTGCTGCAGCTTCTGACCTTCATGGAGTCGCAGGCGC
TCTACAACGAGCGGGGCCACCCCTACGCGCTCGCTACCATCGCCTCCCACGGGCGCCAGC
GCACCGCCGGGAGGGGCGACGAGGGGGAGGTCATATCCCTCTACGTCACGCCGCGCATGA
TCGCCTACCTCGAGCAGGCCAAGAGGTTCGAGGAGAACCCCGAGGAGCCGGTGCCCACCG
CCGACGACGACGTCGAGGAGGAGGTCAAAAACGACCCCTTTGGCAGCATCGCCGCCCCTC
TCGCACTGTACCTCGACACCGCGATACAGGCGCTCAAGTCCATCAAGAAGGTGCTCGCCG
ACGCCAGCCAGCGCAAGCGCTAGACCAATTAATAAGCTCGCGCGGGCAACACTTTTATAT
CTATATATATTTATCCTTTGCATTTCATGTGTTTATTTGTACTAGCTAATACGTTGGCTT
GCATGTAGTTTTCCGTTTATCTCATCCCTGTAATATGTAACCGGCCGCCGGTCGATCGAT
GTATCCCGAGTTTGTTTCAGTCAATTATAAATAAAGAGCATG
>MLOC_20378.1 cdna:known chromosome:082214v1:5:7439141:7439945:-1 gene:MLOC_20378 transcript:MLOC_20378.1 description:"Uncharacterized protein "
GTTGCAAAGACCAATATTGGCTAGCATGCGATGTGGCAGATTTTTCCCAGCCAGCATTGG
CCGGCTTGTAAATTGTCGTCCCTACCAATCTTGAAATATATTCCTTCTAGCGATCCTTCA
CCCAAGCTACAAAGTACTATAAATGAGCACGTCCTAGCCAATCCCTTGAACCAACAATAC
CACAGCAATCAAGCAAGCCAAGAAACAACAATGGCCGCCTCCTCGTCGGCGCTCATCATT
CTCCTTGCCGCAGCCCTGACCGCGGGGGCTAGCGCCAGGAGCTTCTCCATCACGAACCGC
TGCAGCTTCACTGTGTGGCCGGCGGCCACCCCGGTGGGCGGCGGGCGGCAGCTCAACGGC
GGCGAGACATGGAACCTCGACATCCCCGACGGCACCAGCTCCGCCAGGATCTGGGGCCGC
ACGGACTGCAGCTTCAACGGAAACAGCGGGAGATGCGGCACCGGCGACTGCGGTGGCGCT
CTGTCCTGCACGCTGTCCGGCCAGCCCCCGCTGACGCTGGCGGAGTTCACCCTCGGTGGC
GGCACAGACTTCTACGACATCTCCGTCATCGACGGGTACAACCTCCCCATGGACTTCTCC
TGCAGCACCGGCGTCAACATTCAGTGCCGCGACCGTAACTGCCCCGACGCGTATCACACG
CCACCGGAGCCCAAGACCAAAGCTTGCAGCGGCAACAGGAGGTTCAATATCGTCTTCTGC
CCATGATGGCCTAGCTCTACCATACGCATGCATGCTTGTCATGCGCCATGGCATGCCACA
ATGATATTTGTTGTACCGCTTCCAT
>MLOC_62978.1 cdna:known chromosome:082214v1:5:19842073:19847433:1 gene:MLOC_62978 transcript:MLOC_62978.1 description:"Uncharacterized protein "
CCCAAACCGAACCCAAACAGACGGCGAGCGAGCGCGCATAGAGATCCGTGCTGTTGTGCG
CCTGCGCATTTAAACCCCGCCGCCGCGGGTTGGCCGAGAGAGCCGGCGCCGGCCCAGAGA
GTGGAGAGAGAGAGAGAGAGTTAGAGAGAGGGAGGTGGTTGGTTGCCATCCATGGCGGGT
CATGCGGCGGCGGCGACGGCGGCGGGGGGGACGTGCCCGGCGCCGATGCAGGCGACGTCG
CACGGGGCGTTCCAGGGGGACAACCCGCTGGACTACGCGCTGCCGCTGGCCATCCTGCAG
ATCTGCCTCGTCGTCGTCGTCACCCGGGGCCTCGCCTACCTCCTCCGCCCGCTCCGCCAG
CCCCGCGTCATCGCCGAGATCATCGGTGGCGTTCTGCTGGGTCCGTCGGCGCTGGGCCGG
AGCAGCAAGTTCTTGCACGCCGTGTTCCCGGACAAGAGCCTGCCGGTGCTGGACACGCTG
GCCAACCTCGGCCTGCTCTTCTTCCTCTTCCTCGTCGGCCTCGAGCTCGACATCGCCGCC
ATCCGCCGCACGGGCAAGAAGGCCCTCGCCATCGCGCTGGCAGGCATCTCCCTTCCGTTC
GCGCTCGGCATTGGCACGTCGTTCGCGTTCCGCGCCACCATCGTCAAGGGGGCACCGCAG
GCGCCGTTCCTCGTGTTCATGGGCGTCGCGCTCTCCATCACCGCCTTCCCGGTCCTCGCC
CGCATCCTGGCCGAGCTGAAGCTCCTCACCACTGACATCGGTCGCATGGCCATGTCTGCC
GCGGCCGTCAATGACGTCGCCGCCTGGATCCTGTTGGCGCTCGCCGTTGCACTCTCTGGA
GATGGCTCACCCATCATCTCGCTATGGGTGCTCCTCACCGCTACTGGCTTCGTCCTCGCC
GTTTGCCTTCTCCTCCGGCCGTTGTTGGCGTGGATGGCGCACCGGTCTCCCGAGGGTGAG
CCGGTCAAGGAGGTATACATTTGTGCCACCCTCGCCATCGTCCTTGCTGCCGGCTTCGTC
ACCGATGTCATCGGCATCCATGCGCTGTTCGGGGCGTTCATGGTCGGCATCGTCGTCCCC
AAGGACGGGCCGTTCGCCGGCGTGCTCATCGAGAAGGTGGAGGACCTCATCTCGGGGCTC
TTCCTTCCGCTCTACTTCGTCTCCAGCGGCCTCAAGACGGACGTGGCCACCATCCGGGGA
GCCAAGTCATGGGGCCTTCTCGTGCTCGTCATCCTCAACGCCTGCCTCGGCAAGATCGGT
GGCACGGTGCTCGCGTCAATGGTCGTCAAGATCCCTGTCAGGGAGGCGGTCACGCTGGGT
TTCCTGATGAACACCAAGGGGCTCGTGGAGCTCATCGTGCTCAACATCGGCAGGGACCGC
AAGGTGCTCAACGACGAGTCGTTCGCTATCATGGTGCTCATGGCCCTCTTCACCACCTTC
ATCACGACGCCGATCGTCATGGCCATCTACAAGCCGGCGCGGCCGTCGGTGCCGTACAAG
CGCCGCACCGTGGAGGGCGCACCGGCGGACGCGGACAGCGAGCTCCGCGTGCTCGCCTGC
TTCCACAGCAACCACAACATCCCGACGCTGCTCAACCTCGTGGAGTCGTCGCGGGGAACG
GGCCGGCAGCACCGGCTCGCCATGTACGCGATGCACCTCGTGGAGCTCTCGGAGAGGTCG
TCGGCGATCTCCATGGTGCACCGCACGCGCCGCAACGCCATGCCCTTCTTCAACAGCGGG
GACAAGACGGAGCAGATGGTGGTGGCGTTCGAGACGTTCCAGCAGCTGAGCTCCGTGAGG
GTGAAGCCCATGACGGCCATCTCGGACCTCGAGACCATCCACCGGGACGTGATCGACAGC
GCCGCCGGGAAGCGGGCGGCCATCGTCATCATGCCCTACCACAAGCTGCTCCAGCACGAC
GGCTCCTTCCACTCGCTCGGCTCCCAGTACCACGCCGTCAACAAGCGCGTGCTCCGCGGC
GCGCCGTGCTCCGTCGCCATCCTCGTCGACCGCGGCCTCGGCGGCCACTCCCAGGTCGCC
GCCAAGAACGTGGAGTTCTCCGTGGCCATGCTCTTCTTCGGCGGGGCGGACGACCGGGAG
GCGCTGGCGTACGCGACCCGCATGTCGGAGCACCCCGGCGTGGCCGTGACGGTGACACGC
TTCCGGCCTAGCCGGCCGCCGTCCGACGACGCGGCAGACGAGGCGGCGATCGAGGCGTTC
AAGGGCAAGGTGGAGGGGTTGAAGGACGGGTCGGCGATGTACGAGGACGTTGAGGCGTCG
GGCAAGGAGGAGGTGGTGCAGGCGATCAACTCGCTGTCCAAGTCCAACATGTTCGTGGTG
GGGAGGATGCCGCCGACGGAGCCGCTGGTGGAGAGGCCCGAGGAGCTGGGCCCCGTGGGG
AGCTACCTGGCGTCGTCGGAGTTCAAGACGTCGGCGTCGGTGCTGGTGATCAAGAGGTAC
GACCCGGCGACGAACCCGGCCAGCAAGAGGTTCGACCCCAAGGCGAGGCCGCCGGTGGCG
ACGGACGTGGAGGACGAAGAGATGGGCGGCGCCAGCGCCAGCGCCACCGCCAGCGTGGTG
CCCGTGCCGTGGACGCCGCAAAACGACCTGGCGTGAGCTGGTTCATGGAGCTCCGGCCGG
CCGGCATCGTGGCCGTCAGACGTGCTTGGTCTCGTACGTGTTGGTTGTGAGTAGCGACGC
GATGAAGTGTACATAGTGTGCTGTTGTGTAGTGCGTACGTGTTGCTGCTGTGCGTTGAGC
CTTAATTTGCTCGGTTTGTATCCATCTTTCTCAAAATTTGTTGAGAGTTTCTCAAGCATC
CCAAGCATACGTGTATGCATTCTCATAATAATAATAAAAAGCATATACATATACGTGTAT
GCGTTCAGTTTTATGTAACGGAGC
>MLOC_66004.1 cdna:novel chromosome:082214v1:5:46416341:46419730:-1 gene:MLOC_66004 transcript:MLOC_66004.1 description:"Uncharacterized protein "
CGCCCGGCCCGCTACGCCTTCTTTTTTTTTTCTCCCGAAGCCACCACCGTCCTCTATTAA
AACCTAAAACCACCGGCCGCCAAGTCCACTTCCAATCACCACCACCGCCGCCGCTTCCAC
CCGCTCCTCCGCCTGAACCCTAGCCATGGCGTGGCGCGGCGCTGCGTCCCGCACCGTCCT
TGCCGCGGTCCGCCGCCCGGCACCCTCCGCCGCGGTCGGCGGCCTCCGCGCCCCTCCCCC
CTTCGCCGCCCCGCGCCGCCGCATCCCTTCCCCCTTCGCCCCCTCCCATTCCACCTCCCC
GCTCGGGGCCGCCCGGCCCCTGGCGGCCATGATGGGGTCGCCGCTGACGGCGGCGGTGGT
GCTAGGGCGGATGACGGCGCACCCGTCGGCCAGCGCCCGGGCCTGCTGCGAGCTCTCCCA
GGGTACTTGAATTTGCCATGTTGATTCACCATCCTTTTTAAAGAGGATACAAATCTTGGA
TTCGTCTTTTGGAAAGCTATTCTGGTGCCTCCCTTTTAACCATTCGAGTTAGAAGAATGT
CTCCAACAAAATAGCTTCTCTCCAAATTACTAGCCTAGACTGAAAATAATCTTCCTGTCA
TATGACATGGTTTATGTCATGGATTTAGCTTCCTACTTTTGTAGCGAGATATCTTTGTGT
TGCCTGCTAAGAGGATTTGGTGGCACATTTTAAATGATTTCTTAGATTTAAATGTCTCTC
CTTTCCACGAGCAACAACTGTGGTTACATTGTCACTTCAGTTTCCAGTTCAGCAGCAATG
CTTGAGATATGTGTGTCTGGTTTCCAA
>MLOC_76264.1 cdna:novel chromosome:082214v1:5:51035189:51035880:1 gene:MLOC_76264 transcript:MLOC_76264.1 description:"Uncharacterized protein "
GTTTAAGGACAGCCAGTGCAGAAGTGAAGCATGCAGTGGACTGCACTGCCAGGCAAGCAA
ATTATCCTGATGATGCTTTTAGGAGTATTGGCAAGTCCACCTAAGCCGGCAAAGTAGATA
AACCCACAGAAATTAAGAAGTCAGCACACAATTCCACCCCAATAATACCGCCTCGCGCCT
ATAAATACACGCACGTATGCAAACCAAACGCCCAACCAATCACATTAACTCAAGCCTTCA
CCCTTGTCGGCTAGAAGTTGTAGTCAACCTGTTTACTACTCAAAACATGTCTTCCATGGG
GTTCAGCTATGCACAGGTACACGTGAAGCAAGAGAGACTGAGGAGGAGGATCAGCGACAG
CGAGAAGGCCGCGGCAACGACCACGATGGGCAAGTCGATGGCTGGAGAAGAAGAGAAGCG
GAAGGAGAATTTCATGGGTGAAGAGGAGAAGAAGGAAGCTTGCAACTCATGGACCAATGG
GAGGGTGCATCCATGGGGGTCTTCACTGGCTGCTGCGGCGCCGAAGGGTGGGCACCAATG
AAGTTGGACGGCGAGTAGTATTTTCCTTTGTTGTACTTCCCATCATTTGTTGTCTTGTTC
CACTGTGATCATGTTATCTTGTATTCTTGTCGTAGTAAGGAAATAAAGCGTGTGTGTGCG
TGTCATGATTGATTTACTAAGGAGTACCTGAG
>MLOC_33795.1 cdna:novel chromosome:082214v1:5:52224514:52228060:-1 gene:MLOC_33795 transcript:MLOC_33795.1 description:"Uncharacterized protein "
ATCGGTGTAAATTTGTGGCTACAAGGCTCGCCTAGAAGACTGACTTCATGCATGGATGCA
GTGCTCATATTCTTCTAGCACCGAAAGATCGAAGATGCACCCCTTCTCCCTCTTCCTCCT
TATTTTCTTCCTTCCCCATGAAATCCTCTCCGGCACAACAGCCGCCGCCTTGTGTAACCG
CCGGTGCGGCGGCACCACCGTCCCCTACCCCTTCGGCTTCTCCGACGGCTGCCCCATCGC
CCTGTCATGCGACGCCAACACCTCAACGCCAACCCTCCCGTACAAAGGAGGAGGCAGCGG
CACATCGTACCACGTTGTCTCCTTCAACTCCACCATCTCCACCGTCATGGTCGGCCTCCC
TCCGTCGTGCAACCGCAGCGTCGCCGATGTAAGGAGGGCGCTCTCGGGCGCCAATTACGG
CGTCTCCGCGCGCACCATGCTCTACATCCGCGGGTGCCACGGCGCGTCGGCCTTCAGCTG
CACCATGCCCGCGGGCTTCATTACGAGTCTGCTCGACAAGGCGCGGTGCGACGGCAGCGA
TGCCTCCGTGAAGTGCGTCGCCTCCGTTGCACCGAACGCCTCCGTCGGGTTGGCGTACAG
GCAGTTCCTGCGGTGGGAAAACGTAGAAAAGGCAAGCTGCGACGACGTGCTGGCATCGGG
GGTGTGTCTGGACATAGTGGACGGGGTGCTGTCGCTCGCCAACGAGGTGGCGGAGCTGGC
GTGGTGGCTCAACGGCACGTGCGCCGGCGGCGGGGAGGGTTGCGCGGCCAACGCGATGTG
CTCCGATGTAAATACGTCGAACGGGTCTGTGGGGCACCGGTGCACGTGCGCGGCAGGGAT
GGACGGCGATGGGTTCTTGGCTGGAGACGGATGCTACGTCGGTGCATCCCTGCGTGGTGT
CTCAAGCTCAAAGCGCCAAAAACTAATTCTGCTGGTCAGCGTGTTTGGCGCGTTCCTGGC
TTCTCTTGGCATCTTGGCCCTCTTCCTCACACACCGGCGGAGAAGACGCAATGCCACAAC
GAAGACAACCAATCAGATCCCGAAAAAGGCAGTGACACACTTCCACGGTGAATTCGTAGA
GGACGAGCTAGAAGAAGGAGCTAAAGGCCCCCGGCCATTTACCTACCATGAGCTCACCAT
CGCCACCGACAACTTCTCCGACGACAGGGCGCTGGGGAGAGGAGGCTTTGGGTCTGTGTA
CCAAGGGTTTATGAGCAACATGAAACAGGAAGTGGCTGTCAAGAGGGTATCTGAGACCTC
CCGGCAGGGCTGGAAGGAGTTCGTCTCAGAGGTGCGGATCATTAGTCGGCTCAGGCACCG
GAACCTAGTGCAGCTCATTGGTTGGTGCCACGGCGGCGACGAGCTCCTCCTCGTCTACGA
GCTGATGCACAATGGCAGCCTTGACACTCATCTCCACGGACTAGACTGCATGCTGACATG
GCCTGTTAGGTATGACATATTGCTCGGTGTAGGTTCAGCGCTTCTGTACCTACACCAAGA
GACGGAACACCGCGTTGTGCACAGGGACATCAAGCCTAGCAACATCATGCTAGACGCCTC
CTTCACAGCCAAGCTCGGTGACTTTGGGCTCGCGAGGCTCATCAACGATGGTCGAAGATC
GCACACGACCGGCATAGCCGGCACGATGGGGTACATCGATCCGGAGAGCATGCTGGCCGG
CAGGGCAAGCGTCGAGTCAGACGTGTATAGCTTCGGGGTCGTCCTTCTCGAGGTTGCATG
TGGGCGGCGGCCAGCTCTGGTCCAGGAAGACGGTGATGTCGTCCACCTGGTCCAATGGGT
GTGGGACTTGTATGGCAGAGGATCAATTCTTGGCGCTGCCGACGAGCGACTTAGGGGGGA
GTTTGACAACACGGAGATGGAGCGTGTTATGGTCATGGGGCTCTGGTGCGCGCACCCTGA
CCGTGGCATGCGACCATCCATCAGGCAAGTGGTGAACGTGCTGCTGTCCGAAGCGCCATT
ACCATGCCTCCCGGCGAGGATGCCGGTGGCGACCTATGGGCCGCCGACTAACCATTCGAG
TTCCGGAACTTTGGCGCTGAGCAGCGTCAGTGGCCGGTGATGGCGTTCCCACCAGAACAA
TAGTTAAGTTCTCCATTATGATAAAATCGGCCACGAACAATGCAGATATAAATTGTTGCC
GCAGTTGGACATCTACAGAGCACACCATGTATATTGCCGGATCGTCTTTGTTTGCAAAGA
AACTCTTCATCTTCTTCCTCATCAGGTTCTTGCTTCCTCATGAAACCTCATCCACATCAA
CCACCGCTTGCCGCTGGTTGATGATTCTTTTGGCTCATCGGTGGCCAGCGACAGCGTGGA
GGCCGGTTTGACTCATTCAGCTCAGGGCAAAGTCGAGGCATCGCCGAAATGGGC
>MLOC_11773.1 cdna:known chromosome:082214v1:5:83037586:83043332:-1 gene:MLOC_11773 transcript:MLOC_11773.1 description:"Predicted protein\x3b Uncharacterized protein "
CCTCTATCGCCCAAGCCATATCTTTCTCTTCTCTCTCTCTCCCTCGCCATCTTCACCCCC
GATGAGCCCTACGAAGCCAACCAACGAGCCATCGCCCCTCCCTCGATTCTCTCTCTTGGT
TGCATCCGCTACTGCTCTCCATGACAAGAGCACGATGCGCAAACGGAGAGCGCTAGTGTC
TGCGACGGGAAGCCGCAATCAGACCCCAACGACTGATGCAACCGGTGGACCGTGGTGCCG
GCAACGGTGTTGTGTCCGGCATCATGCCGTGATGGAACAACCGTGGCGTCCGAAGGAGGA
AGAAAGTTGCAATTGACGATCGAAAAAGCTTCGACTAGTGAGAGCAGAAGCGGCAACCGT
CGGACAATCTTGCCGCGCGCGAGCGGCCGAGGTGTGGTGTGCCCCGAGCACGACGCTGTC
ATGACGCCGCGACGGATCTACGAGCGATGACAACATCCGCTCCATGAGGGAGAAACCACA
GGCACGGGTAAGAGTTGACTTTTTTTCTTACCTTTTTGCTTTTTTTTCCGCGGATTCTTT
TTCTGCTTTTCTTTCGCAATCGGACGGTTATTCATATCCAGATCGCAGGGTCCGGCAGGC
GACCGGCCTAAACCCGCGCCTGTCGACCGGCGCCGTTACTTGCAACTGACCGTTCAGTTT
CGGAAGTCTACCGTTCCTTCCTCGGGTGGACTCCGGGTCTCGTTTTTTTTTTTTTTTAAG
GCAAGACTCCGGGTCTCGGGTGTGAACGCTTTGCCCGTGTATCCCTCCTGTCGGAACGAC
AGCCGGGCCGCCGCACGCGCCGAGGCGCCCTGAGCGTCCGACACGTATGGGCCGGCACGT
GCGCGGGAGGCCGCTCCCGCCCCTCCCTCCCCCGCGGGCCCCACAGCCTCCCACCGATCT
CATCCAGTGCGGATGGAAACGGATATACATATCTCCTAGGGAAGCCCGGCGGATCCTCTG
CGCGTCCCGCTCCCCCGCCCCCGCACCCGCACCGTCCGATGCCCATCGACCGGCCGCGGC
GCCCGGCCACAGCGGTCAGGCACCGCGAGGGCCCCACAGCGGCCACCGCGCTCCCACGGA
TAAGATCGCGCGCGTGCTGCTGCTGCTGCTGCTGCAGCCCACGGGGGACTGCGCCACGCT
TCTTCCACCTAGCCCCCTGGGTTCACAGGTAATTCGGAGACTAGACGGGCACGAAGACGT
TTTCTCGTATCCTCAGGATGGAGGCTCTTTTTGTTGGATTGCGGCCGCCCGCGGCGCGAT
CAAAGGATGAGGGTGCAGTAACGCATGCAACCACGTCATTATCTATCTCTCTGACAGTAG
CCCAAGCCGCCGATTCTCGGTCGGTGGCCAGGAAGTCACCATCCCACAGAAAATAACTCC
TCACTCAAAAATAACAACATTACGGGCCCATAAAAAAAAGCACAGACAACCGGGGGGTAA
TAAAAGTCCGAATTGAGAACCACAAAGCCAAGAGTTTATGCCCCCACGACATGCACGCAA
GGAAACCTGCCGTGGTGAACCGGTGACCGATCTCTTGTCCCGTAAGAAAGCCGGGGCGTC
CTTTTGACAGGATGATGGATAACGCTGATCCATCCCTCGCGCCAGCAAAAGCCGATTATC
CAAAACAAACAGCGCTGATGGTTTATCTTGAATTCTTTGGCGCCTGTTAGGTGGACGGCG
TGCGGCGCGGCGCGGGACGGCGCCCGGGAACGAGAGGCCCGTGTTTATCCAGGGTGCTTA
ACGCGAAAAGCCCGATTATATTTAATCCGTGTACGGGCCGAGGAACAGAGGCATCGCAAA
GTTCATCAGACCCTCGCTCGCCAGCTCTGGTCGAGCAAGGGCGAGAAAAATAACACTACT
ACTCTATCCACTCCAGACTCTAGAGAGAGAGAAAAAAGAAAGAACATAAAAGCCGCGGCT
CGCCGGGCCTCCATTCCGTTAATTATAGTCGTCGTCGTCGTAGATCCCCCATCCCGGAGC
ACCCCGGCCCTTCCGATCCTCAAGAGCCACCGCCGCACGCCGCCCGAGGATCAATCCCGC
CTCCTGCCACCGCCTCTATACTCTCTCCGCCCGCCCCCGCGTTCGTCTTTGGCAATCCGG
AGTTTCCACCACTCTCTTTCTTGCTGCTTCTTAATGCTGGTCCAGGGGATGGTCGGCGGC
GGCGTTTTCTGTTGTCCGGTGGCGGCGATCCGTCGACGTAGCGGGAGGAGGAGCACCTGA
GGATGGCGTCGCTGCCGCCGTGTTCCCTTTGACCGAAAGGTGCCGCTCCTTTCCGGAAAG
GGGGAATTTGTTTCTGCGTTTCTGGCGACTTCCTTTGCGCCGATTCCATTCCTCGCGTCG
CTAAATCTCGCCGGGATTTCTTCCCTTCCTCCTTGGACTCCCGGTCGCAGATCCTTTTCC
TCCCTGCCCGCTTGCCCATTCTTGCTATCTGCTTGTTCGGTCGCTCTGCAATTGTCTGCA
ACCTTGGGTTCGAACTTGTTGCTGCTGAGGGGCTGTGAGTTTGCTGGTGGAGGGTGGTGA
GGAGGATCGCATCTGGGAGAGGATCTTGGTGGTTTGGTGGCGGACGGGATGGCCTCGAGA
TCCTACTCCAACCTCATGGAGCTCGCCGCCGGCGGTGACCGCGACCAGCCGACGCTGCCG
TCGCTCGGGCAGCGACGGGTGCCGCGGGTGGTGACGGCGTCTGGCATTGTGCCCGGCCTC
CACTGCTTCGACGACGACGCTGGCACCGCCTCGGTGGCCTCCGACCAGCCAAACCAGGCG
CCGCGGGAGCGCACCATCATCGTGGCCAATCAACTTCCCATCCGCGCCACCCGCGGCGCC
GACGGCGCCTGGGAGTTCTCGTGGGACGAGGACAGCCTCCTGCGGCAGCTCAAGGAGAGC
ATGCGCGGGCACCAGGGCCGCGTCGACATGGACTTCGTCTACATCGGCAGCCTGCGCGAC
GACATCCCGGCGGAGGAGCAGGAGAAGGTCGCGGCCGAGCTCTACGATCGCTTCCGCTGC
GTGCCCGCGTTCCTGGCCGCCGACCTCCGCTCCCGCTTCTACCACGGCTTCTGCAAGCAG
CAGCTGTGGCCACTGTTCCATTACATGCTGCCACTGTCGCCCGAGCTCGGCGGCCGCTTT
GACCGCACGCTGTGGCAGGCCTACGTGTCCGTCAACAAGATCTTCGCCGACAAGATCCTG
GAGGTGATCAACCCCGAGGAGGACTTCGTGTGGGTGCACGACTACCATCTCATGGTCCTG
CCCACCTTCCTGCGCAAGCGCTTCAACCGGGTCAGGCTGGGCTTCTTCCTGCACAGCCCC
TTCCCATCATCGGAGATCTACAAGACTCTGCCGGTCCGCGAGGAGCTGCTCCGGGCGCTG
CTGAATGCCGATCTGATTGGGTTCCACACATTTGATTATGCCAGACATTTCCTATCATGC
TGCAGCAGGATGCTTGGGCTCAAGTACGAGTCGCAGAGGGGATACATTGCACTGGACTAT
TACGGACGAACTGTCACCATCAAGATACTGCCTGTGGGGATACATTTAGTGCAGCTGCAG
TCGGTGCTCAACCTCCCGGAGACTGGGCTCAAGGTCGCCGAGCTTATGAAGCAGTTCTGT
GGTCGGGGCCGCATCTTGATGCTTGGCGTGGACGACATGGACATCTTCAAAGGTATCAGT
CTGAAGCTTTTGGCATTTGAGCAGCTGTTGGTGCAGCATCCAGAGTGGCGAGGGAAGCTG
GTGCTGGTGCAGATTGCCAATCCGGCGAGGGGGCGGGGAAAGGATGTGAAGGATGTACAG
GATGAGAGCTATGCGATGGTGAGGCGCATCAATGAGGCATTTGGGCAGCCAGATTACCAG
CCAGTTATACTGATCGACAGGCCACTGCACTTCTATGAGAGAATGGCATACTATGTTGTC
GCTGAGTGCTGTTTGGTGACCGCAGTGAGGGATGGCATGAATCTTATACCCTATGAGTAC
ATCATTGCTAGGCAAGGGAATGACAAGATTGACAGGATCCTGGGTCTCAGCCCTTCCACA
AAGAAGAAAAGCATGCTTGTCGTGTCGGAGTTCATTGGCTGCTCACCCTCCCTGAGTGGC
GCGATTCGGGTGAACCCTTGGAACATTGATTCAGTGACTGAGGCAATGGAGAAGGCCTTG
TCCATATCTGACTGTGAGAAGGTGCTGAGGCACGAGAAGCATCACAAATTTGTGAGCACA
CATGATGTCGGATACTGGGCAAACAGCTTCCTGCAGGATCTGTTGAGGAGTTGCCAAGAC
CATAACAAGAGGCGCTGTTGGGGCATAGGATTTGGGCTAAGGTTCAGGGTTGTGGCCCTT
GATACGAGCTTCAAGAAGCTCGCGGCTGAGCAGCTTGTCTCAGCCTACCGGAAGGCAACC
ACGCGTGCCATTCTCTTGGACTATGATGGTACGCTGATGCCTCAGACATCGTTCGGTAAG
AATCCGGGCTCCAAAACGATAGACATGTTGAACAGCCTTTGTCGCGATGAGAAGAACATG
GTCTTAATCGCAAGCACAAAGACCCGGGCGACCTTAAGTGAATGGTTCTCACCATGCGAG
GACCTAGGCCTTGCTGCTGAGCATGGCTACTTCCTCAGGCTGAAAAGAGATGCAGAATGG
GAGACATGCGGCATTGCAACAGACTGCAGCTGGAAGCAGATCGCGGAGCCTGTGATGAAA
ACCTACACCGAGACAACGGACGGGTCAGTCATCGAGGACAAGGAGACAGCAATCGTCTGG
TGCTACAAGGACGCCGACCCTGATTTTGGATCTTGCCAAGCCAAGGAGCTCCATGAACAC
CTGGAGAGTGTCCTTTCCAACGAGCCGGTATCGGTCAAAGCTGACGTGAACCATGTTGAG
GTGAAGCCACAGGGCGTGAGCAAGGGCCTGGTGGCGAAGCGGATGCTGTCGGCGATGCAG
GCGCGAGGGCTCCTGCCCGACTTCATCCTGTGCATCGGGGACGACCGCTCCGACGAGGAC
ATGTTCGAGGTGATCACCACCGCCGTGGACGGCCCCTACCTGAACCCTGAGGCAAAGGTC
TTCGCCTGCACCGTCGGCCGCAAGCCCAGCAAGGCCAAGTACTACCTGGACGACACCGCG
GACATCGTGCGGCTGATCCAGGCCCTCGCCAACGTCTCCGACGAGGTGCAGGGCGGCCCT
CCTTCCTATTTCTTCGCCTGCGCCGGCACCAGCACCGACGACAGGGCGCTGAATTGAGGG
GGAAAGCCGGCAAAGAAGACCAGCACCAGCACAGCCCCGGCCTGAATAAGACCGCGCTTC
AGGAAATACCCTAGGACTAATGGACCGTGCCGTCGGCTCGCATAATCGTGTGCTGTGCTT
TAGTATTAGTAGTAGTAGTGGTCGGTCGTCGTTGTCGTGGTGGTGTTGTTGTTTCGCCGT
TGTGTACATAGACTCCGTTGAACTTGGTTTAATTGCCGACTAAATTTGCAGCCACCAGCT
AAATTAGCCGATGTTTTCCTTTAAATTTG
>MLOC_4747.1 cdna:known chromosome:082214v1:5:83059763:83061537:1 gene:MLOC_4747 transcript:MLOC_4747.1 description:"Uncharacterized protein "
GCCTCCCTCCCATCAACACCACACCACACAGCAGCATTTCATATGCAGTAGCCGTCTTCT
CCTCCTCCTCCTCCTCCTGCCTTCCAGCTAGCTCACTATCGCATCATCCACACCACACCT
ACTACTCATACCGATTCCGTTCCCACCCGCTCGCCATCGCCATGCCAATGGGCAGCAGCA
GCAGCAGCGCCGCCATGCCGGCCCTCCCTCCCGGCTTCCGGTTCCACCCCACCGACGAGG
AGCTCATCGTCCACTACCTCGGCAGGCAGGCCGCGTCCATGCCCAGCCCCGTGCCCATCA
TCGCCGAGGTCAACATCTACAAGTGCAACCCATGGGACCTCCCCGGCAAGGCCTTGTTTG
GGGAGAACGAGTGGTACTTCTTCAGCCCCCGGGATCGCAAGTACCCCAACGGCGCGCGCC
CGAACCGCGCCGCCGGGTCCGGCTACTGGAAGGCCACCGGCACCGACAAGGCCATCCTCT
CCACGCCGGCCAACGAGAGCATCGGGGTCAAGAAGGCGCTCGTCTTCTACAGGGGCAAGC
CACCCAAGGGCGTCAAGACCGACTGGATCATGCACGAGTACCGCCTCACCGCCGCCGACA
ACCGGGCCACCAAGCGCAGAGGATCCTCCATGAGGCTGGATGACTGGGTGCTGTGTAGGA
TCCACAAGAAGTGCGGCAACTTGCCCAACTTCTCCTCTGACCAGGAACAGGAGCACGAGC
AGGAGAGCTCGACCGTGGAGGACTCGCATAACAACCACACCGTGTCGTCGCCCAAGTCCG
AGGCCTTCGACGGCGACGGCGACGGCGACGACCAGCTCCAGCTGCAGCAGTTCCGCCCCA
TGGCGATCGCCAAGTCGTGCTCCCTCACTGACCTGCTCAACACCGTCGACTACGCCGCGC
TCTCGCACCTCCTCCTCGACGGCAGCGCCGGCGCCGGCGCCTCGTCGTCGGACGCCGGGC
TAGACTACCAGCTGCCGCCTGAAAACCCACTCATCTACTCCCAGCCTCCATGGCAACAAA
CGCTACACTATAACAACAACAACAACGGCTACGTGAACCACGACACCATCGACGTGCCTC
AGCTAACCGAGGCCCGCCTGGATGACTACGGCATGAAGAGGAAGAGATCCAGCGGCAGCT
TGTACTGCAGCCAGCTGCAGGTCCCAGCGGATCAGTACAGCGGCATGCTCATCCATCCCT
TCCTCAGCCAGCAGCTTCACATGTGAATATGTGATGTGAACCAGAGAGCTTGGATCGAAG
AGATCATCATATACACTTCCATTTGAACTCGCTGTAGATCGACCGAGGAGATCGCCCGCT
AGCTGTGGCAGATAGGCAGGGATCTAGCTTGCTTGCTGTTTCTTGAACTCCAAACCGATA
AGAAGGGACAAATTTCAGAATTCTTGGTGTACCACAAAGCTGTAAATTACGGGGTTTATT
GTGAAATAAATTAATCAAGTATTATTACA
>MLOC_74200.1 cdna:novel chromosome:082214v1:5:85093466:85094568:-1 gene:MLOC_74200 transcript:MLOC_74200.1 description:"Uncharacterized protein "
GGGAGGGAGGGAGGGAGCGTCGTCTTTTTCTAAATGTTGAAATATCTAAAAAGGCTTATA
TTTAAAAACGGAGGGAGTATTATATAAATTTTAATGTTGCTTCCATAACTACCGTCTGGT
AACAGGACTGGGATTCTGGCACAGTATGGTTGTATTCGATTTTGAAGTTTGATTGGATTG
TTCTAAGTAGCATTAGTGTAACATTATTGGATTTGACAGATAGGATCATTGAATAATACT
ACATTTGTACCTTAATATCAGACGTTTTTGCAGTTTAAATTGAACTGCAAAAACGTCTCA
TATTATGGTACAGAGGTAGTATGATATAGGACACAAGCAGTTTGTTCCAATCAATCTCAT
TTAATTCTTGCCACGAATAAGTTGTTCTATTATTCAACTTTAGAGGCCTGGAAGAGACTA
AGGGTTTGTGTTTTGCACTTTTTTATAACTGCCAGTCAATGTGACAATTCATTAAGAGCT
GTAGTATTTCTTGTGATGTTGTTTTCCAGTTTGAGTCCTGAGCCTTAATATGCAGGTTAC
CCATCGGTGAATCGCATGGTAGTGCTGTGACAGTGGGTGCCTTATCTGTCTTGATGGGAG
GAATGTGGTATTTCAAAGAGGATGCAGAGAAGCCAGCAGCCCTCAAGCAGATTCATCATG
AGGAGGCTCTGGAAGAGGAAACCATTGAGGAGAAAGCGATGAAGAAGAGGTTTGAGGACT
GGATGATCAAGTACGGTTGCATGTACCAGGACAAGGAAGAGAAGGCGATGCGGTACGAGC
TATTCAAGCTCACTGCCAAGCATGTGGACGAGAATAACGCAATGCCCGGCACTTTATGCA
CTCTGGGAACAAATCAGTTCGCCGACAGAACTGAGGAGGAGTTCAGTTGGAGTTGTGGAG
GTCCTCGTTCTACTGTATCCGGCAAAGAGATCATGCGACGCGGCTACCTGTAACTAACTA
GATGGTGGTGGTATCCATCATCTTGATTAATGCCCGTAGTGTGCTATGCTAT
>MLOC_21386.1 cdna:known chromosome:082214v1:5:85336908:85338119:1 gene:MLOC_21386 transcript:MLOC_21386.1 description:"Predicted protein\x3b Uncharacterized protein "
CGACTCTCTGCCTGCGTATAAAAGGGCAGAACGTCTTCTCGCATAAGAGGCGGCTCATCT
CTTGCATCTGTCACATTGCATAAAAGCCAAACCACTATTCGAGTAGCTAGCTAGTCTTCC
AGTGTACTGTAAAAGCTTGGAGATTCCGTGAGAGTTTGTGCAAGTTGCAAGATGGTTAAG
CAAAAGATTGCCCTCAAGTTGGCTTTGGATGATGAGAGGGAGAGGAGGAAGGCCTTCAAG
GCTGCCGTTGGCATGTCAGGCGTGACATCCGCGACGATGGAGGGGGACAAGATCATCATC
GTCGGGGACGGCGTCGATCCGATCACGCTGACGACCATGCTCCGGTGCAGCCTGGGCTAC
GCCGAGCTCCTCAGCGTGTCGTCCGGCGACGAGAAGAAGAAGGACGGCTACGGCGCCTCC
TACGGGTATGGCGGCGGCGAGAAGAAGAAGGACGACTATGGATACGGCGGTACCGACGGT
GGCGGGAGCGGCATGAGCTTCGGCGGCAAGGAGAGTGGCGGCTCCAAAGGTGGCGGCGGC
TACTCTCAGTCCCAGAACGCGGTTGCGCCGATCACGTACCCCGCGTATCAACAGTACAAC
GGCATGCCGTCCTACCCGGTTTACTCCTACCCTGCTCCTGCTTATCAGCATCAAGAACAG
GATCCCGGCTGCAGCATTATGTAGTACTAGTATACAGTAGTTGTTAATTAAGAAGAGATG
ATCCGGAGAGTTGCGAGCTGTGTTCAGGCCATGATTGGTGGCCTGACCCAGAAGTTGGCT
CAGTGAGCAGAGCGATGCCGGCTGCCTGAGCACTGAGCAGTACGTATGTACAGTACAGGT
TTGTTGGATCAGCAATGGTGGTTTGCAGCGTAGTAACAGATTGTACAGGATAACAGGAGG
AATGAATAAAAGGAAACTCAGATGTTTGCAAGAAACGAA
>MLOC_72888.1 cdna:novel chromosome:082214v1:5:107001839:107007002:-1 gene:MLOC_72888 transcript:MLOC_72888.1 description:"Uncharacterized protein "
AAATGAAGTAAATTTTTGAAAAAATCAGTTTCAGAGAAACCATACAGAGCACATTCAGAG
TTCGCTTACAGAAGCATTTTGCATAGCCATTCTGGAAGCAGCAAGCTGTGGGCTTTTGAC
TGTAAGCACTAGAGTCGGAGGGGTTCCAGAGGTTCTACCAGATGACATGATAGTACTTGC
AGAACCAGATCCAGAAGATATGGTACGGGCTGTCAGGCAAGCTATCGACATACTGCCTGG
TATAGATCCCCAAATTATGCATCGCCGGATGAAAAAACTCTATAGTTGGGATGATGTTGC
GAAAAGAACGGAGATCGTCTACGATCGTGCAATGCAGTCATCAAACACTAATTTGCTAGA
TCATCTTCCCCGATACCTCACATGTGGAGCTTGGGCAGGCAAGCTGTTTTGCCTCGTTAT
GATCATAAATTACCTTGCGTGGTGCCTTCTAGAATTCCTGCAGCCTGCTGAAGGTATTGA
AGAAGTCCCGGATATAGGGTCACTACACATTCATTCGGATTCAGTAGATGACCAGTGGAA
GCGCAAGGAAATTGAACTGTTTTGCAACCATTGTGGCATGGATCATGTAGGAGGTCGTGA
TGCCTAGTTTGGGCTAGCTGGCTCCCACTCTGGAATTTCTTTCGGTGTTTCCTGGTCCTG
CAGTGACTGCTTTGAGAACAGATCTTTGGCGAACCAGATAATTATGAAATAATTTCCTCG
CACCAAATACTGGAATTTACAGTCGTGTTGCATAAAGCTAATGGTGTGAGTTGTAATGCC
ATTGCCAACTTTCTGAGGTGTCTTTTATGCCAATCCTCGGACACCAGCTGCTTGGTGCTA
GTTTCTA
>MLOC_22626.1 cdna:known chromosome:082214v1:5:133697621:133701970:1 gene:MLOC_22626 transcript:MLOC_22626.1 description:"Uncharacterized protein "
GCCTCAGCTCCCCATCCTTCAGCACCCACCCACCCCCAGCACCGGGCCACGGCATCCACG
TGCAGCCTCCTGCCACACACGCCAGCCTTCAATCCCTGCTGCTGCTGCAGTCAGTCGTCA
TCTCATCCGGACACCACCAGTGAGCCGTGCCCGTCTTCTCCTACCCCCAAACTCCTCGCG
CTCCTCGCTGCACACACACTTATCTTTCCAACTCACGCTTTCTCCATCGTTGCTTCGCTT
GCTTCTTCTCTTCTTTCCTTTTCTCGTCTCTATCCAACTCCAACTCTGCCACCTATAAAT
TCCAGCCACCGCCATTGAATTGAATTGATTGCGCAGAATTCTTGCAGCTGATCGCGCCGG
AAGCTCGCATCGTACGAGATAGTGTGTGTACCTAGATAGTCACGTACATATACATGGCCG
CGTGGTTGGTACGCCGGGCTGCCAGGAGGGTCGCTGGCGAGCTGCGCGGTCGTGGACCAG
GGCCGTGGTCCTTGAGCTCGTCGACAGTCCCGGTTCTCGGGGTGCCAGCAGTGGACCAAA
GCAGGGCGTTCTGCTCCGTCCGGCGCTTCGCAGGAGATAGCGCCGCCGCCGCTGCCGTCG
AGGAACCGGAGAATGGACTTGCCGCAGGCGGTCTGCAGTGTGTAGATTTCCCTGGAGGAA
AGCTTTCCTTTGTTGGTGAAATGAATTTCCTGCCAGAGTCGCAAACGGAAAGGATCAACT
GTTACCGTGTTCTTGACGACGATGGTGGCACTATATACAACAGTAGATTCCAAGAGGTCA
GCAAGGACTTGGCTCTGAAAATGTACAGTAACATGGTCACCCTCCAGATTATGGACACAA
TATTCTACGAAGCTCAGAGGCAGGGAAGAATTTCCTTCTATCTAACTTCCAACGGTGAAG
AAGCAATCAACATAGCCTCTGCTGCTGCGCTTAGTGCTCAAGACATCGTACTACCTCAGT
ACAGGGAGCCTGGTGTTCTTCTATGGCGTGGCTTCACACTGCAAGAATTTGCAAACCAGT
TGTTTGGGAATAAGCTGGATTATGGTAAAGGGAGGCAGATGCCAATACATTACGGATCAA
ACCGTCTGAATTATTTCACAGTCTCATCGCCTATTGCCACTCAGCTCCCTCAAGCTGTTG
GGGCTGCCTATTCTCTCAAGATGGACAAGAAGAAGGCATGTGCCATCACATATTTCGGCG
ATGGTGGCACGAGCGAGGGAGACTTCCATGCCGCGCTCAACTTCGCTGCTGTGGCGGAAG
CACCGATGATCTTCTTCTGCCGCAACAATGGGTGGGCAATCAGCACCCCAACCGCCGAAC
AGTTCAGAAGTGACGGAGTTGTTACCCGGGGTCAGGCCTACGGAATACGCAGTATCAGGC
TAGACGGCAACGATACTCTTGCTGTGTACAGTGCAGTGCACACCGCCCGGGAAATGGCTA
TAACTGAAGGAAGGCCTATTTTAATCGAGGCGATGACCTACCGAGTCGGCCATCACTCGA
CATCCGACGATTCAACCAAGTACAGGCCGGCTGATGAGATGGAGCATTGGCGAACAGCAA
GGGATCCCGTCTCCAGGTACAGAAAATGGGTTCAGGGGAATGGATGGTGGTGCGATACTC
AAGAGTCTCAACTCAGGAACAATGTGAGGCAAGAGCTCCTGCAAGCCATTCAGGTGGCCG
AGAGGATGCCAAAACACGGGCTTGCGGAGCTCTTCACAGATGTTTATGATCAAATCCCTT
CCAACCTTCGCCAGCAAGAGCGGTCGCTGCTGGATACCATCAAAAGGCACCCTGCAGAGT
ATCCGGCTGATGTGCCTGTTTAGTAGCCTTAGCTCTGCGATGTTGTTGGAGTCTGTAAGT
ACCCATGAATAATGTATTTAGCTAGTACCATGAGAGTTAATATTGATTATAGCTTGAATT
GTATGTAACTTGAAAAGGAGGAATAAACTGCTCATCCAAAAAATCTTTGAAAGAAATAAT
ACAAGAGATTAGCTGTTGCTT
>MLOC_7722.1 cdna:known chromosome:082214v1:5:181886182:181888485:1 gene:MLOC_7722 transcript:MLOC_7722.1 description:"Uncharacterized protein "
GTCCGGAATAAGTTTAATGATGTGTAAGCGCGTATGCACGTCAAAATAAACATTTAATGA
TGTGTACTGTAGTAGGGTTTGTCTAAGATACGTCTACGTACTGGTAATAGTGAATGAAAG
ATGCGAGTAGCGCTCCACCGTGGTTGTGAGAAGAAGTAGGCCGAGATGATACCGTTGCAA
TGGCCCATCAGCTTTGAGCCGAGATCTCCCGCGTCCTTTTCCATCTCGCCTACCGCGGTT
GCTTCAGCGTGGAGGTACCAACCAGCTGGCGGCAGGTCGGCCAGCGGACGTGTGCAAGAG
CAACGACGCAACACCACCAGGAGATTAACTCTGATATCGGTGCAAACACAGGAACACGTG
AGATGTATGTGTATCTCGACCGATCACTAGCAGAGAGGTGGGGCTGAGCCATCACCCGCA
GATCAATTCAATGGAGTTCTTGTTACGTAACCCAACCGACGGTGTGACATGCCATCTCGC
TCGTTGTTGCTGCTGCTTCTTCTTCTTCTTCTTACTAGTGCTACTGTATTACTAGTATTC
TTCACCAATGCCTGGCCTTTAATTGCCTACCACTTCCTCCGATTCCGAAGGCGATCAGGT
CGATCCATCACTCGTGCTGGCTAGTAGCTACTCTTTGCTGCGAGCTGTTCTTGCAATAGC
ATTAGCAGGGGAGGGGAGTGCAGTGCAGGGATGGAGGAGCTCCGCAGCTCTATGCTTGTG
GCTTTGATCCTCGCGGTCATGTGCTCCGTCGCAGTTGCCTACGATCCCCTCGACCCCACA
GGCAACATTACAATCAAATGGGATGTCCAGTCATGGACGCCCGACGGATACGTCGCCATG
GTGACGATGAACAACTATCAGCAGTACCGCCAGATCATGTCGCCTGGATGGACGCTGGGG
TGGTCGTGGGCCAAGAAGGAGGTGATCTGGTCCATCGTGGGAGCGCAGGCGACGGAGCAG
GGCGACTGCTCCAAGTTCAAGGGCGGCATCCCGCACTGTTGCAAGCACACGCCCTCCGTC
GTCGACCTCCTCCCCGGCGTGCCCTACAACCAGCAGATCGCCAACTGCTGCCGTGGCGGC
GTCGTCTCCGCCTACGGCCAGGACCCCGCCGGCTCGCTCTCGGCGTTCCAGGTCTCGGTG
GGGCTCGCCGGGACCACCAACAAGACCGTAAAGCTTCCGAAGAACTTCACGCTCATGGGC
CCCGGGCTCGGCTACACCTGTGGCCCCGCCACAATCGTCCCCTCCACCGTCTACTGGAGC
GCCGACCACCGGCGCAAGACTCAGGCGCTGATGACATGGACGGTGACCTGCACCTACTCG
CAGCAGCTGGCGTCCAGGTACCCGACCTGCTGCGTCTCCTTCTCCTCCTTCTACAACAGC
ACCATCGTGCCGTGCGCCAAGTGCGCGTGCGGCTGCGGCGCCCACAAGAGCATGGGTGGG
CGTGGCGGCAAGAGCCACAGCGACGGGTGCATCATGGGCGACTCCAAGCGGGCGCTGACA
CCTGGGGTGAACACGCCCAAGAAGGACGGAGCGCAGCTGCTGCAGTGCACCAACCACATG
TGCCCCATCCGGGTGCACTGGCACGTCAAGCTCAACTACAAGGACTACTGGCGCGCCAAG
ATCGCCGTCACCAACTTCAACTACCGCATGAACTACACGCAGTGGACGCTCGTCGCCCAG
CATCCTAACCTCAACAACGTCACCGAGGTCTTCAGCTTCCAGTACAAACCCCTCCTCCCC
TACGGAAACATCAACGACACCGGCATGTTCTACGGCCTCAAGCTGTACAACGACCTGCTC
ATGGAGGCCGGCCCCTTCGGCAACGTGCAGTCAGAGGTGCTCATGCGCAAGGACGACACA
ACCTTCACCTTCAGCCAGGGATGGGCGTTCCCGCGCAAGATCTACTTCAACGGCGATGAG
TGCAAGATGCCGCCGCCGGATTCCTACCCTTACCTGCCCAACGCCGCACCGCTCGTGACA
CCGCGTTCCGTGATCACCGCTGCCTCGGCCTGCTTGCTCGTGCTCCTCCTCCTGGTGGCA
TGATCTATCCAGGATCTTTTACTCACATGCATCTTGATAATTTCCCAACTTTTTGAAGAA
AAAAAATACAGGTTAGGGTATTAGGTAGAGGCATTTTGGTTGTCAACGTGTACGAAACTT
AGTAGCAGAGTGGTCCGTGCGGATGCGCGAGCAACATATCTTGTTTAGTGTGTGTGTGGT
TGTCATGTCAAGATTAAATAATCTCATACTAGTGTTCGTCTCTTCGCCGCATGTCAAATG
ACTCAAATGCCTGTCTTTTTTTAC
>MLOC_63089.1 cdna:novel chromosome:082214v1:5:300831956:300839267:-1 gene:MLOC_63089 transcript:MLOC_63089.1 description:"Asparagine synthetase "
CTGCAAATTGCCAGGGTCGGTGTGGATATCATCAGAGATGAAGGGCCTGAATGATGATTG
TGAGCACTTTGAGATCTTTCCACCTGGTCATCTCTACTCCAGCAAGGAGGGAGGCTTCAA
GAGATGGTACAACCCACCTTGGTTCTCGGAGGTCATTCCTTCAGTGCCATATGATCCACT
TGCTCTCAGGAAAGCTTTCGAAAAGGTCAGACGAGACCATTGCCTGAAATTAAAAAAAAA
AACAATTTTAAGATCCCACCATGGTCTAACTGTGTAGTCTTCTTTCAGGCTGTCACCAAG
AGGCTTATGACAGACGTTCCATTCGGTGTTCTACTCTCTGGTGGCCTTGACTCATCATTG
GTTGCAGCCGTTACAGTTCGTCACCTGGCAGGGACAAAGGCTGCAAAGCGCTGGGGGACT
AAGCTTCACTCTTTTTGTGTCGGACTTGAGGTATGGAACTGAAAAAGATCATCAATGACT
GTAACCTTTAGCAGATTTCCAACAAATTGCACCACATTACTATTACGCAGGGGTCACCTG
ATCTGAAGGCTGCAAAGGAGGTAGCCAATTACCTGGGCACCATGCACCATGAGTTCACCT
TCACTGTTCAGGTAGCAAGCATGAGAAGCTGCATGCTTCATCTGTCGATCATACCAGACT
AGTTGTTGTACTAATAGCACAAAGCATTGCAGGATGGCATTGATGCAATTGAGGATGTGA
TTTATCACACCGAAACATATGATGTGACAACAATCAGGGCAAGCACACCAATGTTCCTGA
TGTCACGAAAGATCAAGTCACTTGGGGTCAAGATGGTCATCTCTGGTGAGGGTTCCGATG
AGATTTTTGGAGGGTACCTCTACTTCCACAAGGCACCCAACAAAGAGGAGCTCCACCGTG
AGACATGTCAAAAGGTGAATAAGATAGAAATGTTCAGAAAAATGGCGGATTCAGACACCC
TGACATAATGATTACACTGTAGATCAAAGCTCTGCATCAGTACGATTGCTTGAGGGCCAA
CAAGGCAACATCTGCATGGGGCCTCGAAGCACGTGTGCCATTCTTGGACAAGGAGTTTAT
CAATGAGGCAATGAGCATTGATCCTGAGTGGAAGATGGTATGCTGAAGCTCAAACCTTAC
GAATCTAGAAACTTGAGAAAGAACATACCATATTGTTGTAAAATGTCTTCCCAGTTTCTA
CTTTTAGACAATTACTATATCTGATGTTACAGATCCGGCCTGATCTTGGAAGAATTGAGA
AGTGGGTTCTGAGGAAAGCATTTGATGACGAGGAGCAACCATTCCTGCCGAAGGTAACAG
TTTTTAATTCAAATTTGTGCTACATCAATATGTTAATAGAGAAGTGGAATTAACAGTTTC
TATTGTGTGGCAATTGCAGCACATTCTGTACAGGCAGAAAGAGCAGTTCAGTGATGGTGT
TGGCTACAGCTGGATTGATGGCCTAAAGGCTCACACAGAATCAAATGTAAAAACATTGCT
GCCTCTCATGGTCAACACATCACTGTTGTGCGTAAAATTGTAGTGAAATTCAGTTATTTG
TGAAATGATATAATTACACGAGATGTAAAATTATTGATGCAGGTGACCGATAAGATGATG
TCAAATGCGAAGTTCATTTACCCACACAACACCCCGACTACAAAAGAGGCCTACTGTTAC
AGGATGATATTTGAGAGGTTCTTCCCCCAGGTGAGCAAATAAAACAGCAAGAACATGAAA
CAGAAAACTCACTTTTCCATGGAATAACTATGTTGATGCAAGCATATCTGTTGCTCTTGT
ACCAGAACTCGGCAATCCTGACAGTGCCAGGCGGGCCAAGCGTCGCATGCAGCACGGCGA
AGGCAGTAGAGTGGGATGCTCGGTGGTCGGGGAACCTGGATCCCTCAGGGAGAGCAGCAC
TTGGAGTCCATCTCTCGGCCTATGAGCAGGAGCATCTCCCAGCAACCATCATGGCAGGAA
CCAGCAAGAAGCCGAGGATGATCAAGGTTGCGGCACCTGGTGTCGCAATTGAGAGTTGAT
GGTGTCCTGTCCTGCTTGCCGTTTTTTTAATACAACATGGCAATTAAGGCCATATTTGGA
ATGCTGCAAGGTTTCCCAGGTTCTGCCAGGAGAATTGACCTGCTCCGTGTGAATTTCATA
CATTCTGAATGCGCCTTTATGTATGTCAACGATTATGGGGAAAAAAAATGGCATATTCTT
TCTTCAAAAGCAAACATCACTACTGCAAGATATCCTATCAAGATGGGAGGCTTGGACAAA
ATAAACTCGCACGAAAAGTAACAACGTTTTGCCCCCAATTCTTTATAACTTACAGGCAAC
AGTTTGCTGATAGTACCAACTGAACTTGTACAATAAGTCAATAACTGAGCTAACAGTATA
AACATCATCTACTCCATCCATTAAAATAGATCAAACCCGTACCTAATGCCACATTAGCTA
GCACCGAACGAAGTTGCAAAAGTTCATCTTTGAACATGAAATTATTGCAGGTTCCAGCTT
AAGATACCATGAATGATGCAAATCATTATATCTAGTAGGGACCAATGAAGACATCAACAG
ATGAAGAGGATAACACAAACTTCTTTGCTAAATTTGTTAATCCCAAGGTAATGAAAATAT
GTTGCTATGCGATTCCTGGCTTCATGCCTTCATTTCTGTTTTAAAGCCACCTTCAAGGCT
GGCTACAGGTACTTGAACTTGTTATCTGAAGAATAGTTGCACTTTGGCCTACTGGTACTG
GTTCACAGCTTCTTGGTCTTTTTGGTGCTTCAACTGCAGCATCATCCGGTACCTTCATCA
GAATTCCACTACCAGGATGGATGTTTCCCGGCGAGGCAGCGTGTTTCCCCTTCTTTTTAT
CTCTCAGTACCTTGGCAACAAGGCCGGCCCTCCTCTTGCCCTTGCTGTGATCCTCAGTTT
CTGAGATCTCGGAGTTCTTCCTGTCGCTGATCTTCCAGTTGGCGCCCCTGCGGACGAGTA
CCTTGGCGGCCTTCCACCCGTCGGTGCTGGTGTCGATGACGGTGACCTCCGTCCTGGAGC
GCCTCTCCCCGTGCTCAGCAGCCGCATCCCTATCGTCCCGGCGGCGCTTCCTGGCCTTGG
CCTTGTCTTTGTCGTCCTTGTTGGCGGGCTTGACGTTGGAGCGAGGGCGGGGTCGGTACT
GCTTGCGGAAGGGCTTGAGGAGGCGGTTGGATCGCGGGGCGGAGGGGACGGCGAAAATTT
CGGAGATGACGCCAGAGAGTGGCGGCGGCGACGGCGGCGGCGATGGCTGTGGGGGGTGGT
TGTTGTTGGTATCAC
>MLOC_63089.10 cdna:known chromosome:082214v1:5:300837264:300840841:-1 gene:MLOC_63089 transcript:MLOC_63089.10 description:"Asparagine synthetase "
GTTTAGCAAGGACTGGGCATGTAGCAACATAGGTAGCCGCAGTGATGCACATGAACCGCT
CATGTCGACACTCGCACCAATAATGGGACGAACATGTCCTCCCACTACTACGTAAGCCAT
GGGCAGCATAGCATATTCATTCAAGGAGATCCGGATCACCCAACGAGATGCACCCTGACA
TGTCCTCCCTTCTGTATATACCACAAGGATAATCAAATACGTACAGAGCAAGAAAGATAA
ACAAAAACAATAATGTGTACGACGCAAAACTAGCAAGGGACACGAACTAATAATAAACTA
AAATAATCAATAATGCATGGAGATGGTAAGGCGGTCAGGATCAGATGAGTCATCACAAGA
CCCCAAAGGAAAAGGAAAAGGAAAAGTTGGAATAGAATACATGTGATATTACACCATGCA
ACAAGCTACTGGTCTATCGCGGCGCCCCGCTACGCTCCTCACTCTCAGGCTCAGCTCTTG
GCTGCCTATAAATAGACGCTATTGTGCAACTCATCCGGCACAACCATCCTCATTCGGAAG
AACGGAGAGAGATCTTCTAGCTACATACTGTAGCCGTCGATCCAGCGAAAATGTGTGGCA
TACTGGCAGTGCTGGGCTGCGCCGATGACACCCAGGGGAAGAGAGTGCGGGTGCTCGAGC
TCTCGCGCAGGCTCAAGCACCGCGGCCCCGACTGGAGTGGCATGCACCAGGTCGGTGACT
GCTACCTCTCCCACCAGCGCCTCGCCATCATCGACCCTGCCTCAGGCGACCAGCCACTTT
ACAACGAGGACAAGTCCATCGTCGTCACTGTGAATGGAGAGATCTACAACCATGAACAGC
TCCGGGCGCAGCTCTCCTCCCACACATTCAGGACAGGCAGCGACTGCGAGGTCATCGCAC
ACCTGTACGAGGAGCATGGGGAGAATTTCATCGACATGCTGGATGGTGTCTTCTCCTTCG
TCTTGCTCGACACACGCGACAACAGCTTCATTGCTGCCCGTGATGCCATTGGTGTCACAC
CCATGTATGTTGGCTGGGGAATTGATGGGTCGGTGTGGATATCATCAGAGATGAAGGGCC
TGAATGATGATTGTGAGCACTTTGAGATCTTTCCACCTGGTCATCTCTACTCCAGCAAGG
AGGGAGGCTTCAAGAGATGGTACAACCCACCTTGGTTCTCGGAGGTCATTCCTTCAGTGC
CATATGATCCACTTGCTCTCAGGAAAGCTTTCGAAAAGGCTGTCACCAAGAGGCTTATGA
CAGACGTTCCATTCGGTGTTCTACTCTCTGGTGGCCTTGACTCATCATTGGTTGCAGCCG
TTACAGTTCGTCACCTGGCAGGGACAAAGGCTGCAAAGCGCTGGGGGACTAAGCTTCACT
CTTTTTGTGTCGGACTTGAGGGGTCACCTGATCTGAAGGCTGCAAAGGAGGTAGCCAATT
ACCTGGGCACCATGCACCATGAGTTCACCTTCACTGTTCAGGATGGCATTGATGCAATTG
AGGATGTGATTTATCACACCGAAACATATGATGTGACAACAATCAGGGCAAGCACACCAA
TGTTCCTGATGTCACGAAAGATCAAGTCACTTGGGGTCAAGATGGTCATCTCTGGTGAGG
GTTCCGATGAGATTTTTGGAGGGTACCTCTACTTCCACAAGGCACCCAACAAAGAGGAGC
TCCACCGTGAGACATGTCAAAAGATCAAAGCTCTGCATCAGTACGATTGCTTGAGGGCCA
ACAAGGCAACATCTGCATGGGGCCTCGAAGCACGTGTGCCATTCTTGGACAAGGAGTTTA
TCAATGAGGCAATGAGCATTGATCCTGAGTGGAAGATGATCCGGCCTGATCTTGGAAGAA
TTGAGAAGTGGGTTCTGAGGAAAGCATTTGATGACGAGGAGCAACCATTCCTGCCGAAGC
ACATTCTGTACAGGCAGAAAGAGCAGTTCAGTGATGGTGTTGGCTACAGCTGGATTGATG
GCCTAAAGGCTCACACAGAATCAAATGTGACCGATAAGATGATGTCAAATGCGAAGTTCA
TTTACCCACACAACACCCCGACTACAAAAGAGGCCTACTGTTACAGGATGATATTTGAGA
GGTTCTTCCCCCAGAACTCGGCAATCCTGACAGTGCCAGGCGGGCCAAGCGTCGCATGCA
GCACGGCGAAGGCAGTAGAGTGGGATGCTCGGTGGTCGGGGAACCTGGATCCCTCAGGGA
GAGCAGCACTTGGAGTCCATCTCTCGGCCTATGAGCAGGAGCATCTCCCAGCAACCATCA
TGGCAGGAACCAGCAAGAAGCCGAGGATGATCA
>MLOC_63089.11 cdna:novel chromosome:082214v1:5:300837433:300840312:-1 gene:MLOC_63089 transcript:MLOC_63089.11 description:"Asparagine synthetase "
TCATTCGGAAGAACGGAGAGAGATCTTCTAGCTACATACTGTAGCCGTCGATCCAGCGAA
AATGTGTGGCATACTGGCAGTGCTGGGCTGCGCCGATGACACCCAGGGGAAGAGAGTGCG
GGTGCTCGAGCTCTCGCGCAGGCTCAAGCACCGCGGCCCCGACTGGAGTGGCATGCACCA
GGTCGGTGACTGCTACCTCTCCCACCAGCGCCTCGCCATCATCGACCCTGCCTCAGGCGA
CCAGCCACTTTACAACGAGGACAAGTCCATCGTCGTCACTGTGAATGGAGAGATCTACAA
CCATGAACAGCTCCGGGCGCAGCTCTCCTCCCACACATTCAGGACAGGCAGCGACTGCGA
GGTCATCGCACACCTGTACGAGGAGCATGGGGAGAATTTCATCGACATGCTGGATGGTGT
CTTCTCCTTCGTCTTGCTCGACACACGCGACAACAGCTTCATTGCTGCCCGTGATGCCAT
TGGTGTCACACCCATGTATGTTGGCTGGGGAATTGATGGGTCGGTGTGGATATCATCAGA
GATGAAGGGCCTGAATGATGATTGTGAGCACTTTGAGATCTTTCCACCTGGTCATCTCTA
CTCCAGCAAGGAGGGAGGCTTCAAGAGATGGTACAACCCACCTTGGTTCTCGGAGGTCAT
TCCTTCAGTGCCATATGATCCACTTGCTCTCAGGAAAGCTTTCGAAAAGGCTGTCACCAA
GAGGCTTATGACAGACGTTCCATTCGGTGTTCTACTCTCTGGTGGCCTTGACTCATCATT
GGTTGCAGCCGTTACAGTTCGTCACCTGGCAGGGACAAAGGCTGCAAAGCGCTGGGGGAC
TAAGCTTCACTCTTTTTGTGTCGGACTTGAGGGGTCACCTGATCTGAAGGCTGCAAAGGA
GGTAGCCAATTACCTGGGCACCATGCACCATGAGTTCACCTTCACTGTTCAGGATGGCAT
TGATGCAATTGAGGATGTGATTTATCACACCGAAACATATGATGTGACAACAATCAGGGC
AAGCACACCAATGTTCCTGATGTCACGAAAGATCAAGTCACTTGGGGTCAAGATGGTCAT
CTCTGGTGAGGGTTCCGATGAGATTTTTGGAGGGTACCTCTACTTCCACAAGGCACCCAA
CAAAGAGGAGCTCCACCGTGAGACATGTCAAAAGATCAAAGCTCTGCATCAGTACGATTG
CTTGAGGGCCAACAAGGCAACATCTGCATGGGGCCTCGAAGCACGTGTGCCATTCTTGGA
CAAGGAGTTTATCAATGAGGCAATGAGCATTGATCCTGAGTGGAAGATGATCCGGCCTGA
TCTTGGAAGAATTGAGAAGTGGGTTCTGAGGAAAGCATTTGATGACGAGGAGCAACCATT
CCTGCCGAAGGTAACAGTTTTTAATTCAAATTTGTGCTACATCAATATGTTAATAGAGAA
GTGGAATTAACAGTTTCTATTGTGTGGCAATTGCAGCACATTCTGTACAGGCAGAAAGAG
CAGTTCAGTGATGGTGTTGGCTACAGCTGGATTGATGGCCTAAAGGCTCACACAGAATCA
AATGTGACCGATAAGATGATGTCAAATGCGAAGTTCATTTACCCACACAACACCCCGACT
ACAAAAGAGGCCTACTGTTACAGGATGATATTTGAGAGGTTCTTCCCCCAGAACTCGGCA
ATCCTGACAGTGCCAGGCGGG
>MLOC_63089.12 cdna:novel chromosome:082214v1:5:300837433:300840672:-1 gene:MLOC_63089 transcript:MLOC_63089.12 description:"Asparagine synthetase "
GCACCCTGACATGTCCTCCCTTCTGTATATACCACAAGGATAATCAAATACGTACAGAGC
AAGAAAGATAAACAAAAACAATAATGTGTACGACGCAAAACTAGCAAGGGACACGAACTA
ATAATAAACTAAAATAATCAATAATGCATGGAGATGGTAAGGCGGTCAGGATCAGATGAG
TCATCACAAGACCCCAAAGGAAAAGGAAAAGGAAAAGTTGGAATAGAATACATGTGATAT
TACACCATGCAACAAGCTACTGGTCTATCGCGGCGCCCCGCTACGCTCCTCACTCTCAGG
CTCAGCTCTTGGCTGCCTATAAATAGACGCTATTGTGCAACTCATCCGGCACAACCATCC
TCATTCGGAAGAACGGAGAGAGATCTTCTAGCTACATACTGTAGCCGTCGATCCAGCGAA
AATGTGTGGCATACTGGCAGTGCTGGGCTGCGCCGATGACACCCAGGGGAAGAGAGTGCG
GGTGCTCGAGCTCTCGCGCAGGCTCAAGCACCGCGGCCCCGACTGGAGTGGCATGCACCA
GGTCGGTGACTGCTACCTCTCCCACCAGCGCCTCGCCATCATCGACCCTGCCTCAGGCGA
CCAGCCACTTTACAACGAGGACAAGTCCATCGTCGTCACTGTATGTTTACCTTCTGTGTG
AATTTCTCTGCCACTATTGTAGCTTGCTTCTTTCTGCTAAAACAAGCTTCTCCTTGCAGG
TGAATGGAGAGATCTACAACCATGAACAGCTCCGGGCGCAGCTCTCCTCCCACACATTCA
GGACAGGCAGCGACTGCGAGGTCATCGCACACCTGTACGAGGAGCATGGGGAGAATTTCA
TCGACATGCTGGATGGTGTCTTCTCCTTCGTCTTGCTCGACACACGCGACAACAGCTTCA
TTGCTGCCCGTGATGCCATTGGTGTCACACCCATGTATGTTGGCTGGGGAATTGATGGGT
CGGTGTGGATATCATCAGAGATGAAGGGCCTGAATGATGATTGTGAGCACTTTGAGATCT
TTCCACCTGGTCATCTCTACTCCAGCAAGGAGGGAGGCTTCAAGAGATGGTACAACCCAC
CTTGGTTCTCGGAGGTCATTCCTTCAGTGCCATATGATCCACTTGCTCTCAGGAAAGCTT
TCGAAAAGGCTGTCACCAAGAGGCTTATGACAGACGTTCCATTCGGTGTTCTACTCTCTG
GTGGCCTTGACTCATCATTGGTTGCAGCCGTTACAGTTCGTCACCTGGCAGGGACAAAGG
CTGCAAAGCGCTGGGGGACTAAGCTTCACTCTTTTTGTGTCGGACTTGAGGGGTCACCTG
ATCTGAAGGCTGCAAAGGAGGTAGCCAATTACCTGGGCACCATGCACCATGAGTTCACCT
TCACTGTTCAGGATGGCATTGATGCAATTGAGGATGTGATTTATCACACCGAAACATATG
ATGTGACAACAATCAGGGCAAGCACACCAATGTTCCTGATGTCACGAAAGATCAAGTCAC
TTGGGGTCAAGATGGTCATCTCTGGTGAGGGTTCCGATGAGATTTTTGGAGGGTACCTCT
ACTTCCACAAGGCACCCAACAAAGAGGAGCTCCACCGTGAGACATGTCAAAAGATCAAAG
CTCTGCATCAGTACGATTGCTTGAGGGCCAACAAGGCAACATCTGCATGGGGCCTCGAAG
CACGTGTGCCATTCTTGGACAAGGAGTTTATCAATGAGGCAATGAGCATTGATCCTGAGT
GGAAGATGATCCGGCCTGATCTTGGAAGAATTGAGAAGTGGGTTCTGAGGAAAGCATTTG
ATGACGAGGAGCAACCATTCCTGCCGAAGCACATTCTGTACAGGCAGAAAGAGCAGTTCA
GTGATGGTGTTGGCTACAGCTGGATTGATGGCCTAAAGGCTCACACAGAATCAAATGTGA
CCGATAAGATGATGTCAAATGCGAAGTTCATTTACCCACACAACACCCCGACTACAAAAG
AGGCCTACTGTTACAGGATGATATTTGAGAGGTTCTTCCCCCAGAACTCGGCAATCCTGA
CAGTGCCAGGCGGG
>MLOC_63089.13 cdna:novel chromosome:082214v1:5:300837445:300840963:-1 gene:MLOC_63089 transcript:MLOC_63089.13 description:"Asparagine synthetase "
CTTTTCCGTTCTCTCTAGCTTTCCTTTTTCAGTTCACAAAACCAAACAACCTTACAAATA
AGTAACCTTGTTTCATGCCTAGCGACGTACTATAGGGGCACATGCAGCTCCAGAGTCTGA
GAGTTTAGCAAGGACTGGGCATGTAGCAACATAGGTAGCCGCAGTGATGCACATGAACCG
CTCATGTCGACACTCGCACCAATAATGGGACGAACATGTCCTCCCACTACTACGTAAGCC
ATGGGCAGCATAGCATATTCATTCAAGGAGATCCGGATCACCCAACGAGATGCACCCTGA
CATGTCCTCCCTTCTGTATATACCACAAGGATAATCAAATACGTACAGAGCAAGAAAGAT
AAACAAAAACAATAATGTGTACGACGCAAAACTAGCAAGGGACACGAACTAATAATAAAC
TAAAATAATCAATAATGCATGGAGATGGTAAGGCGGTCAGGATCAGATGAGTCATCACAA
GACCCCAAAGGAAAAGGAAAAGGAAAAGTTGGAATAGAATACATGTGATATTACACCATG
CAACAAGCTACTGGTCTATCGCGGCGCCCCGCTACGCTCCTCACTCTCAGGCTCAGCTCT
TGGCTGCCTATAAATAGACGCTATTGTGCAACTCATCCGGCACAACCATCCTCATTCGGA
AGAACGGAGAGAGATCTTCTAGCTACATACTGTAGCCGTCGATCCAGCGAAAATGTGTGG
CATACTGGCAGTGCTGGGCTGCGCCGATGACACCCAGGGGAAGAGAGTGCGGGTGCTCGA
GCTCTCGCGCAGGCTCAAGCACCGCGGCCCCGACTGGAGTGGCATGCACCAGGTCGGTGA
CTGCTACCTCTCCCACCAGCGCCTCGCCATCATCGACCCTGCCTCAGGCGACCAGCCACT
TTACAACGAGGACAAGTCCATCGTCGTCACTGTATGTTTACCTTCTGTGTGAATTTCTCT
GCCACTATTGTAGCTTGCTTCTTTCTGCTAAAACAAGCTTCTCCTTGCAGGTGAATGGAG
AGATCTACAACCATGAACAGCTCCGGGCGCAGCTCTCCTCCCACACATTCAGGACAGGCA
GCGACTGCGAGGTCATCGCACACCTGTACGAGGAGCATGGGGAGAATTTCATCGACATGC
TGGATGGTGTCTTCTCCTTCGTCTTGCTCGACACACGCGACAACAGCTTCATTGCTGCCC
GTGATGCCATTGGTGTCACACCCATGTATGTTGGCTGGGGAATTGATGGGTCGGTGTGGA
TATCATCAGAGATGAAGGGCCTGAATGATGATTGTGAGCACTTTGAGATCTTTCCACCTG
GTCATCTCTACTCCAGCAAGGAGGGAGGCTTCAAGAGATGGTACAACCCACCTTGGTTCT
CGGAGGTCATTCCTTCAGTGCCATATGATCCACTTGCTCTCAGGAAAGCTTTCGAAAAGG
CTGTCACCAAGAGGCTTATGACAGACGTTCCATTCGGTGTTCTACTCTCTGGTGGCCTTG
ACTCATCATTGGTTGCAGCCGTTACAGTTCGTCACCTGGCAGGGACAAAGGCTGCAAAGC
GCTGGGGGACTAAGCTTCACTCTTTTTGTGTCGGACTTGAGGGGTCACCTGATCTGAAGG
CTGCAAAGGAGGTAGCCAATTACCTGGGCACCATGCACCATGAGTTCACCTTCACTGTTC
AGGATGGCATTGATGCAATTGAGGATGTGATTTATCACACCGAAACATATGATGTGACAA
CAATCAGGGCAAGCACACCAATGTTCCTGATGTCACGAAAGATCAAGTCACTTGGGGTCA
AGATGGTCATCTCTGGTGAGGGTTCCGATGAGATTTTTGGAGGGTACCTCTACTTCCACA
AGGCACCCAACAAAGAGGAGCTCCACCGTGAGACATGTCAAAAGATCAAAGCTCTGCATC
AGTACGATTGCTTGAGGGCCAACAAGGCAACATCTGCATGGGGCCTCGAAGCACGTGTGC
CATTCTTGGACAAGGAGTTTATCAATGAGGCAATGAGCATTGATCCTGAGTGGAAGATGA
TCCGGCCTGATCTTGGAAGAATTGAGAAGTGGGTTCTGAGGAAAGCATTTGATGACGAGG
AGCAACCATTCCTGCCGAAGGTAACAGTTTTTAATTCAAATTTGTGCTACATCAATATGT
TAATAGAGAAGTGGAATTAACAGTTTCTATTGTGTGGCAATTGCAGCACATTCTGTACAG
GCAGAAAGAGCAGTTCAGTGATGGTGTTGGCTACAGCTGGATTGATGGCCTAAAGGCTCA
CACAGAATCAAATGTGACCGATAAGATGATGTCAAATGCGAAGTTCATTTACCCACACAA
CACCCCGACTACAAAAGAGGCCTACTGTTACAGGATGATATTTGAGAGGTTCTTCCCCCA
GAACTCGGCAATCCTGACA
>MLOC_10829.1 cdna:novel chromosome:082214v1:5:323723531:323725575:1 gene:MLOC_10829 transcript:MLOC_10829.1 description:"Uncharacterized protein "
AGGGTTTGTTAATCTGACGGCTGTGCATCGTCAATTCGGACGATGTGCAAGCGACCAGCG
GAAAGCCTGTGCCGGTCGACTGGCCGTTATTTTATCGCGTTTGATCCGTGTATATAGGAC
GTACCCCGTTTCAATCAATTACACCAACTAGCAAGCGATAATGGAAGCACCGTACATGCT
CTGGCTTGTGTACGTTTCACTCGCCTCTTGTGTCCTCTACAAGTTCTTCGTTGTAGGCAA
AAAGGACTCGCGGCTGCCGCCGGGCCCGACGCCGATCCCTCTCCTCGGCAACATCTTTGA
CATCCAAGGCGATCTGCACCAGGCTCTTACCAGGCTCGCCGGGGTGCACGGCCCCATCAT
ATCCATCAAGCTCGGCGCCACCACCGCCGTCGTGGCCTCATCCGCCGCGTGCGCCCGCGA
CGTGCTGCAGAAGTACGACCACCTCCTGGCGGCGCGGTCCGTCGCCGACGCCGCGCGCGC
GCTGGACCACCACGAGCGCTCCATCATATGGCTGCCGTCCACCAGCCCGCTGTGGAAGCG
CCTCCGCGCCGTGTGCACCACCCACCTCTTCTCGGCGCACGCCCTCGACGCGGCGCGCGC
GGTGCGGGAGGAGAAGGTGAGGGGCCTGGTGGGCTGCATCCGCGGCCACGCCGGGGAGAC
CGTGGAGGTCGGCCGCGTCGTGCTCTCCGGGCTGTTCAACATCGTCTCGAGCGTGCTGTT
TTCCGAGGAGGTGGGCGACCTGAGCTCAGACCGGTCGCAGGTTCTCAAGACGCTAACAGA
CGACATCCTCATGGAGCTCATCAAGCCCAACTTGTCGGACCTCTTTCCCGTGCTCTCCAT
TCTTGATTTGCAGGGCCGCCGCCGCCGTACCGTCGAGCGTCTGATGAGGTTCTTTGACTT
CTTTGACCCGATTATTGAGCGTCGTATGAAGGCCGGAGGTGAAGGGCAAGGGGATTTCTT
GGATGTGCTACTCCAGCTTCACTCGGTCGATCAGCTCAGCATTCAGACAATCAAGTCCTT
TCTTTTGGATCTGTTCATAGCAGGGACCGAGACAAACGCTCTCTCCGTGGAGTGGACGAT
GGCCGAGCTCATTCGGAACCCGGCCGTCATGTCAAAGGTTCGCGCCGAGCTGCAGGAAGT
GCTCGGTGCAAAGCAGTATCCCGACGAGTCTGACATCAACAAGCTGCCCTATCTTCGTGC
CGTGCTCATGGAGACCATGCGCCTTCACCCGCCAAGCCCGCTCCTGATACCGCACCAGGT
CATGGCTGAAGGCGCGGAGGTTGGCGGCTTCGTGGTGCCCAAGGGTGCCATGGTGATCGT
CAACTTGTGGGCCGTCATGCGTGACCCGGCGTCGTGGACGCAACCAGAGGCATTCCTGCC
GGAGAGGTTCGTCGGGGCAGATATGGACTTCCGGGGCAAGGACCGATTCGAGTTCATGCC
GTTCGGGGCGGGGAGAAGGGCCTGCCCTGGGTTGCCCATGGCCACGAGGGTTGTGATGCT
CATCCTCGCGTCGTTGATTCACATGTTTGAGTGGAGGCTGCCTGAGGGGATGCAGCCGTG
CGACGTGGATGTTCGGGACCGGTATAGGATGTCTCTCAACATGGTCACGCCGCTCAAGGC
CGTGCCAATGCCATTATTCTCGTGATGGATCTTTGGTTGTGTGCGTAGATCTAGCTCGCG
CACATTTTTATTTTGTTTATGTGGTATCTGTTTGTGTTCGAAGAAACTATGCAAGCGAGA
CGTTTGGATCACTACGTGTAGAAATTAATAGGGAAGTGATGATAATGAATAAATGTACAA
GTGCTTTATGGAAACCGAATAGATATGCGG
>MLOC_70406.1 cdna:known chromosome:082214v1:5:336903758:336911462:1 gene:MLOC_70406 transcript:MLOC_70406.1 description:"Uncharacterized protein "
GCGGTTTTGAATGTGTTATCCAACTTGCAATGCTGATTGAAGCGTTATGACGTAGGCATA
CAACTCGCATCCCAAGTTGTTGCGCAATATATATACGGGAGGCGTGGCCTAGTTCTCCAT
CGCCATTGATGAGATGAAGTGAGTTGCTTCGTCTCTCTCAATGGGGTCGTTGTGGGTCTT
GTTTGGGGCATTTGCATTGGGAATCACAGCAGTTCATGTCACCGGTCAGCAAGAAGGTTT
CCTGAGCATCGACTGCGGCCTGGATCCCAAATTCAGCCCGCGCAAGGACACATACACAGG
TATCACCTATGTCTCCGACGGTCCGTACATCGACGCTGGGGCTGGGGAAAACCACAGGGT
AGCCCCCGAGTTCGATACTTTTACCGCCAGACCCGAGGTCGACCTCCACACGCTCAGGAG
TTTCCCATCCGGCTTACGGAACTGCTACACGCTCCCCACCAAGAGCGGCGCCAAGTACCT
CATCCGGATGGTATTCTTCCACGGGAACTACGATGGCAAGACGGTCAAGTTCGAACTACA
CCTTGGCACCAACTACTGGGATACGACGTTGATCCCAAACACGACCGATAACACGCCTTG
GTTTCACGAGGCGATCTTCATCGCGTGGGCGAGCTCGGTGCCGGTGTGCCTGGTGAACAC
AGGTAGTGGTACGCCGTTCGTCAGTACGGTGGAGCTGAGGCCGCTCGGCGTCTCGCTTTA
TCCGGACCTCGCCATCAACGAGTCCATGTCCTTGGATGGTGGAAGGATAAATACCGGGGG
GGTGGATTTTACTCGGTTTCCTGACGATCCATATGACCGCTACTGGAGCTCGGGAACCAT
GTCATCATGGGCAAAACTTTCCACCAAAGATACCATCAAGCAGCACGACGACTTCGTGGT
ACCCATCCCCGTTCTTCAGACAGCCGTCGCTCCTATCAACAATGGCACGGTGCTACGCGT
CAATACATGGGTATCGCAGGGAACACCATCCGAGTTTAAGTTCATCCTACACTTCGCCGA
CATTCAAAACGCCCAGCTCCGGCAATTTGACATCTACCTAAACAACGAGAAGTGGTACAC
GAATTACAGCCCTCCGTACCTGGCCGCTGGTAACGTGAGTAGTTCTGAATGGTATAAGAC
TACGGACGGCCAGCACAGTTTCACTCTTGCAGCCACCAATACATCCGTGCTGCCTCCGAT
GATCAATGCATACGAGGGCTACAAACTCATCCCCCACGATATTCCGAGGACGTTCTCCAA
AGACTTTGACGCAATGATGGCTATCAAACTTGAGTATGGATTAATGAAAAATTGGATGGG
TGATCCATGTTTTCCGGCCAAATATCGATGGAATGGCGTGAAGTGTAACGATAACACTAC
GAGGATAATATCTCTTGATCTGTCCAACAATAACATGAGTGGATTGGTGTCTGATAACTT
CACATTGCTCACAGAACTCCGATTTCTAGATTTATCTGGCAACAGTCTGAATGGACCAAT
CCCATATTCCCTTTGTAAAAGGAATGCAGGATCGCTCGTTTTCAGATACGAGTCTGGTGA
AGATATGTGCAACAAAACAATAACTTCGACTCCATCAAAAAATAGAACAGCTATAATATC
TATTTCAGTAGTGGTTCCCTTGGTGGTAGTGGTTGTGCTTGTTCTGTCATGTTTGATCTG
GAGAGGGAAGAAAAAGCCAAAATTTTCTGTACAGAATACTCCCAGAGAGCAAGAACTTGA
GAGTGCCCTTCGAAGCACAAAAAATCAGGGTGGTCACCTGCAAAATACCGAGAATCGACG
ATTCACATACAAGGATCTGGAGAAGTTTACAAATAAATTCCAACGGTCCATTGGGAAAGG
AGGTTTTGGGAACGTGTACTATGGCCGTTTAGAAGACAATAGTGAGGTTGCTGTCAAGAT
GCGTTCTGAATCATCGTCACATGGGCTTGACGAGTTCTTAGCGGAGGTCAATAGCTTGAC
AAAGGTGCATCACAGGAATCTAGTTTCTTTGGTTGGCTATTGCTGGGAGAAGGAGCATTT
AGCACTGGTTTATGAGTACATGTCCCAGGGCAATCTTTGTGATCATCTAAGAGGTT
>MLOC_75094.1 cdna:known chromosome:082214v1:5:368000264:368002818:-1 gene:MLOC_75094 transcript:MLOC_75094.1 description:"Uncharacterized protein "
AGGAATTCAGGAATTTACAGCCCACCTCTCGACCTCTCTTGAGCTTACTCCATTTTATGC
GCCCACCAGTACTTCCCTTAATCCAAGCGCACCACTACCGGCCGCTTCATCCACGATGCC
GGCGCCGACGCCACCACGGAACCAGCCCAAACGCCGGCGGCTGCTTGCCCTCCCCGCGGT
CTGCCCCTGCGAGGGCATCGCACCGGAGCCGCTCCTCGCCTCCCTCGTTTCGCTCACGGC
CGATGTGGCGAGCCGCAGGGCCGGCGACGCCAGCGCCTTCCCCGTGCTCCGCCGCGGCAC
GCGCCAAGCAGTGCGCCTCGCCGGCCTCCTGCTCGCCTTCCTCGAGGAGATCCAGGACGC
CGCGGCCACTCTGTCGCACTCCGCCGTGGTCGGTCTCACGGAGCTGCACGTCGCCATGCA
GAAGATGAGGTTCTTGCTCACGGACTGCGCGCGTCGAGGGGCGCGCCTGTGGGTGCTCGT
GAACGCTGAACTGATAGCGTCTGAGCTCAGGTTGTGCCTGGGATCCGTCGCGGCGGCCAT
GGACGTGCTGCCTACGTGCATCGTCGGTGCATCCGTTGAGTCGGGGGAGCTCGGCCGGCT
GGTATCGGATCAGGCGTGGCGCGCGATGGTGCGGCCTGACGCCGGCGACAAACTAGCAGT
GCGGAGCGTACGGTCTATCATGGACACCTTTAAGAGGGGCGTCGCGCCGGAGGCAGATGA
TGTGATGCGGGTGCTCCGCCGGATCAGGGTCGAAAGCTGGTTCCAGTGCTCCGAGGAGAT
CGCTTTCTTGGATGGCGAGCTGTCCGCGCGATTCGACGCTGGCGACGAGAACAGCACCGA
GGTGGTCCTCATCAACAGTTTGATGGCGTTCCTGGTGTACTGCCGCGTGGTACTGTTCGA
TCACATTGACTCGAAGCAGTCGGATGCGACGGCGGTGCGACCGGCGACGTGCCCGGAGTG
GATCAGACCGGAGGCGCTGCAGTGCCCGATCACACTGGAACTCATGAGCAACCCGGTGAC
CGTGTCCACCGGCCAGACATACGACCGCGCGTCCATCACACGGTGGATGAAGGCCGGGTG
CCGCACGTGCCCAGTCACCGGAGAGAAGCTGCGCACCGTCGACCTCGTGCCGAACGCCTC
GCTGTGCGGGATCATCGAGCGGATGCTGCTCAGCAACGGCGTCTCGCTTCCCGAGACGAG
CTCCAAGCAACGCCACGGCGACGCTGACAGCTCAGCCGCTACATTCAGTCCGGCAGCCGC
CGGCGCCGCGCGGCTCGCCGTTAGCTACATCGTGGCGCAGTTCGCGACGGGGTCGACGGA
GGAGCGAAGGAAGGCGACGTGCGAGGCCCGCAAGCTCTCCAAGCACAGCATGTTCTACCG
AGCGCTCTTCGTGGAGGCCAATGCCGTACCGTGGTTACTGTGCCTCCTGTCCTGCATGGA
CGCGTCCGTGCAGGACAATGCCGTGGCGTCCCTACTCAACCTCTCCAAGCACCCCGGTGG
CCGGACGGCGCTCGTCGAGGCGGGAGGCATCGGCCTCGTGGTCGACATCGTCAACGTCGG
CGCCAAGGCCGAGACGCAGCAGAACGCCGTGGCCATTCTGTTCTACCTCTCGTCCAACGC
CGAGTACGCCGAGGAGATTGGCCGGTTCCCGGAGGCCATACCGACGCTAGTGCGGCTCAT
CAAGGAGGGCGCGCACCGAGGCCGGAAGAACGCCATGGTCAGCCTCTACGGTCTGCTCCA
ATCCCCGAGCAACCACGCCAAAGCCGTTGCTGCCGGCGCCGTGGTGGTGCTTGCTGGCCT
CCTTTCCAGCGACCGCGACGGCGACGTCGCCTGCGACACCGTCTCGCTGCTGGCGAGGAT
CGCTGAGCAGCCGGCGGGCTCACAGGCCGTGCTCGCGCGGGCGGGCCTAGTCGCCCGCCT
CGTCGAGTTCCTCGCCGCGTCTTCCTCTCGTTCCGGGAAGGACCACTGCGTGGGGCTGCT
GGTCATGCTGTGCCGGCACGGCGGCGAGAAGGTGGTCGCCCTGCTGGGCCGGATGCCGGG
GCTGATGGGGTCGCTGCACTCGCTCGTCGCCGACGGCAGCCCGGCGACTTGCAAGAAGGC
GCGGTCGCTGATCAGCATGATCCACCGGCATTACGAGCTGACCAGGCCGTCATCACCGCC
GGTGCCGCTGCCGGTGCCAACACCGGACGCCGGTGACCGTTACGTTCGGCTCGTGCTATA
GCGCCGTTTGCGACCAGGCGTCTCCTTCTCCTAGCTAGTCTTATGTAAGTACATCGTACA
GCGTGATGGATACATGACCATTTTTGCTCTCGGTCCCATTCTCAGCTCGAGTTTTAGAAG
AGCTGAGATTGAATTTTGTTTCATTTCCCCTATTCCTTGTGTTATACGCTCCCTATTGCT
ATACACGTGCATACAAAGATTAGAGTTGCAGTTTGTAACACCTTTGTTGTACATATTTGT
GTGAAACTGGTTTGTGTGTCTTTTTTTTCGAAACAGAGGTAACAAATTTGTCTCATCAAT
TAATTAAGAAGAAGAGAATTATCTGATTAATTAAC
>MLOC_65462.1 cdna:known chromosome:082214v1:5:368168121:368170659:-1 gene:MLOC_65462 transcript:MLOC_65462.1 description:"Uncharacterized protein "
CCAAACTTTACCCGCAATGTCCCTAATCCCCTATTAGGAGTAGAAAATACCTGCAAACCC
CAAAAGCTTATTCACAAATCCAGTCCATCCACCACCGTCGGCCAGCTTCTCCGGTCACCG
TGCGTGCATCGCGCAAACTTGGCCTGACAGAATCCCGTGTTCTTCTCCGGCGGTGGCTGG
AGAGATGGGGTTCTCTCTGTACCCCATGAAGACGTCGACGCGCATGCTGTGGAGCACCAG
CTTCTACCGCCACAAGTTCCCGGCCGCTGCCGCCTCCTCCTTCTAATCAAGCTAGCTCCG
GCCCGCCGGTCGATCGCCTCCGTGTTTCAAAAGGAGGTGGAGGAGCGCGTGGTGCGCACA
CGTATATGTAATTTACGTGCCGCAAGATAGGGTCTTCTTCTTAATTTGGTTCTTGATAGA
GTTTTCTATGGACTCCGGCCGCCTCATTTTCGGCTCGGCCGCGCCGTCCCGCGCTGCCGG
CGCCGGAGGAGGTCAGATGATGCTCTTTGGCGGCAGCGGGAGCTTGCTTGGAGGCTCGCC
GGTGGTGGCCGGCGTGGAGGACGGGCGGCGTAAGAGGCCGTTCTTGACATCGCCGGAGGA
GGAGCTCCAGCTGGACGACGAGATGTACGGGTACTACGGCCTCGACGAGAACGCGCCTGA
GAGGAAGCGCCGGCTGACGGCGGAGCAGGTGCGGGCGCTGGAGCGGAGCTTCGAGGAGGA
GAAGCGGAAGCTGGAGCCGGAGCGGAAGAGCGAGCTGGCGCGGCGGCTGGGAATCGCGCC
GCGGCAGGTGGCCGTGTGGTTCCAGAACCGCCGCGCGCGATGGAAGGCCAAGCAGCTCGA
GCAGGACTTCGACGCCCTCAGGGCCGCCCACGCCGAGCTACTCGCCGGACGAGACGCGCT
CCTCGCCGACAACCACCACCTCCGATCGCAGGTGATCAATCCGGCCACCGCTAGCTCATC
ACCTGATTAACTTCACAACTTTTCATAATTGAGTTCCCAACTTCCCATGACCCACATGGA
GAAAAGATTCACGAATTTTTGGCGATTACTATTATCCCCTAAATATTTACTTTTGTGGTA
AAAAAATACAGTGGTCCTTGAATTAGGTCCAGGTTCAAACACAATTCAAATTTTAGACAA
ATTTCAGCACAATTTAAATGCAGACGATTAGAACTGAAACCGAAAAAGTGTTGCTAAATC
TAAGTCGTCTGCGATTTTGTTACATATAATGATATAAACCGAGCCTCCCCTGGATACTCA
TGTGCAGAGTCAACATTAGATGGCTAACACCATCTATTCGACTTAGTCTAATGGTTGTAA
GCTTGCGTGTGATTTTGCTAGTTAGTTTAATGTGACCTAAAAAGATTAAACTATAAGCAT
GGAGAAGGGGTATCAAATTAATCAATTGAAATTTAAGTAGAAGACAACCACCTAATCCGC
AACAAAGAGGACTTTCCTGATGTCGTTGGATGTATTAGAGAATAGTATAGTGGGTAGAAA
GTAAAAATATCATCGATGTTGTCATCGCATCTGAAGCATACCAATACCCCGTTCCAATTT
GTTCATGTAGACGGGGGCTGCTACAAATCAGCCGAATGATTTCTCTAAGAAATCATCTGC
CTGTTCAGTCCTTAGATTAACGTGTTGATGGCCGTTGGATCATAGCAGCTCCACGGCAGC
AGCGAGCACCTCAGCTTGAACAAAACGTAATTGAAGCTTAAATGGAGCTGCAACGCAGCA
CTGAGTGCGTCTGGCAAGCTCCATTGCTGCTCCGATGGAGCTTCAACGCAACACCGCAGT
TCCGACCAAGCTCCATTGCAACACTGGCGGAGCTTCAATGCAGCGCCGACGAGTCCGATG
AAGCTCCATCGCAACCCCGGTCGAGTTCCATTGAAGCCCTGACGGAGCTCCAACGCAACG
TCGACGGCTCGGGCAAAGCTCCATGAAAACTTCGGCCGAGCTCCATTGCAGCCTCGTCAG
AGCTCCAACCGAAGCTCCGCTGCAGCCCCCGCAGCGCCGGCAACAACCGACGAGATCCTA
CATCGCCGGCTTGCAGCGCCGGTAGTGGTCAACGGTGAGATCCACAGGACATGGAGCAGC
AGTTCCTATTGGGAGGAAGATTAGGCAAAGGACAACGATTTCGAGGGAGAAGAGCAAGGC
CGGGCTGCGAGGGGAGGGGATGGTGCGGCTTTGGTTGCAGCAGACGACAACGGCGGTGGT
GCTCGTCATGGGAGGATTTCCTCTGCCCGCGCGTGAAAAGGACAGAAGGGAGAGAAAGAA
GGAGATGCTGTGTAGAAAGAGAGCGGTAGGCGTGAGCCCACAGAGGCACGTGTTGCTTAG
TGGAGGCGGCTTACCCGCTGATGGGATCAGCTAGTAGATTTTAACCGTTTTCCCATGTAG
ATACCATAGGATAGTCGATCTCTACCGCACCGCACCGCCGCCTCTCTTGCGTCGG
>MLOC_17732.1 cdna:novel chromosome:082214v1:5:390061669:390062873:1 gene:MLOC_17732 transcript:MLOC_17732.1 description:"Uncharacterized protein "
TCTGAATATACCTATACCTATAAATAAATCATAAGTAATTAGGCACTCGGCATCAACGGC
ACGAAGCAATCAAACTGACCCGATCGTCCTGGGCATACCCAGAGCTCACTAAATTAGAAC
TAGCAGTTAAACACGATGTGCTTGTTTGGGTTTGGAGCCTTCTGACTCGAACAACACCTA
CTCCAATGACCTGGCAGCAGCGAGAGTGGTGTTGACGTGTTCGGCGCCGGGCCGCGCAAA
GTCGATCGGATCAAAAACTCCCACTCTGGCTGCTGCTACGTCCAATCGCACGCGCTCCGT
AGAATAGGCCAGTCGGCCGGCGGGACCCCATCCCCGCCACGTACGCCCGTCCCGGTGCAG
CTCCGAGTCCGAGTGGGACAAGACCACCTTCCTCCTGCCTTCTTCCTCCCTCTCCTCCGA
CTATATAGAGCAAACCACGCACCCACCGAGGGCACCCATCTCCGTTCTCCAGATTCCATT
CACTTGGATAAACACCAGAGCTCCGGTACCACTTGCCCTTCGTCGACCACAAGATCGATC
AAGGCCAAGATTTGGTAGCACCGCACGTCGTAGCACGAGCACAGCACGGTCCGCATACAC
ACATGGGTAACTTGGCCTCGCAGTGCGTCACGGGCGGCGCAGAACGCGGGAGCCCGCTGG
TCGTCCTGCCGGACGGCAGCCAGTTCCGGCTGGAGGAGCACGCCGGCGTGGCGGAGCTGA
TGATCGAGGCGCCGGGGCACGTGGTCGCCCGGGCGAGCGACGCCGCCAAGGAGCGGCGCC
TGCGAGCCCTGGCGGCCGACGAGTTCCTGCGCGCCGGGGAGGTGTACCTCCTCGTGCCCG
CCGGGAGGGCCGGGGCGCGGCTGGGCGATCAGGAGGCGGAGGCCATCAGCAGGCTGCTGT
TGTCCGGCAAAAAAGGGGGCAACGGCGGCCGGTCCGGGAGAAGGATTTTCCCGGAAGGAG
AAGCGGCGAGCACCGAAGGTGGAAAGGAGTCTGCTGGATGTGCTGGTAAACAGGCGCTGG
TTTGTAGGATTAGGCCAAGGCAGTGGAGACCCGCCCTTGACACCATCTTGGAGGCTTAGA
TCGATCATGGACCCCTCTTAATTTGTAGGGTAGAATAGAGAATCTAATTCATTCATTCGT
TTTGTTAAGACCGTCCTTCTTTTTCAATCAAGGAGAGAAGGCATTCGTTTTGACGTGTAC
ATGTG
>MLOC_69795.1 cdna:known chromosome:082214v1:5:405362008:405365077:-1 gene:MLOC_69795 transcript:MLOC_69795.1 description:"S-adenosylmethionine decarboxylase proenzyme "
ACGCCTTCCCCATCGGAAATAAAACCTTTTCGAGCCGATCGCCTCGAAAGCGCAAACCAA
CCGCCCGCCCGCCCGTGCCCCGTAACCTAGTACAAATTCCGTCGATCTGACCCTGTTCCT
CCTCCTCGAGCCGTCGAAGAATCCACAAAGGAACGATTGTGAATGTTCTAAATGATGTCA
AAAGCCGGAACGAAGTCTAGTAGTAGTAATTCCATGTACGAAGCTCCCCTCGGTTACAAG
ATTGAGGACGTTCGCCCGGCCGGAGGAATCAAGAAGTTCCAGTCTGCTGCCTACTCCAAC
TGCGCCCGCAAGCCCTCCTGATATTCCCTTCGCATGCCTTTCGACGTAGCATAGGATTTT
TATTACTGCAATTTCCCTTTCCTTTTATTTCCCAATAATCCTCCCTTGGCTGGCTGCTTC
CTCTGCTACTCCGGTTGTTATCTCCGATCTCCTCTGTCCTCTGTCATCCTCTCTTCTTCC
TCGCAACACTTGATCAGATGGAAATGTCTTTGGCTGACTGCTGGGGCTCTGCCCCTGCCT
CCCCTATTGGGTTTGAGGGCTACGAGAAGCGCCTTGAGATAACTTTCTCCGACGCGCCTG
TCTTTGCGGACCCCTGTGGCCGTGGCCTTCGCGCCCTCTCTCGCCAGCAGATCGACTCCT
TCCTCGATCTTGCACGGTGCACCATTGTGTCCCAGCTCTCGAACAAGCAGTTCGACTCTT
ATGTGCTCTCGGAGTCGAGTCTCTTTGTGTACTCCCACAAGGTTGTCATCAAAACCTGTG
GAACCACAAAGCTTCTGCTGTCGATTCCTCGCATCCTCGAGCTTGCTGCGGAGCTGTCGC
TGCCTCTTCTTTCTGCGAAGTACTCCCGCGGGACGTTTATCTTCCCTGGCGCGCAGCCCG
CGCCTCACCGCAGCTTCTCGGAGGAGGCATCCGTCCTGAACGACTTCTTTGGTGGCCTCA
AGTCTGGTGGCAATGCGTACGTGATGGGTGATGCGTTCACGCCCAAGAAGATGTGGCACG
TCTACTATGCCACGGAGGAGCCTGAGCAACCCATGGTCACGCTCGAGATGTGCATGACTG
GGCTGGACGCAAGGAAGGCTGCGGTGTTCTTCAAGAACTCTGCCGACGGCGGCTGCTCCT
CGGCCAAGGAGATGACCAAGGTCTCGGGGATCTCTGCTATCATCCCCGAGATGGAGATCT
GCGACTTCGACTTCGACCCGTGCGGGTACTCGATGAACGGCGTCTGTGGCCCTGCAGCCT
CCACGATCCACGTCACTCCAGAGGAGGGCTTCAGCTACGCCAGCTATGAAGCCATGAACT
TCAACCCTGGCTCCCTGGTTTACAGTGACCTGATCAAGAGGGTGCTGTCATGCTTCCGTC
CGTCAGACTTCTCAGTCGCCGTCACCATCTTCGGTGGCCACGGCTTCGCCAAATCATGGG
CGACCAGTGCGGAGGTTGGCTCCTCCTACCTATGCGATGATGTCGTCCAGCAGGAGCTTC
CAGGCGGTGGCCTGCTCATGTACCAGAGCTTCAGCGCGGTTGCCCCTGGCGCCGTGTCGC
CGAGGTCGACCTTGGACGATGGCTGGAGCAGCGACGGGATGGAGACGGCCGTGCAGGGCG
AGGAGGCGTGCGTCTGGGGAGTGAAGAAGAAGTCTGCCGGGAAAGATGTCGTCGCTGCCT
GAGAGAAATCCAGAGACGTCTGAAGTCTCTGAGATGGTATTCTGCTATGGTAGTATCGGT
TAAGCAGCTGGCCGGGTGACCGGCAAAGCGTATCTTGTCTACTGTTTGTTTTTATCTATT
GTTTCTGCTGAATAAGTGCTCTAGATGGTCTGCTGCGTCTGCCATAATGAGCGAAGTATA
TTTGTTTCTGTCGCCGATGCTCTTGTGGGGAGAATGATATTGTAACTCGACTGTGTTCAA
ACCAATGTTGGAGTTATCCGTTAATCTTGTCAACTTACAATAAAGTTGCGAGTTATGTTT
GATGGGC
>MLOC_76255.1 cdna:novel chromosome:082214v1:5:415270620:415270904:-1 gene:MLOC_76255 transcript:MLOC_76255.1 description:"Uncharacterized protein "
CCGAAAACTCCACACCCCAAGTTGGCCACCGATCGACGAAGCATCTTTGCATTGCACCTT
CACCCCGGCAGCGGTCAAGCCGCCGTCTCGCCGTTATATAAGCGCGCAGCCCACACCTCC
ACACCTCACAAACACATCAAGCATTCTCGACAGATTCTCAGTCTCGGCGTCTCAGGGGAG
AATTCGGTGAACTCGCTGGTGCCGTGTGATCAAGAGCTCGATCGGGGGTTAATTAGTCAG
CTGGAATGGAGTTGGAGATGATGGCGAGCCAGCACGGGGCGCTGC
>MLOC_69013.1 cdna:known chromosome:082214v1:5:435907038:435911224:-1 gene:MLOC_69013 transcript:MLOC_69013.1 description:"Uncharacterized protein "
GTATCGAGTCGAGTGCACGGTCGCTCGCTCAGATCACACACAGAGTGGTTAGGGAAAGCC
GGCCTCTGTGCACTTGTGCTGTGCCCCGTGCCCGTTGCCGAGAAGAAGAAGAAGCTTTAT
GTGCATGGCTTCCGACGCGTTGCGTCGAGGCGCTCCGTTCAGGGTCTGGCTTATTCTTAT
CGCCGCCGCCCTGGTCGGCCCCTGCGTGTCGGCTCCTGATGCGGCGGAGAGGAGGACGAG
CCGCCCGGACCATCAGGACTGGCACGTCGTCAGCGTCGCCTCGCTGCTGCCGGCCGCGGC
CTGCACGGCGTCCAAGGCATCGGCATCAAACTCGTCGGCCCTCAATGTCGTGCACCGGCA
GGGCCCGTGCTCGCCGCTGCAGGCTCGCGGCGCCCCGCCGCCCCACGCCGAGCTCCTGAA
CGACGACCAGGCCAGGGTCGACTCCATACACCGCAAGATCGCCGCGGCGGCGTCGCCGGT
GTTGGACCAAGCCCGTGGCGCGAAGGGCGTGACCCTGCCGGCTCAGCGGGGCATCTCCCT
CGGCACCGGCAACTACGTCGTGTCCGTGGGCCTCGGCACCCCGGCGAGGAACATGACGAT
GGTGTTCGACACCGGCAGCGACCTGTCCTGGGTGCAGTGCACGCCGTGCTCGGACTGCTA
CGAGCAGAAGGACCCGCTCTTCGACCCGGCCCGGTCCTCGACGTACTCCGCCGTGCCCTG
TGCCTCGCCGGAGTGCCAGGGGCTGGACTCGCGGAGCTGCTCGAGGGACAAGAAATGCCG
CTACGAGGTCGTGTACGGCGACCAGTCGCAGACCGACGGCGCCCTGGCGCGCGACACGCT
TACGCTGACGCAGTCCGACGTGCTCCCGGGCTTCGTCTTCGGGTGCGGCGAACAGGACAC
CGGGCTGTTCGGCAGGGCCGACGGGCTCGTGGGGCTCGGCCGCGAGAAGGTGTCTCTGTC
GTCCCAAGCGGCGTCCAAGTACGGAGCAGGGTTCTCCTACTGCCTCCCGTCGTCGCCGAG
CGCCGCGGGGTACCTGTCCCTCGGCGGGCCGGCGCCGGCGAACGCACGATTCACTGCGAT
GGAGACCCGCCACGACAGTCCGTCCTTCTACTATGTCCGCCTCGTCGGCGTCAAGGTCGC
CGGGCGGACGGTCAGGGTCTCTCCCATCGTATTCTCGGCCGCCGGCACGGTGATCGACTC
GGGGACGGTGATCACCCGCCTGCCGCCGCGCGTGTACGCCGCGCTCCGGTCGGCGTTCGC
GCGCTCCATGGGCAGGTACGGGTACAAGAGGGCGCCCGCGCTGTCCATCCTGGACACGTG
CTACGACTTCACGGGGCACACGACGGTGCGCATACCGTCGGTGGCGCTGGTGTTCGCCGG
CGGCGCCGCCGTGGGGCTCGACTTCAGCGGGGTGCTGTACGTGGCGAAGGTGTCGCAGGC
GTGCCTGGCGTTCGCGCCCAACGGCGACGGCGCGGACGCCGGCATCATTGGGAATACGCA
GCAGAAGACGCTCGCGGTGGTGTACGATGTTGCTAGACAGAAAATTGGGTTCGGCGCGAA
CGGCTGCAGCTGATGGCTAGCTAGGAGTAGTAGCTAGCCATCAGCCATCAGCTGCAGCCG
TTCTACTTGGTCGATCGAGCTTAATCGGTCACCATGTGTTTTTCTTCTGAAATTCTGTAT
TTGTTTGCGAGCAACTGCACGAGTAAAAGCTAAAATC
>MLOC_11098.1 cdna:novel chromosome:082214v1:5:437078343:437082867:1 gene:MLOC_11098 transcript:MLOC_11098.1 description:"Uncharacterized protein "
GGAAGACTCGCGTCGTCCACGCAAGGTGGGAAGACTCGCATCGTCCACGGTCTTGTGCAG
AAATTTCTCCTCGTTTGGAAACTACTGGTATTCATCCGTTTAATTGTAGCCCCAGACCCA
GAGTAACACACCATGGCCATCTAGGAGCTCAGGAGGTAGCATACGTCCACACCCACCCGT
TCACCGGCAACGATGAAGCTGGGCTATTCTCGGTTTCTTCTCTCTGGCTATATTTTCTTC
AGCCTTTCAGGGGTTTGGGTGCTGGCCATGGCCGACGTACCCGCGGGCCAGCGTCACGGT
TGCCCGGCGAAGTGCGGCGACGTCGACATCCCGTTCCCGTTCGGCGTCGGCGAGCAGTGC
GCGTTGCCCGGCTTTAAGCTCAACTGTACGACTGTGGAAGGCGTGACGAAGCCTTTAGCG
GGGAATATCGAGGTGACTAACATCTCCTTGGCTGACGGCACGGCCACGATGAATACCCCG
GCGATCTCGTCGCAGTGCTATGACCCAGACAATGGCACGAAGTACCGAAATGGATGGTTG
AACCTCACCAACACACCTTACTGGATATCGGAGGTGGATAATACAGTTATCGTCATCGGT
TGCAATACTCTCGCTTATATGATGAGCTCTACTTATGTAATAGGTTGCGTCTCAAAGTGC
GAGTCGGGCGTCCCCCTGAAGAACGACGAATGTTCTGGTGCCGGCTGCTGCCAGGCCAAT
GTCCCGAAAGACATACAGTACTATAATGGCTATTTCAACGAAAACTACAACACCACAGAA
ATTTGGCGAGAGGGCAGCCCCTGCAGCTACATAGCAGTGATGGAAAAAGCAGCTTTCAAC
TTCAAAACTAGCTATGTCAATTCCACAGTGTTTTATGATACATACAAGGACCGCAAAGTT
CCTATTGTCCTGAACTGGCAAATAGTAGGATCGTATTGCGAGGACGCTAAGAAGAACACG
AGTTCCTACGCGTGTGTTAGCAGCCAGAGTGCGTGTGTTAATTCCACCACCCACAAGCCA
GGTTATCGCTGCAATTGCTCTGAGGGGTACCAAGGCAACCCTTACCTCGCCAATGGATGC
CAAGATATCGATGAGTGCCAGCGCCCTGCCAATCCTTGCGGCGATGGTATATGCAAGAAC
ACGCCGGGAAACTACAGCTGTTCATGCCACCCAGGGAATTATATGACGAATAATGGCGTT
TGTGTGCCAATTCAGAAAAAGCCTTCCCGTTTTCAGGCGACGCCTGTTATAGGTGCAAGT
GTGGGACTTGTTGTCCTTGTGATTGTTGTAGCCTGTGCATGCTTGATCCAAGAGAGAAGA
AAGCTACGGAATATGAAACTGGCCTACTTTCGGCGGCACGGTGGTACGATATTATTTGAA
GAGATGAAGTCACAGCAATGCAATGCATTCAAAATCTTCTCAGAAGAAGAATTGCAGCAA
GCCACTAACAGGTTCAGTGAAGAGCAAGTCATTGGTCGGGGAGGCCATGGAACCGTATAC
AGGGGGCTTCTCAAGAGTAATGTTGAAGTAGCAGTCAAGAGATGCATGACGATCGACGAG
CAACACAAGAAAGAATTCGGCAAAGAAATGCTGATACTAGCCCAGATCAACCACAGAAAT
GTCGTGAAGCTCCTCGGGTGTTGCCTGGAGGTGGAAGTCCCCATGCTCGTGTACGAGTTC
GTCCCAAACGGCACGCTCTTTGACCTCATCCACGGCAACCATGGCTGGCGCATCTCCTTG
GCCACTCGCTTGGGCATCGCCCACGACTCCGCTGAGGCACTCTCCTACCTGCATTCGGGG
GCTTCGACTCCAATCCTCCATGGTGATGTTAAATCTTCCAACATTCTTCTCGACGACAAC
CACAAAGCTAAAGTCTCCGACTTTGGCGCCTCCATCCTTGCACCAACCGATGAGTCCCAG
TTTGTCACACTTGTGCAAGGAACTTGTGGGTACCTCGACCCGGAATACATGCAAACATGT
CAGTTGACAGACAAGAGTGACGTGTACAGCTTTGGCGTTGTTCTTCTGGAGCTGCTCACA
TGCAAGAAGCCATTTAATCTCGATGCCATTGGGCAGGACAAAAGCCTATCAATGATGTTT
ATGTCTGCGATGAAGGAGAATAGGCTTGAGGTTATCTTGGATGATGGGATCAAGGACGAG
GACAACATGGAGATTCTTGAAGAAATAGCGGAGCTGGCAAAGCATTGTTTGGAGATGTCT
GGTGAGAACAGGCCCTCAATGAAGGAAGTTGCAGAGAAGCTCGATAGGCTGAGGAAGGTT
ATGCATCATCCATGGGTGCAACGGAACCCTGAAGAGATGGAAAGCTTACTTGGGGAACCC
TCGGCAATGGTCCACTCGACGATTGTCAGTGATCAATATTTCAGCATCGAGAAGAAAGCT
GTGACAAATCTGCAATCAGGGCGTTGAGTAATCGCACCTAATTATTTTGTCTCAAAACAA
TCAATCAATTTGTATATGTTTGTTATCTATTTCTCATTAACTATTTCAACTGTAATTGGA
CTTTTCATCGTAATATACTTGCATATTATCTTGGAAATCGGACTATAACTGTCTAGTTTA
TATTTTAA
>MLOC_18532.1 cdna:novel chromosome:082214v1:5:444078599:444080076:1 gene:MLOC_18532 transcript:MLOC_18532.1 description:"Uncharacterized protein "
GCAGAAAGAGATGATGGATCCTACTGTCAAGGGAACCATGAATGTTCTCAAGGCCTGTTC
AGCTATGAACGTTGAGAAACTCATTCTGGTTTCCTCCGCCGCCAGTATTTGCTTCAATCC
GGATTGGCCAGAAGATAAACTCAAAGATGAGAGCTGCTGGTCAGACAAAGAGTTCTGCAA
GAAGAATGAGAGCTGGTATTCTCTTGCGAAGACCGAAGCTGAAGAGATAGCCCTGGAATA
CGGGGAGAAGAACGGATTGCATGTCATCACATTCTGCCCTGGTCTGGTCTTCGGCCCTCT
GTTGCAGCATGTGGTGCTCAACACTAGCAGCAAGGTCCTCCTCTACATCATAAAAGGAGG
CCCTGATACGATGAACAATAAGTTCTGGCCCATCGTAGATGTTCGCGACGTAGCCGACGC
GTTGCTCCTGTTGTACAACAAGGCGGGGCGATATGAGAGATACATATGCTCGTTAGACCA
AATGGACTTGAAGGATTTGCTGGAGATAATGAAGAACTTGTACCCTAGTTACAGTTATGC
AGACAAGATGGTCGACGTGGATTACAAGGGTGCAATGACATCGGATAAACTGAAGAATTT
GGGGTGGCAACCAAGGAAATTAGAGGATACACTCGCAGACAGCGTCGAGTCGTATGAGAA
GGCAGGACTTCTTCATGTTTCAGATGGCGAACCCTGCCGGCTTCCCTTCTTCTACCGCAT
GCCTCCCTTCGAGGAATGAGCCAGCACCATTTTGTCATTGCTTTTTAATTTTCCTTGAGA
CATCATCAAATGTATTTGGAAAAATAAGGAGGGGATCAGGTCACATGATCCATCCAGGAT
GGATGCATGCAGATTCAACTTGTGTCCCTGTTTGATTTCTTAGCTGAACAATTGAAGCTA
TGTTTGAGGTTGT
>MLOC_7811.1 cdna:known chromosome:082214v1:5:444864219:444866626:1 gene:MLOC_7811 transcript:MLOC_7811.1 description:"Uncharacterized protein "
CGTCGCGTCGCTGCTCGCCAACGGGTACCTGCCGATCGCGGCCGGCCCGCTGGCCGCCGT
GCTGATCTGCGCGCTCGTCGACCTTGGCCCCGGGCACGCCGCGGCGCGCAACATGCTCGG
CGTGCTGGCGTGGGTGTTCATCTGGTGGATCACCGACGCCGTGCCGCTCGCCGTCGCGTC
CATGGCGCCGCTGTTCCTCTTCCCGGTCTTCGGCGTCTCCTCCGCCGACGCCGTCGCCAA
GGCCTACATGGACGACGTCATCTCCCTCGTCCTCGGCAGCTTCATCCTCGCCCTCGCCAT
CGAGCACTACAACATCCACCGCCGCCTGGCGCTCAACATCACGTCGCTGTTCTGCGGGGA
CCCGGTGAAGCCGGCGCTGCTGCTGCTGGGCATCTGCGGCACCACCATGTTCATCAGCAT
GTGGATCCACAACACGCCGTGCACCGTCATGATGATGCCGGTGGCCACGGGGATCCTGCA
GAGGTTCCCCGGCGACGCGGCCGCCGGCGCCGACGCCCGCGAGTTCAGGCGGTTCTCCAA
GGCCGTGGTGCTCGGCGTCGTGTACGCGTCGGCGATTGGCGGGATGGCCACGCTCACCGG
CACGGGCGCCAACATCATCCTGGTTGGGATGTGGTCCACCTACTTCCCGGAGGAAGAGCC
CATCACCTTCAGCTCCTGGATGTCCTTGGGGCTCCCCATGTCGCTCGTGCTCTTCGCGGC
GCTCTGGGGCACGCTCTGCCTCATGTACTGCTCCAAGAACACAGGGAGGGCGCTCTCCGC
TTACCTTGACCGCACCCATCTCAGAAGGGAGCTCAGCTTGCTTGGTCCAATGGCTTTTGC
AGAGAAGATGGTTCTTGCCGTTTTCGGGGGCCTGATCGTCCTGTGGATGACGAGGAGCCT
GACGGACGACATCCCCGGGTGGTCGGTCCTCTTCCACGGCAATGTCGGGGATGGGACAGT
CACTATCATGATGGCGACGCTGCTCTTCATAATCCCGAGCGGCAAGAGCGACGGCGAGAA
GCTCATGGACTGGGGCAAGTGCCGGAAGCTGCAGTGGCACATCGTCCTGCTCCTCGGCGC
CGGCTTCGCCATCGCCGACGGGTTCAAGGCGAGCGGCCTGACGGACATCCTCGCCGGGTG
GCTGGGCTTCCTGCGGGGCGCGCCGGCGCTGGCCGTCGCGCCCGTGGCGTGCGCCTTCAG
CGGCCTCCTCACGGAGTTCACCTCCGACGACGCCACCACCACGCTCGTGCTGCCGCTGCT
GGCGGAGCTGGGCAGGACCATCGGCGTGCACCCACTGCTGCTCATGGTCCCCGGCGCCGT
TGGCGCGCAGCTCTCCTACCTGCTGCCCACCGGGTCGCCCGGCAACTCCGTGGGGTTCAG
CACCGGCTACATCACCATCAAGNACATGGTGGTCACCGGCATGCCCATCAAGATCGTCGG
CGTTGCCGCTCTCACGGTCCTGCTGCCAACGCTAGGTGTTGCGGTTTTTGGCATGGATCA
GACGGTATAGGGTATAGGAACGTACTGAAAATTCAATTGGAATTTTCAACATCTCAATCG
CTAGGCTGTAGGCTAGTACGAGTAGCATCTACTAGGAGGTTATTCAGGTTGTTGTACAGT
GTGTAGTCAGTGTCATTGCCCGATGAACGACATGGGGCCATATTCTTTTGTGTATCTACG
AGACGGTATATGAATTTGTATCGAGAGGTTCGTTCTGAATATACCGAAGTTTGCAACTTC
TTCATCCAGTTTCATCTGATATTGCACATTTTCTGAATCATAAGGC
>MLOC_24900.1 cdna:novel chromosome:082214v1:5:445174467:445176297:-1 gene:MLOC_24900 transcript:MLOC_24900.1 description:"Uncharacterized protein "
CGCCGTGACCGTCAACGGCGAGGCTCCCGGCCCGACCATCCACGCGACGCAGGGCGACAC
CATCGTCGTCGACGTCCACAACAAGCTCGAGACGGAGAACACCGCCATCCACTGGCACGG
CATCCGCCAGATTGACACGCCGTGGGCCGACGGCGTCGCCGGCGTCACGCAGTGCCCCAT
CCTGCCCGGCGAAACCTTCACCTACAAATTCGTCGTCGACAGGCCTGGCACGTACCTGTA
CCATGCGCACTACGGGATGCAGCGCGTGGCGGGGCTCAACGGCATGATCGTGGTCAAGGT
GCCGGACGGCATCGTGGAGCCCTTTTCTTACGACGAGGAGCACACCGTCCTCCTCGGTGA
CTGGTGGCACAAGAGCGTCTACGAGCAGGCCACGGGGCTCTCCTCCAACCCCTTCGTGTT
CGTCACCGAGCCCCAGTCTCTCCTCATCAATGGCAGAGGAACGTTCAACTGCTCGCTCGC
TCCCAGTGGAACATGCAACGCCTCCCGCCCCGACTGCGCTCTGCCGACTCTGTTCACCGC
CGTGCCGGGGAAGACATACCTCCTCCGCATCGGCAGCCTCACATCGCTCTCGTCGCTCAG
CTTCGAGTTTGAGGGCCACTCCATGACGGTGGTGGAGGCTGACGGGCACTACGTCAGACC
ATTCGTCGTCAAGAACCTCTTCATCTACTCCGGAGAGACATACTCCGTGCTGGTCAAGGC
CGACCAGGACCCGCGGCGAAACTACTGGGTTGCGTCCCACGTCGTTGGCCGCACTCCCAG
CCGGACACCGAGCGGCAAGGCCGTCGTGAGCTACGCCTTCAACGGCAACAACCCGTGGAT
GCCACCGCGCACGGCGCCACCGGCTGGCCCGGCATGGAACAACACGGCCATCAGGGTGGA
GCAGAGCAGGGCCATCTTGGCGCTCCCAGGCCACGGCGTGCCCATGCCGGCGAGGGCCGA
CCGTATGCTGCTCCTCCTCAACACCCAGAACCGGATCGACGGCCACATCAAGTGGACCAT
CAATGGCGTGTCTCTCATGTTCCCGCCCACGCCCTACCTCGTGGCGATGAAGCGCGGCAT
GAAAGACGCGTACGAACAGCGCCCCCCGCCCGACATGTACGACCACGTGAGCCATGACAT
CTCGGCGCCGGCGCCGACCAACGGGACCGTGGGCAGCCCGGTGTACCGGCTTGCGCTAGG
CTCCGTGGTGGACGTGGTGCTGCAGAACTCCAACATGCTCAACAACAAGAGCGAGACGCA
CCCGTGGCATCTCCATGGTCATGACTTCTGGGTGCTCGGCCATGGTGAAGGTAAGTTCAA
CCCTGCCGCCGACGCTTGGAGGCTGCTCAACGTGAGGGATCCCATCATGAAGAACACGGT
GCCACTGCACCCGGATGGGTGGACGGCGGTGCGGTTCCGGGCGGACAACCCGGGGGTGTG
GCTCTTCCACTGTCACGTGGAGGCGCATGTGTTCATGGGCATGGGTGTGGTCTTCGAGGA
GGGCGTCGAAAGGGTCGGCCGGCTGCCATCGTCCATCATGGGCTGTGGTCGATCAAAGGG
ACTGCACTGATTGGATTCGGATCCGGTGCAAGTTATCATTATTTCATCTATTTATGCAAA
AAATAAAGATAGATCATATTATAGTATATTAAATTAAATTATACAGAGGTATATACAGTC
GATCTTGGATGTTTTAATTTAGGAAAAATCTAATTAGCACCGCCTCACCCTGTC
>MLOC_18171.1 cdna:known chromosome:082214v1:5:446209425:446210706:-1 gene:MLOC_18171 transcript:MLOC_18171.1 description:"Uncharacterized protein "
CCCTTGTGAACGTGAGATCACAGGGTCAACTCCTGGTTTTGGTCATAATAACGATCTTCC
AAATTCGTTGCACCCACCCTTCTCGTTGCCTATATAAACTACCAACGTTGGCGCTTCCCC
TCCTCACACTCCCAAGCTGCTTCCAAGAACAAAAACCTCTAGGTTCTCTAACCAGCTCGA
TCGTGCAGAAGATGGCCTCCGCGACGCAGCAGCACCGGCGCCGCCACGCCATTCTCCAGC
TTGCCGCCCTGCTCGTCCTTGTCTCGCCGGCAGCGGCCGCTGGCGGCGCCTGCAAGAGCG
AGAAGTTCCCTGCTGGCAGGAGCTACGAGACGTGCGCCGATCTCCCGGCCCTCGGCGCTG
CGCTGCACTGGACCTACGACGCGGCGGCCTCGTCGCTCTCCGTGGCGTTCGCGGCCAAGC
CGGCGAGCGGCGCCGGCTGGGTGGCGTGGGGCATCAACCCCACCGGCGAAGGGATGAAGG
GTGCGCAGTCGCTCCTCGCCTTCAAGAACAACGGCGCATACGTCGTCAACACGTACAACC
TCACCGGGTACAAACCGCTCAGCCCGACGTCCACTCCCATTGCGTTCAAGGCCACCGAGC
TCGCCGCCGACGAGGGAGCCGGCGGTAAGGTGCGGCTCTACGGCACGCTGCAGCTGCCCA
AGGGCATGGAGTCCGTGAACCACATCTGGCAGGTGGGGTCCGCGGTGGCCAACGGGGTGC
CGGCCAAGCACGCGTTCGCGCAGGAGAACCTGGATGCCAAGGGCAAGCTCGTGCTCGCCG
GTGCCGGCGCGCCGGAGGCCGCCCCGTCTCCTGATGCCGGTGATTCGTCCGCCGAGGCTG
GTAGCATGGAGACGGAGGCGCCGTCGTCGCCCACGCCGTCCGGTGGGAAGAAGTCATCGC
CGGCGGGAGCGGCGTCCACCACCCACGCCTCGGCTCCGGTGGTCATCGTGCTTCTCGCAT
TGGTTGGTTTCTTGGCGATTGTATGATGTGAGTGATATTAATTTGTCCACGGGAGGGAAA
AGGATGTAGGATCGATCGAGCTAGTTTTATTATCTCTTGGATACCGATATATATCTTTCC
TGTTCTTGTTTATTTTTGTCTGGGTTGGAATAAAAGTGATTGCTGCATTGTCAAGAGAGA
GTTTTGATTTGTTGAGAGAACTTGCCGGGTGTGTTGGGTCAAACATCTGGCTTGTATTTA
ATTTTTAAGCAAAGTGCATATTCCGATTGATTTGATCGAGGAAGTCAACTCGAAAAGAAT
CATTGTAGCGATCCGATCGAGG
>MLOC_66740.1 cdna:known chromosome:082214v1:5:449547966:449551214:1 gene:MLOC_66740 transcript:MLOC_66740.1 description:"Uncharacterized protein "
CACAGAAGTGTCCGAACAGATGACGGGCCGAGTAGGGGGTCCGGTGAAAGATCTCCCACG
ACAGCGCCACCGCCGCGCACCATCCGCGCGACGGACGGACAAATGAGGGGCAGGACACAT
CATCCCACTCGCACGCTCCACACCCCGTCCAAGAAGAAGCGACTTGCCTCGCCTTGCCTT
CATCAGCAGAGCTGCAGGCACTCATGCCCATGGTTTCCCCATTCCCCGTCGCCGTCGCCA
TTATGCTCTTGGCCGCTGTCTCGGCGCCGAGACACGCCTCGGCGCTCACCCGCCATGACT
TCCCCGAGGGGTTTGTCTTGGGCGCAGGCACCTCCGCCTACCAGGTGGAAGGCGCGGCTG
CAGAGGACGGGAGGAAGCCCAGCATCTGGGACACCTTCACCCACCAAGGCCACTCGTCTG
ACGGGTCCACCGGAGATGTTTCAGCAGACCAGTACCATCTTTACAAGGAAGACGTAAAGC
TTATGCACAAGATGGGTCTGGACGCGTACAGATTCTCCATTTCTTGGCCCCGGCTTATTC
CTGATGGAAGACGACAGATAAACCCAAAAGGCTTGGAATACTACAACAATTTGATAGATG
AGCTGATACTATATGGAATTCAGCCTCATGTCACCATCTACCATTTTGATCTTCCTCAGG
TCCTGCAGGATGAGTACGGTGGACTACTGAGCCCCAGATTCATAGAAGATTACACCGCTT
ACGCGAACGTGTGCTTCAAGAGCTTCGGCGACAGAGTGAAGCACTGGGTAACCGTCAACG
AGCCAAACATAGAGCCGATCGGCGGCTACGACAACGGCTCTCAACCTCCGCGCCGCTGCT
CCTATCCGTTCGGCGCAGACTGCGCCGGAGGGAATTCTTCGACCGAGCCGTACATAGCAG
CTCATCATCTCCTGCTTGCACACGCTTCGGCAGTGTCCCTGTACAGAGAGAAGTACAAGG
CAGCGCAGGGAGGCCAGATAGGGATCACTCTGCTGGGCTGGTGGCATGAGCCTGCTTCTA
ACACGACTCAGGATGCAGCTGCTGCCATGAGGATGAATGACTTCCACATAGGATGGTTCA
TGCATCCGTTGGTGTATGGAGACTACCCTCCGGTGATGAGGAGCAGGGTAGGCGGTCGAT
TGCCGGCTCTACCGGCACCGGAGTCGGGCAAGGTGCGTGGATCGTTCGACTTCATCGGCT
TCAACCACTACCTCATCATGCGTGTGCGATCTATCGACACCAGCTCCGGTCAGGAACCCA
GGGACTACTACGTCGATGCAGCCGTCCAAAATCCAGCAGCAGACATAACCACGGGTAAGG
TGGAAACCGCTCCGTGGTCTCTGAGGAAGCTGCTGGAGCACCTGAAACTAAACTACGGGA
ACCCCCCCGTGTGGATCCATGAAAACGGATACGCAGACGCCCCGAGCAAGGACGACGACG
ACGAGGACAGAACGGAATTCCTGCAGGATTACCTGGAGACCCTGTACCTGTCCATACGGA
ACGGGTCGAACGCGCGGGGATACTTCGTGTGGTCGTTCTTGGACGTGTTCGAGTTCCTCT
TCGGCTACCGGCTGCGCTTCGGCCTGTGCGGCGTCGAAGGGGGCGCCGCCGCGAGGACGA
GGTACCTGAGGAGCTCGGCTCGCTGGTACTCCGGCTTCCTCGCCGGCGGCGAGCTCCGGC
CGGCTGCTCGGCCCCACAAGTCGTACGTCCGATGAGAAAACATGAGACGCTCACATGTAT
CCCTGCACGTGGTTTTTTTTAACACTCCTTGCACGTGTGTTTGTTTTCCGCGAACTGCTC
TGCACGACGAGAATACCTGTACCGGGAAAATATGGATACGTTTTGTAATCTTGTTTCTCT
TTTCACGAATACGCAAAGCTTATGTATCTTTATAGAAAATATAAGAGAGGCACCCTGCTT
TGTAGTCTTGTTAAAAATTAAGGGGC
>MLOC_60694.1 cdna:novel chromosome:082214v1:5:453841238:453847167:1 gene:MLOC_60694 transcript:MLOC_60694.1 description:"Uncharacterized protein "
AGTTAGATTTGTTCAAAGGGTATTTAGGTCAATAATTCTAACTTCCCTCGTAACCATAAA
GGACGTGATATCATTCTTGTAATGAAAAACAAAATTGCCGCCAGAACTAACTCGGTAGAA
TAATTAAAGGCTGACAAGATCAATCGTTTAAACACACATCTCAGTGTAATAATCAAAAGA
AGACCATAACTTTCTATTCAGTGAAGCTCTCTGCTTCATCTGGATTTAGGAATAGATAAG
AGCGTCCGGGATTGGAGATGAGGCCGACGTGATGATGGTGCAAGGGGTTAACATTCCTTG
ACATGTCAGTGATTTCGTCCAGCGCCTCGCTCTGCTTCTGCAGTCTTTCCTGGTCTCACC
TGCAGCTACGGAGCTGTCCTTTGCCGCTGCGAACATCTCGCCTGGGTAACCGAGCAAAAC
TTGGGCAATCTAGGCTTTCCGTCTTCTTGTCGCCGGTTGTATCCGTCTCGTCGATCGTCG
CTGCAGGCATAGAGATGACGGCGATGCAGCCTGTAGCTCAATGTAATGCATTATTGCCAT
GACGCCACGCCATTGGCCCCGCCTCCAGCTCCAAGTCGACCATGATGGCATGATGTCACA
CACGCCAGCTTCCCTCCACAGTCGCAGCTAACTCCTCCTTAGGCCAACCTTCCAAGGCTG
CCAAATCGCACCCATTTTCACTGTCAACTGATGTTTTTTCTCCAGCCAATACCATTTGAT
GCTTGCTAGGGACATTTTTGCAGAACTATAACTCCAGAACCAGTCGATAACTTCCTTTGA
TCCTGCAATCAGGGCAAGGTTAACGATTCCAGGTATTCTTTGACTCACTCAGAGGACTGA
AGAACACCAAAGTATGGGATCAAGTATCAGTAAGGAGAAAACAGACACCGCAAATTACTG
GGTATTATATTATTAACAATAAACTGCTTGATCCAGCCCTTTCCTATTGTTTGGATTTGC
AACCAGTCAGTTGAACCCAGGGACCGTACAGTAACCACACTACTATGACTAAACAAAGGG
ATATCCTTTGAATATCCAGAGAGAAAAATCGTATATGCCGCGTCTCAGTAAACAGCCTTG
ACCGGTGCCCGGCTTTGTTGAATCTCTGGCTCTATATTCATTCTACGGCATGGGGAAGCT
AGAGTCATTAGTTTTGGCTCCAAGTAACCACCGGCACTCCAAGCGTTCTCGAGACGTAAA
CTCTAACCTCGGTTTTATATAATTGCCACTAGCATTCCCTGACCTCATGGACAAATGGAT
CCATTATCCAGATGCAGAGCTCTTCATATGATACTACCTTATTCATTGACTAACTGATCC
AGTGCTAACTCTTGGAGTAGTTGAAGCACCAACAAGAGCGCGACAGCATTAGAGAATGTG
TTAAATATCGATCCTAATTCAATCCCTCTGGAGTCAGAAGTCGGGTTGTTTTCACCACCT
GCAACTTGTCTGAAAAGCTGGAGCCAAGAGCAAGGTGAAAATGGAACCCCCAGTAAACGA
AGCCTAGAAGCAAAGCCAACATACTCTTAACAAATAACGGTATGCAGAAGTGGATCAGGC
TTTCATCAAGCAGTTTTGGAGGGCAAAAGT
>MLOC_71536.1 cdna:novel chromosome:082214v1:5:456782608:456783430:-1 gene:MLOC_71536 transcript:MLOC_71536.1 description:"Uncharacterized protein "
GTTTCAAGCCAGCTTCTCTCATCTCTGGATCCCAGTAACCTATCCCATTCCAAGCCTAAT
ACACCGCAGCTTCTTACTCGTTTCCCTTCATAAGCCGCTCGGTCACCTCTTTGAAACAAA
GATGAAGATCGGGAAGGAGCTCCTGAAGAAGGCGGCAGCGATGTGCAAGAGCAAGACCGC
CAGGCTCCTCATCCTTGCCACACCGCAGCACCGTAGGATGGCGAAAACAGCGGTGGTCTC
TCACAAGATCGACGCGCTCATTATGGCCAACTGGGAGAGAGTGGGGCGCCACAAGGCTCT
CGCGATGTGCACGGTCGAGAAGAAACCGGTCATCATCCATGAGGGTGACTTCGCGGTCAA
TTTCTCTCATCACTTAGCAATTATCGATCAAGAGAATGGTCATGGTGGCTGCCTAGCTGA
GAGGACACGGCATCCCCTCTTCAACGACGACCACAAGAACAATCATTACACTGACGACGA
TGATGTGCTACTTGATTCATGTGATCAAGACGATGATGATGAGCCATCAGTCATGGATGT
TATTAGGAGTAACCGCGAAGTTGAGGGGTTGGAGTTCAACATGGAGGAAGAGATTGACCA
GGCTGCTGATATGTTCATTAGGAGGTTCCGCCAGCGGCTGAATGAGGGATTTTAGGGTGA
CGTTTGCACATGAATGTTATCATCATTTTAGGTGCGCACAGATTAGAAAATTTTGTAGAA
ATCAATATGATTGAGTAGGAGTTCAGACTTCACAAATAGTGATCATTTTTTATGATTTAT
AGATTTAACAATTTTGTCACATCTATGACCCCTAGGCCTCGCC
>MLOC_73546.1 cdna:novel chromosome:082214v1:5:456973993:456974734:1 gene:MLOC_73546 transcript:MLOC_73546.1 description:"Uncharacterized protein "
CCGCCCGCACACCTGCTACGACGTCCTCGCGCCGGACGACTCCCCCTTCGCCGGCTCCGC
CTCCTCCTCCTCCCTGCTGCTGCCGCCGCCCGATCGTCGCACGCCCTGGGAGGAGGCGAA
GGTGGTGGTGAACGTGACGGTGGAGGGGAGCGCGGGGCCGGTGAGGGCGATGGTCAGCCT
CGGCTCCAGCATCCGGGACGCCATCGCCGCGGTGGTGGAGAGGTACCACCGGGAGGGGAG
GAGCCCCCGGCTGGACCCGGCCTCCGCCGAGTCCTTCCAGCTCCATCACTCTCACTTCTC
CCTCCAGAGTAAGCTAGCTAGCCATTCATCATTTTCACTCAATTTAGTAATTTACTACCC
CCCTTGCTAAAGCTGGAAGGATATGCCATGCCAATTTGCTGATCAAATGGGGATTAAACT
CTAGTACAAGTGTTCAGTTTTCTGTTGCTAAAGATGTGGTTGTTTGATTCCGTTGTTTGT
GACCCAAACCATTTTCAAATTCTGTCACTGTCACTACAAGTTCATGTGTACTGGGATGTT
TGAATCATCAGAAATTCAGAATAAGTTAAGAACTAATTAATCATGGTTAATAATTTTATT
ACTAGTTATGTAAGTCTCTGACAAGCCTTCTTTGTTCATGTGGCA
>MLOC_32633.1 cdna:novel chromosome:082214v1:5:457225840:457227126:-1 gene:MLOC_32633 transcript:MLOC_32633.1 description:"Uncharacterized protein "
GTATATGCATCCTTTGGTGCATGGAGATTATCCCCCAGTGATGAGGAAGAATGTTGGGTC
CAGGCTACCATCTTTCACTGCTGAAGAGCTGAAGAGAGTGCTTGGGTCTTTTGATTTTGT
CGGATTTAACCACTACGCCGCCTCATATGTGAAGGCTGATCTTAGCAAGCTGGATCAGAA
GCTGAGAGATTACATGGGTGATGCAGCAGTGAGATTTGAAAGCGGTAAGAATATTAATAA
CCTAAAATCCATGCAATGTGAGAGATGGATTAACCTAACTCTTCTGAAAATTTCTTCATG
CAGTGCCATTTTTTGACTTAAAGAACCAGTCGTCACCGTGGGTTCTGAGGGAAATGCTGG
AGCATCTCCAGGTCAAATACAAGAACCCTGTGGTCATGATCCACGAGAACGGAGCTGCCA
GCGTGGCTGATCCCTCTGGTGATAAGGCCCTCGACGACGAGTTCAGGTCGCGGTACCTGC
AGGATTACATCGAGGCGACCCTCCAATCCAGCAGGAACGGGTCGAACGTGCAGGGCTACT
TCGTGTGGTCATTCGTGGACATGTTCGAATTCCTCTTTGGCTACCGCATGGGCTTCGGCC
TCTATGGCGTCGACTTCAACTCCGAGGAGAGGACGAGGTACCGGAGGCACTCCGCCAAGT
GGTATGCCGGCTTCCTCCGTGGCGGCGAGCTCAGGCCGGTGGCTGTCCCCGGCCAGGCGT
ATTCCCAGTGATCTTGGCACGCATTTTCAGGCTTCTGTAGCCCACGAATAGGAGGATGGA
TGACGAATAAGCCTGGGAGGATGATTGGTTCTTGTTTTTGGATGGGAGTTCAATTTTGCT
TGGGCAGTAGGATTTATACATCTGCTTCTTTGGAGTCGATTGTTCCTTATACATTATAAA
TGTTCATCCTGATGTATGTGCTGAAAATATTAATATATTTCGATATGTATACATGGT
>MLOC_63682.1 cdna:known chromosome:082214v1:5:464483626:464485184:-1 gene:MLOC_63682 transcript:MLOC_63682.1 description:"Uncharacterized protein "
CTCGAAGTCTCTCACTTCTCCCCCCCACTTGCGCGCGCCTTCGTACGGTGCATCCCCCCT
TCGCCGTATCCAGCCTGTGTCCTCTCCTCTCAGCCGCTGGCTCGCTCGCCGCGCTTTGCC
CCCTGCCTTCAGCCGCGAGCCACCGCCACCGCCACCGCCGCCACCACCACCTATAAGTAC
GCGCTCCCCAAACCACCCTGCTCAAATTTCTCATCGCACAGCAAAACCACCACTTCACAC
TCGACTCGAGCAACCATAACAAGGACCTCAAGCCGGCCAAAGAAGAAAGAAGAGAGCCAT
CCAGAGCAGAGCAAGACTACTCTCTCTTGTTGGACTTTGATCGGAGCAAAGAAGATGTGT
CAGATCAAGAAGGAGATGAGCGGCGAGTCGGGCTCTCCCTGCAGCGGGGAGAACTACTAC
TACTCGCCCTCGACGTCGCCGGAGCATCAGCAGGCGAAGCAGCAGGCGGCGTGGACGTCG
GCGCCGGCGAAGCGGCCGGCGGGGCGGACCAAGTTCAGGGAGACGCGCCACCCGGTGTAC
CGCGGCGTGCGCGGGGCAATGCCGGGCGGTGGGTGTGCGAGGTGCGCGTGCCCGGCAGGC
GCGGGAGCAGGCTCTGGCTCGGTACCTTCGACACCGCCGAGGCCGCCGCGCGCGCGAACG
ACGCCGCCATGCTCGCGCTCGCCGCCGGGGGCGCGGGCTGCCTCAACTTCGCCGACTCCG
CCGAGCTACTCGCCGTGCCGGCTGCCTCCTCGTACCGCAGCCTCGACGAGGTCCGCCACG
CCGTCGTGGAGGCCGTCGAGGACTTGCTGCGGCGCGAGGCGCACGCGGAGGACGACGCGC
TCTCGGTCTCTTGCACCTCCTCGTCCGCGCCCTCCTCCCTCACCGACGACGAGTCGTCCT
CTTCCCCGGCGGCCGAGGGCTCGCCGTTCGAGCTGGACGTCCTGAGCGACATGGGATGGG
ACCTTTACTACGCGAGCCTGGCGCAGGGGATGCTCATGGCGCCGCCTGCTTCCTTGGCCG
CGGCGCTCGCCGATTACGGCGAGGCTCACCTCGCCGACGTGCCACTCTGGAGCTACCAGA
GCTAGCGAGCTAGTTCGCGCCACTTCCAGTTTTTACCTTCCCTTTCTGCCGTCGTCTTGG
CTTCCGATTGATGCCAAAATTTTGGTGCTGCTGTACGGTCATTACTTACAGTTCCTGGTA
ATGTGATGGTGTAAATTGGGGAAACAGAGCATGGCTTTTGACTGTTGACTTTCCATAATC
AGTGATGCGCAACGTATAGAACGACGACCTGGGGTTATGATGATCGAGGGAATCTTTGCG
CATATACATGAAAGAAAGAAAAAAATACTGTTTCTGATTTTCGTCCAGAAATGCGTTATT
AGGCAATCAGCGGCGCACGTGAGAATCCTTTTGCACCCACCGAAATTCAGTGGGCCCTTG
GATGGGTATCTTACGGTGTACTGGATCGAAATCCATCATTGGTGCGGCGAATGGGGATTG
TTGTGTACCCAGTACAAATGACATTGTTCGACGGGAATTGGCAGTTATTTTAATGCAAC
>MLOC_4956.1 cdna:known chromosome:082214v1:5:464543142:464544367:-1 gene:MLOC_4956 transcript:MLOC_4956.1 description:"C-repeat binding factor 3-like protein\x3b CBF3-like protein BCBF3\x3b Uncharacterized protein "
AGCAGGAGAAAAGTCTCATGAACACCACTTGATTTCATCCCATTGTCACCAGCTGTCCGG
ACACCGCATCCCTACCGCCGTCCCAAGCGCGTTCATACACTTCAACCTCCAGCACCACGC
ATACCTATAAATATGTCTCCCACACTCTCGCTCAAGCTCAAGAAATCATCTCACACTCCT
CAGTCCTCAGTAAGCTCAAGCACCATGCTCAGACTGTTCAAGAAGGAAGCCGCCTGCCAA
TCACCCAGCACTCTGCCGGTAGCCATGGACATGGGCCTTGAGGTCTCGAGCTCCTCCCCC
TCCTCCTCGTCGGTGTCGTCCTCGCCCGAGCACGCGGCGAGGCGGGCGTCGCCGGCGAAG
CGCCCCGCTGGGCGCACCAAGTTCCGGGAGACGCGGCACCCGGTGTACCGCGGCGTGCGG
CGCCGGGGCAACACCGAACGGTGGGTCTGCGAGGTGCGCGTCCCCGGCAAGCGCGGTGCT
CGGCTCTGGCTCGGGACGTACGCCACGGCTGAGGTCGCCGCGCGCGCGAACGACGCTGCC
ATGCTCGCCCTGGGCGGCCGCTCCGCCACGTGCCTCAACTTCGCCGATTCCGCGTGGCTG
CTCGCCGTGCCGTCCGCCCTGTCCGATCTCGCAGACGTCCGGCGCGCGGCTGTCGAGGCC
GTCGCGGATTTCCAGCGACGGGAGGCTGCCGATGGCTCCCTCGCCATCGCTGTCCCTAAG
GAGGCCTCCTCTGGCGCTCCTTCACTATCTCCGTCGTCTGGGTCCGACAGTGCCGGTTCG
ACGGGGACGTCGGAACCTTCCGCCAATGGAGTGTTCGAGGGGCCCGTTGTAATGGACAGT
GAAATGTTCAGGCTTGACTTGTTCCCGGAAATGGACCTGGGCTCGTACTACATGAGCCTC
GCGGAGGCGCTGCTCATGGACCCGCCGCCTACAGCGACCATCATCCACGCGTACGAAGAC
AACGGCGACGGGGGAGCTGATGTCCGGCTCTGGAGCTATAGTGTCGATATGTGATTTCCC
AGATGATTCTGCTCTGTTTTGACTGTGTACTGACTGCTGAGTAGTTTTTTTGTTTCCTTA
GGAAAGTTTTCCTCTTTTAGAGTGAAGATGTTGTAGCTAATAAACTGAAGCTGCTTCCAA
TCCAGCACTGAATGAAACAGTTTTAGTCGCTGCAATTCTTATGCCACCTTTATGACTCCG
GCTCTTTTATTCCTGAAACATTTCGT
>MLOC_64942.1 cdna:known chromosome:082214v1:5:469411443:469412707:1 gene:MLOC_64942 transcript:MLOC_64942.1 description:"Predicted protein\x3b Uncharacterized protein "
CGTCCGTCCTACGTATATAAGCCGGACCAGTACACGGTACAAGGGACAAGGCTGAAAGGG
CAGACGAGCCATCCAGGTCGAGCTCATCAACCGCCCCAGGAATCCAGCTTAGCTTAGCTA
CCGCGTCTAAGTCTCACATCCATGGAGAGGAAGGCCAAGAAGCACGCGAGGACCAGGAGC
GGCGCCCTGGCGTCCTTCCTCAGGTCCACGGCGGCCTCCTTCTCCTCCTCCACGAGGACC
ACCTTCGCCTCCCGCCCGGCCGGCGGCGGCGGCAAGTCGTCCTTCAACCACCGCAACGCC
TTCTCGGGCCCCATGGTCTCCATCGTGCCGCCCGAGGCGCGCGGCGGCGGAAGGAGGCGG
GGCGGCAAGCAGGGAGGAAGCGGCAGCGGGTACCGGACGCCGGAGGCATCGTCGCCCAAG
GTGTCCTGCATCGGGCAGATCAAGCGGAGCAAGTCCAAGACCAGCAAGAGCAAGGCCAGG
AAGGCGCCCGACGTCGCCCCCGGCCTCGCGGCGGCCTGCGGGATGGACGGCGGCGCCTGC
CCGATGCCGCCGCGGCCGGCGCCGGCCCACAGGCCCAAGAGCTCCCTGGTCAAGCGCATG
TTCTCCCGACGGAGCAGGTCGCGGCCTTCGGCCTCGTCGTCGTCCCACAAGGCGAGCGGC
GCCGCCGATCTTTTCAAGGGGAGGCCGGGGAGCAGCGCCGCCGTGGCCGCTGCGCCGGTG
TCGGGGCCGGGGATGGCAGGGCTGGGACAGATGAAGCGGTTCACGAGCGGGCGCGGGGCA
TTCCAGGACTTCGACTGGAGGGATGCCGAGAGGAGGGGCTCCGACGTCGACCATGATTAC
GAGGACGACGGGTTCGTGGCGTTCTCGGCGCCGCTGGTGCTGGGCGGCGGGGTGGTGGCG
TCGGAGCCCAGGAAGGAGGTGAACCTGTGGCGGCGCCGCCCCATGTCCCCTCCCACTCCG
CTGGAGCTCCCCTGAGATGAGAGCGGTCGCCGCAGCAGCTAGCCTACCTGCATGCATGCA
GGCCATGCCGAATGTGTTCATCCCTAGAGTTTGTACAGTAGTGGTATACTTGATGCTCAT
ACAAAGTATAGGTAGTATCGATTTGATCTTGTAAATGCGTGATGATCGTCTATTCTGGAA
GGAATTAAAGATTTTTTGCATGAGTGAAAGCATAATTTTGCAAAGCCGACGGACGCGGGC
ATAATTTTGCACACACGCATGCTCGGTTTGCTTGCTTGGTCGTGCTTGCGAGCGTCGGCG
GCGAG
>MLOC_57021.1 cdna:novel chromosome:082214v1:5:469801105:469804875:-1 gene:MLOC_57021 transcript:MLOC_57021.1 description:"Uncharacterized protein "
CGCTTAGTTTTAATCGTCTCCATCGCTCGCGAGTCCGCAGCTCCACTGGCATTTCGATCC
CCATTTCGAAGCTTCCAATCCAGCGATCCAGCGCGAGAAGAAGGAGGAGAAGCCGTCTCG
GTGGTGGCTACTTGATCTGCGAGTCGAGGCGGCCGAGCTCCGGCGAGTAGATAACCAGCC
AGAGCCGCCCGGGATGGCGCGCCGCGGCCAAGGACAAGGAGGAGGAGTGGAGGAGAGGGA
GGTGGTGGACCAGGACGGGAGGGAGGAGGAGGTGCGGCGGGCGCTGCCGATGATGCCCGT
CAGGGTGCTGCTCGCCGAGGGCGACGACTCCACGCGCCACGTCATCTCCGCGCTGCTCCG
CAAGTGCGGCTACCACGTTTCTGCGGCTTCTGATGGTGTCAAGGCCTGGGAATTACTAAA
GGAAAAATCGTTCAAAATAGATCTTGTCCTCACTGAAGTTGAACTTCCTTCCATGTCTGG
GTTCCTCCTACTCTCCACGATCATGGAACATGACGCCTGCAAGAATATCCCTGTCATAAT
GATGTCTTCGAATGATGCAGTTAGCATGGTTTTCAAATGCATGCTGAAGGGCGCAGCCGA
TTTCCTTGTCAAGCCGATAAGAAAGAATGAGTTACGGAACTTATGGCAACACGTTTGGAG
AAAACAACTTGCAAATGGTGAGATCGATGTACAGCAAATACAACAAGAAGAGAATGTCGC
AGAACAGCACGGGCGAAAGACTGAAGCGACAAAAGCTGAACATTCAACTCAAAATGTGGT
CCGTAAAAATAGAGAATGCAGTGAACAAGAAAGTGACGCTCAAAGTTCTTGCACAAGATC
AGAACCGGAGGCTGAGAGCAAGCACACCAACAGTTTCTTGGAGTTCAAGCAGATAACAGA
AAGGCAATCATCTACTGACCCCAAAAACACTGTGGAAAATAGAGATCCTGAAAACCCTAG
TGAAAATAAGCGCAAGAAAGCCTCGACAGATATCGAGGTAGTCCATATAATTGATGATGC
ACCGAAGCCTAGCACGATGGAGGTGGATATTGTGAGAACAAACTCTAAAGGAAACGGCGA
TAAGTGGTTCTCCATCCCAGCCCATCAGTTGGAGCTTTCCCTGAGAAGATCTGACTATGG
CAGATCAGAGGACCAAGAGAAAAATGATACGAGAACCCTGAACCACTCAACTGCATCTGC
ATTTTCATTGTACAACTGCAGGCCTGTATCCTCTTTTGGTAACGCTGGTGATGCCCAGCC
ATGCAGCACCTCAGCAACACATGTAGATCCAGCAAACAAGAATGGAAATTGGGCGGCTCC
TTCTCAAGACAAGACACACACAAGTTGCCATCCTATCAGAGTTGTACCACTTCCCGCTCC
TGTTGGAGGCCTCACTTTTGATGGGCAGCCATTCTGGAGCGGTGCACCTGTGGCACCCCT
TCTTTATCCACAGTCAGGTCCTCCTATTTGGAATAGCAGAACTCCAGTGTCGCAAAAGGC
GGACACACAGGCAACTTCATCGCAGCAGAAGTGTCAACAGAATGATCCAACAGAGATGGA
CTGCCAGCAGACTGAAAGCACACAGCTGCAAGAAGTTCTACCTCCACCTATTGCAAATGA
AAAGCACCTGCACGTTGAAATCCCCTCAGACAGCAACACTCAGCAGGTTTCACCTATGAC
CGGTGAAAGCGGAAGCAGTACTGTGCTGAACAACTCTGGCAACAGCAATGCTCTCAGTGG
CAGCGCCTGCGGAAGCTCTTCCAACCGGATCACCACCCCTACTGAACAATGTAACGCATC
CGACGGTGCCACTGAAAATCCAAGCATGGAGGGGTTGCATCACCTGAGCCAACGTGAGAT
TGCCCTGAACAAGTTTCGGCTCAAACGGAAAGAACGGTGCTTCGAGAAGAAGGTGCGGTA
CCAGAGCAGGAAACTACTTGCAGAGCAGCGTCCCCGGGTGAAGGGTCAGTTTGTTCGGCA
AGATCAGAGCGTTCAAGGAAGCAGCTAGATGTCACCTGCAGGCAACAACCGTTCGCCTTG
CTGCGCCGATTTGCTGTGTTCTTTGAAAGAGTGGAGATAACTACATCAGAATTATCGACC
TTTCTTTCTTGTATGCTTAAGTCTGTTGTTATTGTATACGCTAACTTGTCGTAGATTAGC
TCGTACATAGTAGAGTTTGTCAGTAGGCGGCTAGAGAACATACTACCTGACTCGGTACAT
GTTTGCCGTATACGTTGTTGCACTCTTGTGTGGTTGCAAAGGTGTCAGTCAAGGATGTCC
TAAGACATACTTTTGTGTGCTTTCTCGAACTGAAACATCGTTGCTGCAGTTTAGTTCACT
GCCTCAGCAAAATGATGTCGTCTTTCCGTACTATAGATGGATTTACATTCAAAAGACATT
TTTTGTAATTATTCCTGCAGTTTGGCTGAACTTCTGCCCATTGTATGGATGAGGGCTTGG
CAAGT
>MLOC_7410.1 cdna:novel chromosome:082214v1:5:474817692:474819025:-1 gene:MLOC_7410 transcript:MLOC_7410.1 description:"Uncharacterized protein "
CAGTAACTAAAATCATCTCCACCCATCATCGTCCACCCCCGCCGTGTCAAACAGCAATGG
CTCAGGTACCGCAGATTGCCTGGTTCTGCAGCTTCGTGGCGGCGACGCTCGCCGCCGGCG
TCATGGGCCAGCCACCTTCCCCTTCCAACTGGTTCTGGGAAACTCCACCTTCGTGGGACG
GGACGCCTCCCCAGCCCGAGGTCCCTTCCTACGCCAACGGCCAGCTCTCTCCCGTCAACT
ACAACAAGCGCAACCGCATCTTCATCTGCGACGACGACTGGGGCAAAACCTGCGTGGCGC
AGTGCCCGGACCTCTGCCCCACGTCCTGCGAGATGTCATGCAGCTACTGCGAGACCTCCT
GCAGGTGTGTGAACTTCCCCGGCACCTCGTGCGGCGACCCTAGCTTCACCGGCGGCGACG
GGGTCACCTTCTACTTCCACGGTAGGAAAGACCAGGACTTCTGCATCGTCTCCGACGCCG
ACCTCCACATCAACGCCCACTTCATCGGCAACCACAACCCTGTCAACGAGCGCACATTCA
CGTGGATACAGTCCCTCGGCGTCAGCTTCGGCGCTCACCGCCTCTTCGTCGGCGCTCGCA
AGGCCGTCGAGTGGGACGAGGAAGAGGACCATATCGAGATCACCTTGGACGGTGAGCCCG
TCAACATAGACACCATGAACAACGCCCGATGGGTCTCCAAGACCCTAGCTGACCTGTCTG
TAAAGCGCACGGACACCGTCAACTCCGTCAAGGTGGATCTCGCGGGCGTGTTCAGCATCT
CGGCCAGCGCGGTGCCAATCACCGACGAGGACTCCAAGATCCACAGCTACGGCAAGACCA
TGAAGGACAGCCTCGTGCACCTTGACCTCCGCTTCAAGTTTCATTCCCTGACGGACGTCG
TGGATGGTGTCCTTGGCCAGACCTACCGGCTGGACTATATCAACAAGATGAATGTCACTG
CCAAGATGCCCATCATGGGCGGCGCTCCAAAATATCTGTCGTCCGGGCTCTTCTCGACGG
ACTGTGCTGTCTCCAAGTTCCACCGCAGCGTTGGGGCAAACCATGCCCATGCCCTGGCAG
CGTAAATTAATGGAGCCCTCGTCCAGATACGCATTCACATATCAACACTGCCATGCAATA
AGTCACTGAGTGACACATATATTGAGTGCAT
>MLOC_10971.1 cdna:novel chromosome:082214v1:5:481464768:481468876:-1 gene:MLOC_10971 transcript:MLOC_10971.1 description:"Uncharacterized protein "
GTCAGTTCGGCACATGAATCTTGGACTCACGAGCATCTACAAAATTGTTAGGCATTAGTC
TTATGCACCCATCTGGGCTATAAATAGGACCGCGATTGAACCTGTTTGCTCCACCACTGC
TTGCTATAGCAAGTACACCAGACAACAACATACACCATGGATCTACTTCTGCCACTCATC
TCCCTTCTTTTGGTCACTGGGGGAGGGGGAGGCTGGCTTGTGAGTTTAGCCGATGCGGCC
ACGGCAAACGCAGAGGAGATACCGAAGGCGTACTGGGAGGCGGTCCTTCCTGGAATCCCA
ATGCCTCCAGCTATCATCAACCTGCTGTTAGCCCAGCAAAAAGTGCGCACCTCTCTTGAC
GACGTTACTATCAATCCCAATAACCTCAAATTTCTCAAAGGAGCACGAAAAATTGGATCA
AACTATGAGAAACACAAGTCAGAACCCGATCACGAGGATAAACATGTTCATATTTCATCA
CAAGTTGAAGATAGCTTAAAAGAAATTTCCATGTCACATGGGTCCCAAGGCAAAGAAGAT
ATAGAGAAGAGCACAAGTGTACATAAGTCAAGAGTCCATGGAGATTTGAAAGGACCGTCA
ATGTTACATGGGTCACAAATTGAAGAAGAAGTAGGCAAAGTCTTTGCAACACATAGAGCA
AACATGGAAGAAAATCTGAAGGAAATCTCAGTGTCATACGGGTTAGAAGGCAAAAAGGAC
TCAAACAAAGTTTTATCAAATTTAAATAAGATCTTTGCAGCATATAGACCATGGAAACAA
GAAAATCTAAAGGAAATATCTGTATCATATGGATCAAAAGGTGGAAAGGATAAAACAGAA
GTCTCAAGGGCATATAGGTTAGAAGGTGAAAAGGAGTTGAAAGAAATATCTTTGTCTTAT
GGGGTAGAAGGCGATGATGTTTTAAAGGAAATCTCTGTGTCATATGGAGCAGAAGGAAGG
AAGAGTCTAAAGGAAGGATCGGTTTCATCTGAGACAAAACAAGAAGGAAAGCTGAGGGAA
ATCTCTGTATCATATGGGTTGGATGAAGGAAAAGATGAAGATAATAAGTTTTTGGACAAA
GATGAAGAAGATCCACATAAAGCTACAATGTCATATGGTTCTGAACATGAAGATGGTCCA
CACAAAGCTACAATGTCATATGGATCGGAACAAGAAGAGGATCCACACAAGGCTACAATG
TCATATGGATCGGAACAAGAAGAGGATCCATATAAAGCTACAATGTCATACGGGTCAGAA
CATGAAGATGATCCACATAAAGTCACCATGTCATATGTGCCACGACATGAAAAGGATCTA
AAGACATTTTCAACAAGACATGCAACACTAAAAGTAAAAGGAGAGGGGAGTCACCATGCT
CACTCACACAATCACGGGAACAAAAAACAGGCAGACGTTTTCTTCTTCCACGACATGTTG
CGGCCCGGTTATGTGATAACTCCAACTATCCCACCGACAACCTCCTTGCCGGCGCTTCTT
CCCCGCGGTGTCGCTGAATCCATCCCGTTCTCCATGGAACGTATCTCCGACATCACGGCG
ATATTTGCACCGGCGTCGCTCGCGATGGCTAGAGAGATACGATGGACGTTGGATACATGC
GACCACCCGCGGACGCTTTCCGGCCAAAAAGCAGGTTGCGCCACCTCCCTCGAGTCCCTC
GCCGACCTTGCAGCGTCCCTCCATGGGACGCACAACGTCCATGCGTTCTCCGCGGCCAAT
CTGCCCATCGATGCTGCGGCAACGCCGGCGCTGCGAGGGATGTACAACGTGACGGCCATG
CGGAAGCTCTCCGAGTCGTTGGAGATCGTGACCTGCCATGATCTGACATACCCATACGCG
GTGTACTATTGCCACACCGCCAACCCTACCGCCGCATACTCGGTGACCCTCGCGAGCATG
GATGGCGTCGCGGCGCCGGCAGTGATGGAGGCTCTGGCCGTGTGTCACCTTGATACGTCG
CAGTGGAGCCCGAAGAACCCGTTCTTTGAGCTGCATAACCTCAAGCCTGGGGACGTGTCA
GTGTGCCACTTCCTCACTAAGCTCAGCATCATCTGGGTGCGTGGCGGCGAGCAGGGAGAT
GTGCATGTGGCGACCCGTTAGAAGAGGACTCATGTGCACCTATGTGGTCTGTTTTGTGTG
AGCCGTGACACGTACATCGCTACCATTGTATGGGTGGATCTTGGTAAAGTGCATGAAAGT
GCATGATGGTGTTATGAAATAAATGGTGTGTGGAAGTTGTCGTATGAATTTCATAATATG
TGAGTAAAATGTGTGTGGCGTGTCGCAGTTGTTGACTTGTTGTGATCTATTTATGTCCTA
TATTGTGTCTACTAGCAAATTGAGTAATCTATGAAGTGTCTTTCCCTACAGTATATAAAG
ATGACC
>MLOC_32910.1 cdna:novel chromosome:082214v1:5:484112052:484113982:1 gene:MLOC_32910 transcript:MLOC_32910.1 description:"Uncharacterized protein "
CGACCTCAACACGCGGGATGAAGAGCATGATGTGTGACGCACACGTAGAGTCCTGTAGTT
TGTTGTGTACTGTGTAGGCCCAAAACACGTTGGAAACGCTCGCGCATTATCCTCCTGATG
AAATAGAAACGGAGTAGGAAGAAACCAAGGAACCCACGTCCATCACGCTCCGATGCGACT
GCGACTTCACCTACCATCGTAGTACCAGTGCAGATCAATCAATCTCCAAGACTCGCCCAC
GGAAATTGGATGAGCTGGGACTCGTCCTTGTCCTCCAGGCTAGTTCCACCCCCCAAGCCC
CACTCCACACGGCCCGCCCGGCGGCCGGCAGAGGATGGAGAAGGACGGCGACGCCGGCGA
CGGCGGCGATGGCCACCGCCACCACGCCGTCCGGCTCCCGCTCACAGGTCCGATTCGTTC
TCCCCCACTTCCTGTTAAGCTTCTCCCTTCCGCAGCGGAACTCCGTTGGTTGGTTGGTTC
TCTGCTCCATCCTATCCCTATCCCTAGGGCTGAGTTATCTAATTCTCCTCACCTCCGGTG
GAATCCATCGGGAGTTCAGGGTTGTGAGTAATTAGTTAGGTCCTTTTAGTTTCAGATTTG
TTAAGAATCCACTCTACTTATCGTTCAGGCCTTCAGGGTTGGTTGCCAATCAATGGCTCT
GCCTTTGCAGTGGAGTAGAGTGTGGGGAGCCAAGAACCAATTTTTTTATTTCTTATTTTG
TTATAGATTAAACAATATATAGACCTGCGATGATTGTTGAACGGCCATCTAAAGCAATGC
TTTGGTGGATTTGGGGGATCTTTGACTCCCCTAATTAGCTTTCACGGATTTTGTCCAATG
AATTTTAGTACTAGCTGACTGCAATGCTATTGTGGATTGTGGGAATCTTGGTTTACCTAA
TTAACCTAGTTAACTTTCGTGGATTTTGGCCTAGTTCAGTTAATCTGCTTACTGAAACTA
TGTGAGCTGCCTCGATACAGTACTGTGCATGGGCTCTGCTGTACTCTGCTCTACTGAATG
AATCCTACGGAACATCAAATATCAAGTTCTGAACATGCTGTTTTTCTTGACGTGTGCTGT
TCGCCATAAGTTGCAGCAATGGAGGGCCCGGACTCGGAGATCACCAGCAACGGAGGACCA
AGCGTCTCGCTGCGCCACAAAGCGTCTTCCATCATGGCCTCCTCCGCGGCGGCCTACCGC
AGCAAGCCCGCCTCCTTCTGGGCGCTCCTCGCGCTCAGCGGCGGCGCGATGCTCACGGCG
TTCCCGGCGGCGAGCCTGCTCTCGCGGCTTTACTACAACGGAGGCGGCCAGAGCAAGTGG
ATCCTCTCGTGGTCCGCCGTCGCCGGCTGGCCCATCCCGGCGCTGCTCCTCCTCCCCTGC
TACCTCTTCAGCGACGCGTCGCCGACGTGGCCGCCGCCGCCGTGGCTCTGCTTCTGGTAC
GCCCTGCTCGGCCTGCTCAGCGCCGCCGACAACCTCTTGTACGCCTGGGCCTACGCGTAC
CTGCCAGCGTCCACGGCCTCCCTCGTCGCCGCGTCCTCGCTCGCCTTCTCCGCCGTGTTC
GGCCGCCTCATCGTGGGGAAGAAGAACAGGATAAGCCTGTCCACGGTGAACGCCATCGTG
GTGATCACCGCGGGCGTGGTGATCATCGCGCTGGACTCGGGGTCCGACCGGTACCCGGGG
GTCACGGGCCGGCAGTACGCGCTCGGGTTCGCGCTGGACGTGGCAGGGTCGGCGCTCCAC
GGCCTCATCTTCGCGCTCTCGGAGCTCGTCTTCGACAAGTACCTTGGTAACGGCGGGGGC
GGCGCCGCTGCGGCCCGCTTCCACGTGGTGCTGGAGCAGCAGGCGGCGGTGTCGCTGAGC
GCGTTCGCGTTCACGTCGGCGGGGCTGGCGGCCACCGACGGGTTTGCGGCGATGCGGCGG
GAGGGCGCGGG
>MLOC_11147.1 cdna:known chromosome:082214v1:5:490192172:490192913:-1 gene:MLOC_11147 transcript:MLOC_11147.1 description:"Uncharacterized protein "
GCTACTTATTAGAGTTGCAAGAAGATCAGAAGCGACATAGAGAGTAAGCTGAACGAAGAA
GCTGCCATGAGCTACTGGGGAAGTTCAGGTAGCTCACCGGCATGGGGGGCGCCCGCCCGC
CACGGGCCGTCTCCGATGGTGCCCCTCATGGTGGTGCTGGCCCTGGGGTGGGTCATCTAC
AACGAGACCCTGCTGGAGTGGTACGAGCAGGTGACCGAGGTGCGGGACACCGTGACCGAC
AATGCCATGTTCTTCATCCTCACCGCCGGGCTCCTGCTGCTCGCCGTCGTCCTCCTCAGC
AACCAGATGGAGGTGGTCCTGGTGCCGGCGGTGCTGGTGCTGGTCATGCTCTTGATCCAG
AACATCGTTTTTGCCACGCTCCTGTTGCTGCTGGCGGCGTACCTGGCCGGAATTTACTAC
TACCCGCCTCACCAGGGCTATGGTAATGGCGGTGGCGGCCTCACCGGGGCCGGGGTTGGG
GGTGACTGGACAGGCTGGGGCTGCGGGCTGGGGTTCTACATGCTGCTGCTGCTCTGCCTG
GTGCTGTGCGCCATGTTTTCAGAGGAGGGCGGCAGCTGGTGGATCCCAGGCGTGCTGCTG
GCTGCGTGCCTGCTCTGCCTCAACCTCTTCTCTGGTGGCAAAGTCTTGGGCCAGGAATAC
TTTTGACTCTTCTGTTCTTCGGGACAGAGCTTAGTTATGGTTGTTTCCTAGCATTATTAC
CAGAATGAGAATGGTACAAGGA
>MLOC_3906.1 cdna:known chromosome:082214v1:5:491795995:491798616:1 gene:MLOC_3906 transcript:MLOC_3906.1 description:"Uncharacterized protein "
CTACAATTCACTTTCTGGCTTAGCAAAGTGGGTCGTCTGCCCCGGCGAACTTTCCTAGAA
TTCCAAATCGAAGCAGCCCTCCCGTGAAAAACCAACGATGGCGACGACGCGACGCGATCT
GACCCCCATGCCGGTCCAAATGTCATGGTCATGGTGCCATGGTGGAGTGGTTAGTTAGCT
CACACGCCTCATCCATTGATCCATCCATACGAACAAGTGTAATACTAGTAGGAATTTATA
TTACTCTAAACTACTCCATCCATGTCACCGGCCATAGCTTTCCATCCATGTCACCGGCAA
TAACTCCCTGCCTGACACTGTCACCGGAAGTGGGATGCTGAGGCCGCCTTCCTAAATACG
CCTACCCACCCTCGACCTCAATTATACGGGGAGGAGGAGGCCCGGGCCGAGAGGGTATGT
AAATGCCGTCGTCGTCGTCGTCTTCGGAATCACAGCTCAACGAGACAGGGACGAGCAGCA
GCGGCAGCTGGGGCGGCCTGCCATGTCGTCTTCGTCCGCGGCGCGGCACGGCCCGTCCAG
CGGCGGCGAGGCGTGGTTCTGCACCACCGGGCTGCCCAGCGACGTTGTGTTCGAGGTGCA
GGACATGAGCTTCCATCTCCACAAGTTCCCGGTCATGTCCAAGAGCCGCAAGATCAGCCG
CATGCTTGCCGAGCAGGACGAGCAGCGTCCGCCGGTTCAGCGGCCGCGGCGGCAACGACG
TGGGAGCTCCGGAGGCAATGCCGAGGAGCATGTTGCGGCGGAAACAGAGATTGAGGAAGC
AGAGGAGGAAGAGGAGGAGGACCAGCGGCAGGATGTTAGGATGGAAGACGGCAAGTCGTA
CCGCATTGCCTTCCCGGACTTCCCCGGCGGGCCGGGCACCTTCGAGGCGGCCGCCAAGTT
CTGCTACGGCGTCCGCGTCGAGCTCACGCCCTGGAACGTCGCGCCGCTGCGGTGCGCGGC
GGAGTACCTGGAGATGACGGAGGAGCACGCCGAGGACAACCTGGCCGCGCGCGCCGAGGC
CTACCTTTCGCGGTCCGTGCTCCGCCACCCCGGCGAGGCCACCAAGGCGCTCAAGTCCTG
CGAGGAGCTGCTGCCGCACGCCGAGGAGCTCGGCATTGTCGCCCGCTGCGTGGAGGCCAT
CGCCGCGCGCTCGTCGGGGACATCGCGCTCCTGGTTCGGCGACCTGGCCGTGCTCGGCCT
GCACATGTACAAGCGGGTGATGGCGGCCATGGCCGCGCGCGAGGACGTGAGGACGGAGGC
TTTGGAAGGCTGCCTCGTGTCATACGCCAAGGCCACCCTTCCCGGGCTGTCGAGGTCCAT
GCGGTGGCGCCGCTCGTCCGCGCCGGTGTCTTCCGAGGTGGAGCAGAAAGACCTCCTGGA
GGCGGTGGTCGCGAGCCTCCCCGCGGACAAGGGCTCGGGGAGCGTGGTGACCGCGAAGTT
CCTGTTCGCGCTGCTTCGGACGGCGCACATCCTGCGCGCTTCCGACGCGGCGCGCGCGGC
GATCGAGCGGAAGGCCGCGACGCAGCTGGAACAGGCAACAGTGGAAGACGTGCTCATCCC
GAGCTACTCCGGCGCCGCGGAGACGCTCTACGACGTGGACTGCGTCGAGCGGGTGGTCAG
GCACTTCCTGGCCGAGGAGGAGCTCGGCGAGGACGAGGCGTCGTCGTCAGCTGCAATCGC
CGAGGAGGAAGCGGCGGCGGCAACATCGGCGTCGCGTCCGTCGGCCGTGGCAATGGTGCA
GGTGGGCAAGCTGGTGGACAACTACCTGGCAGAGGTCGCGTCCGACGCCAACCTGAAGCC
CGCCAAATTCTGCGAGCTCGCGCTGGCACTGCCGGACCACGCCCGCATCTACGACGATGG
CGTCTACCGCGCCGTCGACATCTACCTCAAGGCGCATCCGCGGCTGACGGCGGAGGAGCG
GGACAGGGTGTGCGGCGTGGTTGACTGCAGGAAGCTGACGGTGGAGGCGTGCACGCACGC
GGCGCAGAACGAGCGGCTCCCGCTGCGCGCGGTGCTGCAGGTGCTCTTCTTCGAGCAGCT
GCAGCTCCGCCGCGCCATCGCTGGCACGCTCCTGGCGTCCACGGCTTCCCCGCGAGCGCG
GCATCCGCAGCGTCCGGCGGCCGCTCTGCGTCACGCGGCTGGCCCGAGCGAGACGTGGCG
GGCAACGGCGGTGCAGGACAGCCAGGTGCTGCGGCTGGACATGGACGGCATGAGGAGCCG
GGTGCAGGGCTTGGAGAGGGAGTGCTCCAGCATGCGGAGGGCGATCAAGAAGATCGACGG
CCGCAGCGGCGGCGGCGCGTCGCCACGCAGCG
>MLOC_55369.1 cdna:novel chromosome:082214v1:5:492484049:492485840:-1 gene:MLOC_55369 transcript:MLOC_55369.1 description:"Uncharacterized protein "
TCATCTTCTCCAACCCCTCACCCAAAAACCAGTATATATAACCACCGGAAAATCCAAGAC
TACACCACAGCAGTACACACATTCCATCTCTCTCCCAAAGTCCCTAGCTCATAATTAAGC
ACCCAAAATCTAGACAAAAATGTCGCCCCTCTCAAAGCCAAGATCAGCCACGAGAGCTCT
CAAACACATCATCCTTCTCTCTCTCCTCCTTCCATGCCTCCCCCAACCTCTCCCTTCCTC
TTCTCCTTCCCCCTCCCCGACGCCGGCGCAGCCGTCCCTGCCGCTCTCGCCGTTCAACGA
GCGCCTCGACGCGGCCTACATCGCCTTCCAGGCGTGGAAGCACGCCATCACCGAGGACCC
CAAGAACCTGACCGCTGACTGGTGCGGCCCCTTCGTGTGCAACTACACCGGCGTGTTCTG
TGCCGCCGCGCCGGACGACCCGTGCATCCTCACCGTCGCGGGCGTCGACCTCAACCACGG
CCGCATCGCCGGCGTCCTCACCGACCACCTCGGCTTCCTCGCCGACCTCGCGGTCCTCCA
CCTCAACTCCAACCGGTTCCACGGCACGCTGCCGACGTCCATGCAGCACATGCGTCTCCT
CTACGAGCTCGACGTCAGCAACAACCTCCTCTCCGGCGCGTTCCCGTCGTTCCTCACCTC
CCTGCCGTCGCTCAAGTATCTCGACCTCCGGTTCAACGACTTCGACGGCGAGCTCCCGGA
CGCCGTGTTCGGCCGGCAGCTCAGCCTGGACGCGCTGTTCGCCAACGACAACCGCTTCAA
CGTGTCGCTGGCGTCGGGGAGCCTGACCAACTCCACGGCGTCGGTCATCGTGCTCGCCAA
CACCAAGCTGGCCGGCTGCCTGCCCCCGAGCATCGGCGACATGGCCGACACGCTGGTGGA
GCTCATCCTGCTCAACACCAGCATCAGCTCCTGCATCCCGCCGGAGATCGGCAAGCTGAA
GAAGCTCAAGGTGCTCGACCTCAGCCACAACGAGTTCGCGGGGGAGCTGCCGGAGAGCAT
CGGCGACATGGAGAGCCTGGAGGTGATCAACGTGGGGTACAACATGCTGACCGGCGCGGT
GCCGGAGACCATCTGCTTGCTGCCGAACCTGAAGAACCTGACAGTCGTGGGCAACTACTT
CTGCGAGGAGCCGGTGTCCTGCCTCCACGTCCCCCGCCGCGACGACCGGATGAACTGCAT
CCCCGACTGGCCGCACCAGCGCTCGCACGAGCAGTGCATCGCCTTCGAGCACCGCCCGCC
GGTGCACTGCGGCGCCGACGGCTGCATCCTTCCGCCGCCGTGAAAGGCTTGCTGCCTGTT
TCTGCAGCGTGCATGGACGCGCCCTACGTACCGACGTACGCATGACGACGACGCGTGGTT
GGTGTTAGCGGTACACGTACGTACGACAATTCTAAGCTGCATTTGTGGGGGTTAGGAGCA
GTAAACATGCATCAAGAACCATCTAATTAATCATAATGTTCTCTAATGCACAGGTTAGTT
TGGATTATGAATTTCTGTCGTCGGTGCGCGCGTGCGTGTGTTTGGTGGGTGTAAGGTGAG
AAGGAAGGAATATTGAATTGCAAGTGTGGTGTCCTCTTTAGCCTTTTGTTGCTGCACATA
AGTAAGTGCCACAGCTCATGTAGCTCTCAAAACACAAGTGTGATATGTAAACTTATACTA
GCTAAAATAAGGATTTCAGCAATAAAGTCTCTTTACGACTGTTTTGCCATGCACATTATT
TTCTTCTCTTTGTTTTTTTGGTTCTAATTGTATTATTAAGTCTGCTCTTTTC
>MLOC_70664.1 cdna:novel chromosome:082214v1:5:492844345:492848059:1 gene:MLOC_70664 transcript:MLOC_70664.1 description:"Lipoxygenase "
ACACACCCTCCCCTGGGTCCATCTATAAATATCCCGGTTGCTCGTCGAGAAGTCTCACAC
CATCCGCAGCTCAGCAAGGCACACTACCACTGCACACAACTGTTTTTCCATCTTAACAGA
AGCTAGGATAACATCAAGATGTTTGGCGGCGGTCTGGACCTCATCGGCGGGCTTACCGGG
GGCGGGAGCAAGACCCGGCTCAAGGGGTCGGTGGTGCTGACGCGCAAGAATGCGCTCGAC
TTCAACGACTTGGGCGCCACCGTGATTGACGGCATCACCGAGTTCCTCGGCCGCGGCGTC
ACCTGCCAGCTCATCAGCTCCACCAACGTCGACTCCAACAACGGTGGCCGCGGTAAGGTG
GGCGCGGAGGCGGGCCTGGAGCAGTGGATCACGACCCTGCCGTTCATCACGGTGGGCGAG
AACAAGTTCGGCGTCACCTTCGACTGGGCTGTGGACAAGCTGGGCGTGCCCGGCGCCATC
ATCGTCAAGAACAACCACGCCTCCGAGTTCTTCCTCAAGACCATCACCCTCGACAACGTC
CCCGGCCACGGCAAGGTCGTCTTCGTCGCCAACTCATGGGTGTACCCACAGTCCAAGTAC
CGCTACAACCGCGTCTTCTTCGCCAACGATACGTACCTGCCCAGCAAGATGCCGCCGGCA
CTGAAGCCGTACCGCGACGACGAGCTCCGGAACCTGAGGGGGGACGACCAGCAGGGGCCC
TACGCGGCGCACGACCGCGTCTACCGCTACGACGTCTACCACGACCTCGGCGAGTCCCGG
CAGATCCTCGGCGGCTCCAAGGAGTTCCCCTACCCTCGCCGCTGCCGCACCGGCCGCAAG
CTCTCACAAACCAACCCCGATCGCGAGAGCCGGCTTCTGCCGCTGGTGCAGAGCATCTAC
GTGCCGCGGGACGAGCTGTTCGGGCATCTCAAGCAGTCGGACTTCCTCGGCTACTCGCTC
AAGGCGCTGGTGGACGGGATCATACCGGCCATCCGCACCTACGTCGACCTCTCCCCCGGC
GAGTTCGACTCCTTCGCCGACATCCTCAAACTCTACGAGGGTGGCATCAAGCTGCCCGAC
ATCCCGGCTCTCCAGGAGATGCGCAAGCGCTTCCCGCTCCAGCTCGTCAAGGACCTCATC
CCCAAGGGCGGCGACTTCCTCCTCAAGCCCCCCAAGCCACAAGTCATCAAACAGGACGAG
AAAGCATGGATGACCGACGCGGAGTTTGCAAGGGAGATTCTCGCCGGCGTCAACCCGATG
ATGATCACCCGTGTCACGGTGAGGCCCAACGATTCATATATCCATCCATCGGCCAGATTA
TTAGTGCTATAAAATAAAATAAACTAATGGTAAATTCCATTGCATTTTATAGGAGTTCCC
TCCCAAGAGTAGTCTTGATCCCAGCCAGTACGGCGACCACACCAGCACCATCACCGAGGC
GCAGATCGGGAAGAGCCTGGAGGGCCTCACCGCGCAGCAGGCAGTCGCCAGCAACAGGCT
CTACATCCTCGACCACCACGACCACATGATGCCATACCTCGTCAGGCTCAACAACCTCGA
CGACACCTTCCTCTACGCCACCAGGACTCTGCTCTTCCTCAAAGGTGACGGCACGCTGGC
GCCGGTCGCCATCGAGCTCAGCACGCCTCTGGTCCAGGGTGGCCTCACCACCGCCAAGAG
CACCGTCTACACTCCGGCGTCCACCGGCGTCGAGGCCTGGATATGGCAGCTCGCCAAGGC
GTACGTCTGCGTGAACGACTACGGCTATCACCAGCTGGTCAGCCACTGGCTCAACACGCA
CGCCGTGATGGAGCCTTTCATCATCGCCACGAACCGGCAGCTGAGCGTGATGCACCCGGT
GCACAAGCTCCTGCACCCGCACTACCGTGACACGATGAACATCAACTCACGGGCGCGCGA
GCTGCTCGTCAACGCCGGCGGGATCATCGAGCTCACCGTCTTCCAGCGCAAGTACGCCAT
GGAGATGTCGTCCGTCACCTACAAGGACTGGAACCTCAACGAGCAGGCCCTGCCAGACGA
TCTAATCAAGAGGGGCATGGCGGTGCGCGACCCATCGAGCCCACACAAGGTGCGACTGCT
GCTTGAGGACTACCCGTACGCAGTGGACGGGCTGGCCATCTGGCACGCGATTGAGGACTG
GGTGACAGAGTACGTGGCCATCTACTACACCAGCGACAGCGTGCTCCAGGGCGACGTGGA
GCTGCAAGCCTGGTGGAAGGAGGTTCGCGAGGTCGGCCACGGCGACCTCAAGGACGCGGC
ATGGTGGCCGGAGATGAAGACGGTGGCGGAGCTGGTCAAGGTCTGCACCACCATCATCTG
GACCGGGTCGGCGCTGCACGCCGCCGTCAACTTCGGGCAGTACCCGTACGCCGGTTACCA
CCCCAACAAGCCATCAGCGAGCCGTCGTCCGATGCCGGAGCCAGGCACCGAGGAGTACGC
ATTGCTGGCCCGCGATCCAGAAAAGGTGTTCATCCGCACCATCACCAACCAGCTGCAGGC
CATCATTGGCATTTCTCTGCTGGAGATCCTATCCAAGCACTCCTCCGACGAGATTTACCT
CGGGCAGCGTGACACGCCGGAGTGGACGTCGGATGCCAAGGCGCTGGAGGCGTTCAAGCG
GTTCGGCACGAGGCTGGAGGGCATCGAGAGCGAGGTGGTCGCCTTGAACGGAAACCCCCA
GCTCAAGAACCGCAATGGACCGGTCCACTTTCCATACATGCTGCTCTACCCCAACACCTC
CGACCACACGGGCAAGGCTGAGGGGCTCACTGCCAGGGGCATCCCCAACAGCATCTCTAT
ATGATGAGATGTGTGGAGGACGGCCACAACTGTAACATGCGAAAATGTTGAGTGGTTGGC
CAAGGGTTAATGTATTTTCCTTTTAAATTTTCCGTTCCAATTTATATATTAATAAAGTGA
GTTTTGTATCTTTTATGTGGAACAAGTTGGAAGTTTTATTACCCGACCTTCCAAGAAACA
ATTCCTTCCTTAATATTATAGCAAAAG
>MLOC_65160.1 cdna:novel chromosome:082214v1:5:492952354:492954127:-1 gene:MLOC_65160 transcript:MLOC_65160.1 description:"Uncharacterized protein "
CGCCAACCCAAACAAATAAAAAAGAATAAAACGTGTATTTGATTGAATCGCGCGGTTGAA
GTTGTTCTAAAAATAACATCGCTCTCCGCTATTTGTGTACTCGAAATATTTTGGGAGGAA
GATCACTCCGGGATCCGGACATCTCCACCTGCCTGCATGCCACCCTCCTCCTCTGTAGTC
TATACACAACTGAGCTGATGCATTTGTCTTGATGCCGCAATAATCAATCAGCCCACGCCA
TCCCGATGCACGCAGCATATACAACCGAAATCCTATCTTGATCTTGATCCCCTGAATAAT
AAACAAAACTTATCGGCCACAGTAGAGCCCGGCCGGACTCCCAGCGTCCACACAGTGCTC
GCAGTGGCAGGCCATCACACCCTCCCCCTCGCGCATCTATAAATTGGCCTCCCGGTCGCT
CCTGGAGCTCTCACACAGCAGCACCACAGCGAGCTAACTTAGCAAGCGTGCCACACTCCC
CAGAGATCGAGCGAAGATGTTTGGCGTCGGCGGCATCGTGAGCGACCTGACGGGGGGCCT
CCGGGGCGCCCACCTCAAGGGCTCCGTCGTCCTCATGCGCAAGAACGCGCTCGACTTCAA
CGACTTCGGCGCCACCGTCATGGACGGCGTCACCGAGCTCCTCGGCCGCGGCGTCACCTG
CCAGCTCATCAGCTCCACCAACGTCGACCACAACAACGGTGGGCGCGGGAAGGTGGGCGC
GGAGGCGAACCTGGAGCAGTGGCTCCTGCCGACGAACCTGCCGTTCATCACCACCGGCGA
GAACAAGTTCGCCGTCACCTTCGACTGGTCGGTGGACAAGCTGGGGGTGCCGGGCGCCAT
CATCGTCAAGAACAACCACGCCTCCGAGTTCTTCCTCAAGACCATCACCCTCGACAACGT
GCCCGGCCGCGGCACCATCGTCTTCGTCGCCAACTCATGGGTCTACCCGCAGGCCAAGTA
CCGCCACAACCGCGTCTTCTTCGCCAACGACACGTACCTGCCGCACCAGATGCCGCCGGC
GCTGAAGCCGTACCGCGACGACGAGCTCCGGAACCTGAGGGGCGACGACCAGCAGGGGCC
CTACCTGGACCACGACCGCGTCTACCGCTACGACGTCTACAACGACCTCGGCGACTCCCG
CGACGTCCTCGGCGGCTCCAAGGACCTCCCCTACCCGCGCCGCTGCCGCACCGGCCGGAA
GCCCTCGGACAGCAAGCCCGACCACGAGAGCCGGCTGCTGCCGCTGGTGCAGAACGTCTA
CGTGCCGCGCGACGAGCTCTTCGGCCACCTCAAGCAGTCGGACTTCCTGGGCTACACGCT
CAAGGCGCTGGTGGACGGGATC
>MLOC_51191.1 cdna:known chromosome:082214v1:5:497609517:497611077:-1 gene:MLOC_51191 transcript:MLOC_51191.1 description:"Uncharacterized protein "
GTGCCGGGCTGTATAAATGGGCGGTGACCGTGCGCCTGTTCTGACGAGCTCAACTGCCTC
AAGTACGAAGCCGAAAGGGATAGCACTGTACTTTCCTCTCCGTCCTTCTCCGTCCGCGGT
CTGCTGCTTCCGGGCGTCAATGGGGAGCTCTGCCGTTTTGGGTTGCCACCGCTAGTTTGT
TTGACCTTGTGGATTCTTCCGTGGAGCCGAGAACCGGAAATCCCCTCGTCAATTGGTCAA
CCAGCAGCATTGTTAGTCCAGACGATTACTCGAACTTTTAACTATCTATAGATTCTTTCC
CCCCTGCAACGACCTTTGGTAGCCCTGCTGGTCTTGTGGTTCTGAATTTTGTTTTTGGTA
TTTTGATTCAGAAACTTACGGGTTCGCTTCTTTGGAGTTTGGAGGGCGACATTTTTTTTC
TAGCCAAGATCGCCTTCAGTTGATTTGGCCGGTTCTTGATTCTTTCCGGACCTCGTTTTC
CTTGGTCCGATCGATCACCGGTGCTCAGTAGTCAGTAATCCCCTCTGTCCCGTTTTTTCT
ATAGAGTTTGTTTGGTCGTTTCATCATGGATCCCTTTCACGGCATTGTGAAAGAGGAGGA
ATTCGACTTCGCCGGAGCTGCGGCGGATGGATACTCGCCGTCTTCGTGGGGCTCATCCCC
TAGTTCCTGGGGCTCTTCCCAATCTTCGTGGGTCGGCGGCGGCGCCTTGGCGGAGCTGCC
GCGGCCGATGGACGGCCTCGGCGAAGCCGGTCCCACCCCGTTCCTGAACAAGACGTACGA
GGTGGTGGACGACCACAGCACGGACACCATCGTGTCGTGGGGGGTCGCCGGGAACAGCTT
CGTGGTGTGGGACGCCCACGCCTTCTCCATGGTGCTCCTCCCGCGCTACTTCAAGCACAG
CAACTTCTCCAGCTTCGTGCGCCAGCTCAACACCTACGGGTTCAGGAAGGTTGATCCGGA
CAGGTGGGAGTTCGCGGCGGAGGGGTTCTTGCGGGGCCAGAAGGAGCTCCTGAAGACGAT
CAGGCGGCGCCGGCCTCAGTCGTCGGGCACGCCGGGGCAGCAGCAGCAACAACAAGGAGG
GGTGTGCCTGGAGGTGGGGCATTTCGGTCACGACGGCGAGGTGCAGCAGCTGAAGCGCGA
CAAGGGCACCCTGATCGCTGAGGTGGTGAAGCTGCGGCAGGAGCAGCAGGCGACGCGCGT
GCAGATGCAGGCCATGGAGGCGCGCCTCGCCGCCACGGAGCAGAAGCAGCAGCAGATGAC
GGTGTTCCTGGCGCGCGCCATGAAGAGCCCGAGCTTCCTCCAGATGCTGGTGGAGCGGCA
GGACCAGAGCCGGCGGAAGGAGCTGGCGGACGCGCTCCTCTCCAAGAAGCGCGGCCGCCC
CATCGAGTACCTCCT
>MLOC_67725.1 cdna:known chromosome:082214v1:5:498953061:498955873:-1 gene:MLOC_67725 transcript:MLOC_67725.1 description:"Uncharacterized protein "
AGTTCATGCAACTTGACCCCCAAAAAATACACATTTCTCGAACGCGGAGACCGGCACGCG
CGAGCACGGCGGCCATGGCTCCTCCTCCTCCCGCCGTCACCTGCCCTTCCCCACTCTTCT
CTTTAAATTGTTGCACCGTCCTCGGCTCCTCCCGCCGTCGAACGCGTCCTGCCTCCACCA
CCCGACATGGCAGACGGCGGCCGCTCCGGCGTTGTTCTCGCCGCGCTCCTGCTCTTCTGG
GCCGTGCTCGGCGCTGAGGCCGACCACGCGCTGTACAAGGACGCCGCGCAGCCCGTGGAG
GCGCGCGTCGCCGACCTCCTGGGGCGGATGACGCTCGCGGAGAAGATCGGGCAGATGACG
CAGATCGAGCGTCTGGTCGCCACGCCGGAGGTGCTCAGGGACAACTTCATCGGCAGCCTG
CTCAGCGGCGGCGGCAGCGTGCCGCGGAAGGGCGCGACGGCCAAGGAGTGGGCGGACATG
GTGGACGGCTTCCAGAGGGCCTGCATGTCCACGCGGCTCGGCATCCCGATGATATACGGC
ATCGACGCCGTGCACGGCAACAACAACGTCTACGGCGCCACCATCTTCCCCCACAACGTC
GGCCTCGGCGCCACCCGCGACCCCGACCTGGTGAAGAGGATCGGCGAGGCCACCGCGCTC
GAAGTCAGAGCCACCGGCATCCAGTACGCCTTCGCGCCGTGCATCGCGGTGTGCAGAGAT
CCGAGGTGGGGCCGGTGCTACGAGAGCTACAGCGAGGACCGCCGGATCGTGCAGTCCATG
ACGGAGCTCATCCCGGGGCTTCAGGGCGACGTCCCCAAGAACTTCACCAGCGGCATGCCT
TTCGTCGCCGGGAAGAACAAGGTGGTGGCCTGCGCGAAGCACTTCGTCGGCGACGGCGGC
ACGGTAAACGGCATCAACGAGGACAACACCATCATCAACCGCGAGGGCCTGATGAACATT
CACATGCCGGCCTACTTCGACGCTCTCGCCAAGGGCGTCTCCACCGTCATGATCTCCTAC
TCCAGCTGGAACGGGGTCAAGATGCACGCCAGCCAAGATCTGGTCACTGGATACCTCAAA
GACACGCTCAAATTCCAGGGCTTCGTGATCTCAGATTGGAAGGGTATTGACAAGATCACG
AGCCCTGAAGGGTCGGACTACCACTACTCTGTCAAGGCTTCTGTTCTTGCCGGCCTTGAC
ATGATCATGGTGCCTAGTAACTACACGCAGTTCATAAGTATCCTGACTGGCTACGTCAAC
AGCGGAGTAGTCCCGATGAGCAGGATCGACGACGCCGTCACCCGGATCCTGCGCGTCAAG
TTCGCCATGGGCCTGTTCGAGAACCCTTACGCCGATCCCGCCATGGCTGAGCAGCTGGGC
AAGCAGGAGCACAGGGATTTGGCAAGGGAGGCGGTGAGGAAGTCGCTGGTGCTCCTGAAG
AATGGCAAGACGAGCGATGGGCCAATGCTGCCGTTGTCCAAGAAGGCGCCCAAGATCCTC
GTCGCCGGCAGGCACGCCGACAACCTCGGCTACCAGTGCGGCGGCTGGACGATCAAGTGG
CAAGGCGACTCCGGGCGCATCACCGTGGGCACGACCATCCTGGACGCGGTGAAGGCGGCC
ATAGACCCGTCGACGGTCGTCGTGTTCGCCGAGAACCCCGACGCGGAGTTCGTCAAGGAC
GGCGGCTTCTCCTACGCCATCGTGGCGGTGGGCGAGCACCCGTACACGGAGACAGCCGGC
GACAACCTGAACCTAACCATCCCGGAGCCCGGGCTGAGCACCGTGGAGGCGGTGTGCGGC
GCGGTCCAGTGCGCGACGGTGCTCATCAGCGGGCGGCCCGTGGTGGCGCAGCCGCTCCTG
GCGGCGTCGGACGCGCTGGTGGCGGCGTGGCTCCCCGGCTCGGAGGGGCAGGGCGTCACC
GACGCGCTGTTCGGCGACTACGGGTTCACCGGGAGGCTGCCGCGGACGTGGTTCAAGTCG
GTGGACCAGCTGCCGATGAACGTCGGCGACGCGCACTACGACCCGCTCTTCCCGCTCGGG
TACGGCCTCACCACCGAGGGGACCTCGCAAGGGGACGGAGCAGCGCTACACAGCAGCATG
TGATGGCCGTCAAGAGCGCGCAGAGCGCACATGAACCGTTGACCTTGCTTGCTTCCGGAG
CGCCATGGCTCTACCGTGGTGCTGGGCGAGCTACCATTCTTTATATTGCAAAGTTTACCA
TGGTGGTAATATTCATCACCGCACTATTCGTCAAACGGAGTGGCGTAGTAAATGTATCCT
[truncated: 13,570 more rows]
