# Supplementary material for: Transcriptomic analysis reveals adaptive strategies to chronic low nitrogen in Tibetan wild barley
Source: BMC Plant Biol. 2019 Feb 11;19:68. doi: 10.1186/s12870-019-1668-3 (PMC6371475; doi:10.1186/s12870-019-1668-3)
Supplement: Supplementary file 5 — Table S5. DEGs at 12 d after low N stress in XZ149 and XZ56 (XLSX 160 kb) [file 12870_2019_1668_MOESM5_ESM.xlsx]

## Sheet: XZ149-12 d
gene_id	ref_gene	locus	sample_1	sample_2	status	value_1	value_2	log2(fold_change)	test_stat	p_value	q_value	significant	Gene name	Gene description	Arabidopsis_homology	Arabidopsis_genename	Arabidopsis_description	description	GO	InterPro	Pfam	KEGG	Arabidopsis_stress_gene_id	Genes_Description	Responsive_Transcription_Factor	Stress_Elements(public_microarray_databases)	Oryza_sativa_stress_gene_id	Genes_Description	Responsive_Transcription_Factor	Stress_Elements(public_microarray_databases)
EPlHVUG00000000536	snoR118	4:334935971-334936059	XZ149CK	XZ149LN	OK	117.183	0	#NAME?	#NAME?	0.0078	0.0463684	yes	snoR118	small nucleolar RNA snoR118 [Source:RFAM;Acc:RF01424]
EPlHVUG00000001463	RNase_MRP	3:557753263-557753477	XZ149CK	XZ149LN	OK	0	7.73244	inf	#NAME?	0.0021	0.0162594	yes	RNase_MRP	RNase MRP [Source:RFAM;Acc:RF00030]
EPlHVUG00000001688	snoR126	4HS:180666-180756	XZ149CK	XZ149LN	OK	81.7168	0	#NAME?	#NAME?	0.0078	0.0463684	yes	snoR126	small nucleolar RNA snoR126 [Source:RFAM;Acc:RF01426]
EPlHVUG00000010018	petN	Pt:17494-17584	XZ149CK	XZ149LN	OK	110.04	0	#NAME?	#NAME?	0.0078	0.0463684	yes	petN	cytochrome b6/f complex subunit VIII					GO:0009512;GO:0009535;GO:0015979;GO:0016021;GO:0017004;GO:0045158;GO:0055114
MLOC_1021	-	5:505550247-505553071	XZ149CK	XZ149LN	OK	16.3839	10.3172	-0.667223	-2.15323	0.00245	0.0184407	yes		Uncharacterized protein [Source:UniProtKB/TrEMBL;Acc:M0UEI8]	AT4G30830	F6I18.260	Protein of unknown function, DUF593 [Source:TAIR_LOCUS;Acc:AT4G30830]	Protein of unknown function, DUF593 LENGTH=363		IPR007656:Protein of unknown function DUF593	PF04576:Protein of unknown function, DUF593
MLOC_10262	-	2:39994830-39998165	XZ149CK	XZ149LN	OK	52.9846	73.1068	0.464432	1.90812	0.00825	0.0484725	yes		Uncharacterized protein [Source:UniProtKB/TrEMBL;Acc:M0UEP2]	AT5G58380	CIPK10	SOS3-interacting protein 1 [Source:TAIR_LOCUS;Acc:AT5G58380]	CBL-interacting protein kinase 25	GO:0000166;GO:0003674;GO:0004672;GO:0004674;GO:0005524;GO:0006464;GO:0006468;GO:0007165;GO:0008150;GO:0016301;GO:0016310;GO:0016740;GO:0016772;GO:0043167	IPR004041:NAF domain;IPR017442:Serine/threonine-protein kinase-like domain	PF00069:Protein kinase domain;PF03822:NAF domain						LOC_Os07g48100	Interacting selectively and non-covalently with a nucleotide, any compound consisting of a nucleoside that is esterified with (ortho)phosphate or an oligophosphate at any hydroxyl group on the ribose or deoxyribose.	ABRE_AB13_VP1 DREB_AP2_EREBP Nac_box_NAC PRE4_WRKY	GEO-BACTERIAL BLIGHT,
MLOC_10292	-	2:555161640-555165136	XZ149CK	XZ149LN	OK	21.6626	14.4485	-0.584283	-2.03563	0.00415	0.0282094	yes		Uncharacterized protein [Source:UniProtKB/TrEMBL;Acc:M0UET8]	AT3G61060	AtPP2-A13	phloem protein 2-A13 [Source:TAIR_LOCUS;Acc:AT3G61060]	F-box protein-like	GO:0003674;GO:0005515				AT3G61060	ATPP2-A13 similar to ATPP2-A12 (Phloem protein 2-A12) [Arabidopsis thaliana] (TAIR:AT1G12710.1) similar to Cyclin-like F-box Galactose-binding like [Medicago truncatula] (GB:ABE86301.1) contains InterPro domain Cyclin-like F-box (InterPro:IPR001810)	Myb_box1_MYB HSE1_HSF Myb_box5_MYB W_box_WRKY AuxRE_ARF DREB_AP2_EREBP G_box_bHLH Myb_box4_MYB	RARGE-COLD, RARGE-DROUGHT, RARGE-NACL
MLOC_1069	-	2:15771497-15773250	XZ149CK	XZ149LN	OK	1.73496	3.86191	1.15441	2.18505	0.0051	0.0332484	yes		Uncharacterized protein [Source:UniProtKB/TrEMBL;Acc:M0UGB5]	AT2G03200	AT2G03200	Eukaryotic aspartyl protease family protein [Source:TAIR_LOCUS;Acc:AT2G03200]		GO:0003674;GO:0004190;GO:0006508;GO:0008150;GO:0008233
MLOC_10766	-	1:28207365-28208351	XZ149CK	XZ149LN	OK	57.9584	37.7532	-0.618417	-2.01354	0.005	0.0327272	yes		Uncharacterized protein [Source:UniProtKB/TrEMBL;Acc:M0UGL3]	AT2G02100	LCR69	low-molecular-weight cysteine-rich 69 [Source:TAIR_LOCUS;Acc:AT2G02100]	Defensin	GO:0006950;GO:0006952;GO:0008150	IPR008176:Gamma thionin	PF00304:Gamma-thionin family		AT2G02100	LCR69/PDF2.2 (Low-molecular-weight cysteine-rich 69) protease inhibitor Identical to Low-molecular-weight cysteine-rich protein LCR69 precursor (LCR69) [Arabidopsis Thaliana] (GB:Q39182GB:Q42011) similar to LCR68/PDF2.3 (Low-molecular-weight cysteine-rich 68), protease inhibitor [Arabidopsis thaliana] (TAIR:AT2G02130.1) similar to protease inhibitor II (GB:AAA91049.1) contains InterPro domain Gam…	Myb_box3_MYB Myb_box1_MYB HSE1_HSF Myb_box5_MYB Myb_box2_MYB	RARGE-COLD	LOC_Os02g41904	Unavailable	ABRE_AB13_VP1 DREB_AP2_EREBP Nac_box_NAC	GEO-BACTERIAL BLIGHT,GEO-HEAT,
MLOC_10829	-	5:323723530-323725575	XZ149CK	XZ149LN	OK	14.7589	9.52896	-0.631197	-2.04897	0.0049	0.0322028	yes		Uncharacterized protein [Source:UniProtKB/TrEMBL;Acc:M0UGU9]	AT2G45550	CYP76C4	cytochrome P450, family 76, subfamily C, polypeptide 4 [Source:TAIR_LOCUS;Acc:AT2G45550]	Cytochrome P450 family protein	GO:0003674;GO:0004497;GO:0005506;GO:0008150;GO:0009055;GO:0016491;GO:0016705;GO:0020037;GO:0043167;GO:0046872;GO:0055114	IPR001128:Cytochrome P450	PF00067:Cytochrome P450
MLOC_10971	-	5:481464767-481468876	XZ149CK	XZ149LN	OK	8.04048	41.7283	2.37567	8.91646	5e-05	0.000650355	yes		Uncharacterized protein [Source:UniProtKB/TrEMBL;Acc:M0UHE2]	AT5G25610	RD22	BURP domain-containing protein [Source:TAIR_LOCUS;Acc:AT5G25610]	BURP domain-containing protein 11		IPR004873:BURP	PF03181:BURP domain		AT5G25610	responsive to dehydration 22 (RD22) mediated by ABA	Myb_box3_MYB Myb_box1_MYB HSE1_HSF Myb_box5_MYB W_box_WRKY Myb_box2_MYB DREB_AP2_EREBP	DRASTIC-DROUGHT, DRASTIC-NACL, RARGE-COLD, RARGE-NACL
MLOC_11098	-	5:437078342-437082867	XZ149CK	XZ149LN	OK	10.642	17.9356	0.75305	2.31371	0.00105	0.00918316	yes		Uncharacterized protein [Source:UniProtKB/TrEMBL;Acc:M0UHX9]	AT1G21240	WAK3	wall associated kinase 3 [Source:TAIR_LOCUS;Acc:AT1G21240]	Protein kinase family protein	GO:0003674;GO:0004672;GO:0004674;GO:0005509;GO:0005515;GO:0005524;GO:0006464;GO:0006468;GO:0008150;GO:0016301;GO:0016772;GO:0030247;GO:0043167	IPR001245:Serine-threonine/tyrosine-protein kinase;IPR013091:EGF calcium-binding	PF07645:Calcium-binding EGF domain;PF07714:Protein tyrosine kinase
MLOC_11101	-	6:422970735-422975328	XZ149CK	XZ149LN	OK	1.60354	0.544427	-1.55845	-2.37026	0.00405	0.0276589	yes		Predicted protein; Uncharacterized protein [Source:UniProtKB/TrEMBL;Acc:F2DEV7]	AT1G12740	CYP87A2	cytochrome P450, family 87, subfamily A, polypeptide 2 [Source:TAIR_LOCUS;Acc:AT1G12740]		GO:0003674;GO:0004497;GO:0005506;GO:0008150;GO:0009055;GO:0016491;GO:0016705;GO:0020037;GO:0043167;GO:0046872;GO:0055114
MLOC_11147	-	5:490192171-490192913	XZ149CK	XZ149LN	OK	3.38184	8.22843	1.28281	2.28925	0.0034	0.0240541	yes		Uncharacterized protein [Source:UniProtKB/TrEMBL;Acc:M0UI41]
MLOC_11248	-	3:482640259-482643550	XZ149CK	XZ149LN	OK	221.998	150.048	-0.565124	-2.27527	0.0009	0.00807342	yes		Uncharacterized protein [Source:UniProtKB/TrEMBL;Acc:M0UIG8]	AT2G41430	ERD15	dehydration-induced protein (ERD15) [Source:TAIR_LOCUS;Acc:AT2G41430]	Polyadenylate-binding protein-interacting protein					AT2G41430	Encodes hydrophilic protein lacking Cys residues that is expressed in response to drought stress, light stress and treatment with plant-growth-promoting rhizobacteria (Paenibacillus polymyxa), possibly revealing a connection between responses to biotic and abiotic stress. Also identified as a CTC Interacting Domain (CID) protein in a yeast two hybrid screen using the PAB2 protein as bait. Contain…	Myb_box3_MYB Myb_box1_MYB Myb_box5_MYB W_box_WRKY Myb_box2_MYB AuxRE_ARF G_box_bHLH	DRASTIC-DROUGHT, RARGE-ABA, RARGE-DROUGHT, RARGE-NACL
MLOC_113	-	3:557824385-557828952	XZ149CK	XZ149LN	OK	114.22	160.084	0.487012	1.90069	0.00695	0.042441	yes		Uncharacterized protein [Source:UniProtKB/TrEMBL;Acc:M0UIR3]
MLOC_1165	-	4:891412-891916	XZ149CK	XZ149LN	OK	0	1.08059	inf	#NAME?	0.00235	0.0178298	yes		Uncharacterized protein [Source:UniProtKB/TrEMBL;Acc:M0UK13]
MLOC_11691	-	3:156171704-156173801	XZ149CK	XZ149LN	OK	4.26056	9.76474	1.19654	3.40178	5e-05	0.000650355	yes		Uncharacterized protein [Source:UniProtKB/TrEMBL;Acc:M0UK58]	AT5G45810	CIPK19	CBL-interacting protein kinase 19 [Source:TAIR_LOCUS;Acc:AT5G45810]	CBL-interacting protein kinase 18	GO:0000166;GO:0003674;GO:0004672;GO:0004674;GO:0005524;GO:0006464;GO:0006468;GO:0007165;GO:0008150;GO:0016301;GO:0016310;GO:0016740;GO:0016772;GO:0043167	IPR004041:NAF domain;IPR017442:Serine/threonine-protein kinase-like domain	PF00069:Protein kinase domain;PF03822:NAF domain
MLOC_11773	-	5:83037585-83043332	XZ149CK	XZ149LN	OK	84.816	54.4135	-0.640373	-2.56176	0.00015	0.00174275	yes		Predicted protein; Uncharacterized protein [Source:UniProtKB/TrEMBL;Acc:F2DQH1]	AT1G68020	ATTPS6	UDP-Glycosyltransferase / trehalose-phosphatase family protein [Source:TAIR_LOCUS;Acc:AT1G68020]	Trehalose-6-phosphate synthase	GO:0003674;GO:0003824;GO:0005975;GO:0005992;GO:0008150;GO:0008152;GO:0009058	IPR001830:Glycosyl transferase, family 20;IPR003337:Trehalose-phosphatase	PF00982:Glycosyltransferase family 20;PF02358:Trehalose-phosphatase		AT1G68020	Encodes an enzyme putatively involved in trehalose biosynthesis. The protein has a trehalose synthase (TPS)-like domain that may or may not be active as well as a trehalose phosphatase (TPP)-like domain.	G_box2_bZIPMyb_box3_MYBMyb_box1_MYBHSE1_HSFMyb_box5_MYBW_box_WRKYAuxRE_ARFNac_box_NACG_box1_bZIPG_box_bHLH?HBE_HB	RARGE-ABA, RARGE-LIGHT
MLOC_11960	-	1:158524075-158525389	XZ149CK	XZ149LN	OK	22.4854	32.7621	0.543041	1.93642	0.00635	0.0395198	yes		PR17d; Predicted protein; Uncharacterized protein [Source:UniProtKB/TrEMBL;Acc:A7YA66]	AT2G15220	F15A23.4/AT2G15220	Plant basic secretory protein (BSP) family protein [Source:TAIR_LOCUS;Acc:AT2G15220]	PBSP domain protein		IPR007541:Uncharacterised protein family, basic secretory protein	PF04450:Plant Basic Secretory Protein						LOC_Os10g34910	Interacting selectively and non-covalently with ice, water reduced to the solid state by cold temperature. It is a white or transparent colorless substance, crystalline, brittle, and viscoidal.	ABRE_AB13_VP1 DREB_AP2_EREBP Nac_box_NAC	GEO-ABA,
MLOC_12021	-	2:608943365-608944912	XZ149CK	XZ149LN	OK	5.39271	9.72394	0.850529	2.40784	0.00105	0.00918316	yes		Uncharacterized protein [Source:UniProtKB/TrEMBL;Acc:M0ULG8]	AT2G30360	CIPK11	SOS3-interacting protein 4 [Source:TAIR_LOCUS;Acc:AT2G30360]	CBL-interacting protein kinase 11	GO:0000166;GO:0003674;GO:0004672;GO:0004674;GO:0005524;GO:0006464;GO:0006468;GO:0007165;GO:0008150;GO:0016301;GO:0016310;GO:0016740;GO:0016772;GO:0043167	IPR004041:NAF domain;IPR017442:Serine/threonine-protein kinase-like domain	PF00069:Protein kinase domain;PF03822:NAF domain		AT2G30360	Encodes a SOS2-like protein kinase that is a member of the CBL-interacting protein kinase family.	Myb_box3_MYB Myb_box1_MYB HSE1_HSF Myb_box5_MYB W_box_WRKY Nac_box_NAC DREB_AP2_EREBP G_box_bHLH N_box_bHLH HBE_HB	DRASTIC-COLD, DRASTIC-DROUGHT, DRASTIC-NACL, RARGE-ABA, RARGE-DROUGHT
MLOC_12153	-	6:530129939-530134836	XZ149CK	XZ149LN	OK	32.8333	46.3051	0.496009	1.8652	0.0084	0.049169	yes		Uncharacterized protein [Source:UniProtKB/TrEMBL;Acc:M0ULZ7]	AT3G23430	PHO1	phosphate 1 [Source:TAIR_LOCUS;Acc:AT3G23430]		GO:0005575;GO:0016021
MLOC_12482	-	1:311194136-311199361	XZ149CK	XZ149LN	OK	41.4786	62.564	0.592965	2.23958	0.0016	0.0130189	yes		Uncharacterized protein [Source:UniProtKB/TrEMBL;Acc:M0UN75]	AT4G02940	T4I9.18	oxidoreductase, 2OG-Fe(II) oxygenase family protein [Source:TAIR_LOCUS;Acc:AT4G02940]	Oxidoreductase, 2OG-Fe oxygenase family protein	GO:0003674;GO:0008150;GO:0016491;GO:0016706;GO:0055114	IPR005123:Oxoglutarate/iron-dependent oxygenase	PF03171:2OG-Fe(II) oxygenase superfamily		AT4G02940	oxidoreductase, 2OG-Fe(II) oxygenase family protein similar to oxidoreductase, 2OG-Fe(II) oxygenase family protein [Arabidopsis thaliana] (TAIR:AT2G48080.1) similar to Os05g0401500 [Oryza sativa (japonica cultivar-group)] (GB:NP_001055490.1) similar to hydroxyproline-rich glycoprotein family protein, putative, expressed [Oryza sativa (japonica cultivar-group)] (GB:AAP51882.2) similar to Os10g0116…	Myb_box1_MYB HSE1_HSF Myb_box5_MYB W_box_WRKY AuxRE_ARF Nac_box_NAC DREB_AP2_EREBP GCC_box_AP2_EREBP	RARGE-LIGHT
MLOC_12732	-	4:247388044-247393787	XZ149CK	XZ149LN	OK	16.9595	25.6946	0.599372	2.3629	0.00075	0.00693566	yes		Predicted protein; Uncharacterized protein [Source:UniProtKB/TrEMBL;Acc:F2EK72]	AT5G02810	PRR7	pseudo-response regulator 7 [Source:TAIR_LOCUS;Acc:AT5G02810]	Pseudo response regulator	GO:0000156;GO:0000160;GO:0003674;GO:0004871;GO:0005515;GO:0006355;GO:0007165;GO:0008150;GO:0035556	IPR001789:Signal transduction response regulator, receiver domain;IPR010402:CCT domain	PF00072:Response regulator receiver domain;PF06203:CCT motif	ko04712	AT5G02810	PRR7 and PRR9 are partially redundant essential components of a temperature-sensitive circadian system. CCA1 and LHY had a positive effect on PRR7 expression levels.	G_box2_bZIP Myb_box1_MYB HSE1_HSF Myb_box5_MYB W_box_WRKY Myb_box2_MYB AuxRE_ARF G_box_bHLH N_box_bHLH GCC_box_AP2_EREBP	DRASTIC-DROUGHT
MLOC_13104	-	2:475724632-475726745	XZ149CK	XZ149LN	OK	32.1782	51.2386	0.671148	2.48092	0.0005	0.00492909	yes		Uncharacterized protein [Source:UniProtKB/TrEMBL;Acc:M0UQE0]	AT1G79360	ATOCT2	organic cation/carnitine transporter 2 [Source:TAIR_LOCUS;Acc:AT1G79360]	Solute carrier family 22 member	GO:0003674;GO:0005575;GO:0006810;GO:0008150;GO:0016021;GO:0022857;GO:0055085	IPR005828:General substrate transporter	PF00083:Sugar (and other) transporter
MLOC_13840	-	7:313442231-313444128	XZ149CK	XZ149LN	OK	1.05986	2.62764	1.3099	2.41011	0.00305	0.0220294	yes		Uncharacterized protein [Source:UniProtKB/TrEMBL;Acc:M0USP1]	AT4G22760	PCMP-E6	Tetratricopeptide repeat (TPR)-like superfamily protein [Source:TAIR_LOCUS;Acc:AT4G22760]	Pentatricopeptide repeat-containing protein	GO:0003674;GO:0005515;GO:0008150	IPR002885:Pentatricopeptide repeat	PF01535:PPR repeat
MLOC_13900	-	3:557054031-557055015	XZ149CK	XZ149LN	OK	55.7555	37.597	-0.568495	-2.08877	0.004	0.0273855	yes		Uncharacterized protein [Source:UniProtKB/TrEMBL;Acc:M0USW4]	AT3G19430		late embryogenesis abundant protein-related / LEA protein-related [Source:TAIR_LOCUS;Acc:AT3G19430]
MLOC_14280	-	1H:2079277-2080406	XZ149CK	XZ149LN	OK	96.3548	141.537	0.554756	2.19102	0.002	0.0156198	yes		Uncharacterized protein [Source:UniProtKB/TrEMBL;Acc:M0UU90]
MLOC_14804	-	2:16172652-16174658	XZ149CK	XZ149LN	OK	13.4821	22.0835	0.71193	2.39253	0.00085	0.00769663	yes		Uncharacterized protein [Source:UniProtKB/TrEMBL;Acc:M0UVX0]	AT4G35000	APX3	ascorbate peroxidase 3 [Source:TAIR_LOCUS;Acc:AT4G35000]	Peroxidase superfamily protein LENGTH=326	GO:0003674;GO:0004601;GO:0006950;GO:0006979;GO:0008150;GO:0016491;GO:0020037;GO:0055114	IPR002016:Haem peroxidase, plant/fungal/bacterial	PF00141:Peroxidase	ko00053	AT4G35000	Encodes a microsomal ascorbate peroxidase APX3. Ascorbate peroxidases are enzymes that scavenge hydrogen peroxide in plant cells. Eight types of APX have been described for Arabidopsis: three cytosolic (APX1, APX2, APX6), two chloroplastic types (stromal sAPX, thylakoid tAPX), and three microsomal (APX3, APX4, APX5) isoforms. The APX3 protein interacts with AKR2 (ankyrin-containing protein that i…	Myb_box3_MYB Myb_box1_MYB HSE1_HSF Myb_box5_MYB W_box_WRKY AuxRE_ARF G_box_bHLH N_box_bHLH	STRESSLINK-OXIDATIVE-STRESS	LOC_Os04g14680	Catalysis of the reaction: donor + hydrogen peroxide = oxidized donor + 2 H2O.	ABRE_AB13_VP1 Nac_box_NAC	GEO-HEAT,
MLOC_15491	-	2:600639110-600640496	XZ149CK	XZ149LN	OK	13.5644	7.7668	-0.804436	-2.18596	0.0019	0.0149832	yes		Predicted protein; Uncharacterized protein [Source:UniProtKB/TrEMBL;Acc:F2E6H0]	AT5G05340	PER52	Peroxidase superfamily protein [Source:TAIR_LOCUS;Acc:AT5G05340]	Peroxidase	GO:0003674;GO:0004601;GO:0006950;GO:0006979;GO:0008150;GO:0016491;GO:0020037;GO:0043167;GO:0046872;GO:0055114	IPR000823:Plant peroxidase;IPR002016:Haem peroxidase, plant/fungal/bacterial;IPR019793:Peroxidases heam-ligand binding site;IPR019794:Peroxidase, active site	PF00141:Peroxidase		AT5G05340	peroxidase, putative Identical to Peroxidase 52 precursor (EC 1.11.1.7) (Atperox P52) (ATP49) (PER52) [Arabidopsis Thaliana] (GB:Q9FLC0) similar to peroxidase, putative [Arabidopsis thaliana] (TAIR:AT5G58400.1) similar to Peroxidase P7 (TP7) (GB:P00434) contains InterPro domain Haem peroxidase (InterPro:IPR010255) contains InterPro domain Haem peroxidase, plant/fungal/bacterial (InterPro:IPR00201…	AuxRE_ARF HSE1_HSF Myb_box5_MYB Myb_box1_MYB W_box_WRKY	GEO-ALUMINIUM
MLOC_15563	-	4:31941252-31942889	XZ149CK	XZ149LN	OK	4.36543	8.00623	0.875001	2.17767	0.00235	0.0178298	yes		Uncharacterized protein [Source:UniProtKB/TrEMBL;Acc:M0UY39]	AT2G16710	AT2G16710	Iron-sulphur cluster biosynthesis family protein [Source:TAIR_LOCUS;Acc:AT2G16710]
MLOC_15580	-	4:510600538-510602270	XZ149CK	XZ149LN	OK	34.8829	22.0702	-0.660424	-2.49922	0.0005	0.00492909	yes		Uncharacterized protein [Source:UniProtKB/TrEMBL;Acc:M0UY56]	AT4G13420	HAK5	high affinity K+ transporter 5 [Source:TAIR_LOCUS;Acc:AT4G13420]	Potassium transporter, putative	GO:0003674;GO:0005575;GO:0006810;GO:0008150;GO:0015079;GO:0016020;GO:0022857;GO:0055085;GO:0071805	IPR003855:K+ potassium transporter	PF02705:K+ potassium transporter
MLOC_16176	-	4:244493565-244495413	XZ149CK	XZ149LN	OK	7.38079	4.40703	-0.74397	-1.85668	0.00815	0.0480098	yes		Predicted protein; Uncharacterized protein [Source:UniProtKB/TrEMBL;Acc:F2E648]	AT2G47180	AtGolS1	galactinol synthase 1 [Source:TAIR_LOCUS;Acc:AT2G47180]	Galactinol synthase 3, putative, expressed	GO:0003674;GO:0016757	IPR002495:Glycosyl transferase, family 8	PF01501:Glycosyl transferase family 8		AT2G47180	ATGOLS1 (ARABIDOPSIS THALIANA GALACTINOL SYNTHASE 1) transferase, transferring hexosyl groups similar to ATGOLS2 (ARABIDOPSIS THALIANA GALACTINOL SYNTHASE 2), transferase, transferring glycosyl groups / transferase, transferring hexosyl groups [Arabidopsis thaliana] (TAIR:AT1G56600.1) similar to galactinol synthase [Brassica napus] (GB:AAD26116.1) contains InterPro domain Glycosyl transferase, fa…	G_box2_bZIP HSE1_HSF Myb_box5_MYB Myb_box2_MYB Nac_box_NAC DREB_AP2_EREBP G_box_bHLH N_box_bHLH C_ABRE_bZIP	DRASTIC-COLD, RARGE-ABA, RARGE-NACL
MLOC_1673	-	6:10344995-10347053	XZ149CK	XZ149LN	OK	2.04023	19.6178	3.26536	7.98748	5e-05	0.000650355	yes		Uncharacterized protein [Source:UniProtKB/TrEMBL;Acc:M0V189]	AT1G08090	ATNRT2:1	nitrate transporter 2:1 [Source:TAIR_LOCUS;Acc:AT1G08090]	Nitrate transporter, putative	GO:0005575;GO:0006810;GO:0008150;GO:0016021;GO:0055085	IPR011701:Major facilitator superfamily	PF07690:Major Facilitator Superfamily		AT1G08090	High-affinity nitrate transporter. Up-regulated by nitrate. Functions as a repressor of lateral root initiation independently of nitrate uptake.	G_box2_bZIPMyb_box1_MYBMyb_box5_MYBW_box_WRKYMyb_box2_MYB	DRASTIC-COLD, DRASTIC-NACL
MLOC_16904	-	2:584839078-584839889	XZ149CK	XZ149LN	OK	6.69038	13.0779	0.96697	2.06108	0.00585	0.037046	yes		Uncharacterized protein [Source:UniProtKB/TrEMBL;Acc:M0V1L9]
MLOC_17754	-	4:8428800-8429636	XZ149CK	XZ149LN	OK	35.5922	15.6132	-1.1888	-3.62389	5e-05	0.000650355	yes		Uncharacterized protein [Source:UniProtKB/TrEMBL;Acc:M0V3K8]
MLOC_17883	-	1:162478754-162480114	XZ149CK	XZ149LN	OK	119.616	78.246	-0.612326	-2.43768	0.00105	0.00918316	yes		Predicted protein; Uncharacterized protein [Source:UniProtKB/TrEMBL;Acc:F2E4D7]
MLOC_17989	-	4:510562757-510564839	XZ149CK	XZ149LN	OK	29.7955	17.5297	-0.765292	-2.68526	0.0001	0.00121701	yes		Uncharacterized protein [Source:UniProtKB/TrEMBL;Acc:M0V429]	AT4G13420	HAK5	high affinity K+ transporter 5 [Source:TAIR_LOCUS;Acc:AT4G13420]	Potassium transporter, putative	GO:0003674;GO:0005575;GO:0006810;GO:0008150;GO:0015079;GO:0016020;GO:0022857;GO:0055085;GO:0071805	IPR003855:K+ potassium transporter	PF02705:K+ potassium transporter
MLOC_18361	-	2:436260214-436262065	XZ149CK	XZ149LN	OK	43.0855	23.9617	-0.846472	-3.23758	5e-05	0.000650355	yes		Predicted protein; Uncharacterized protein [Source:UniProtKB/TrEMBL;Acc:F2DFM7]	AT1G67480		Galactose oxidase/kelch repeat superfamily protein [Source:TAIR_LOCUS;Acc:AT1G67480]	Kelch-like protein 14	GO:0003674;GO:0005515	IPR006652:Kelch repeat type 1;IPR011498:Kelch repeat type 2	PF01344:Kelch motif;PF07646:Kelch motif						LOC_Os04g31120	Unavailable	ABRE_AB13_VP1 DREB_AP2_EREBP PRE4_WRKY	GEO-BACTERIAL BLIGHT,
MLOC_18371	-	1:179635416-179636461	XZ149CK	XZ149LN	OK	2.86819	8.04761	1.48842	2.62609	0.0006	0.00574948	yes		Uncharacterized protein [Source:UniProtKB/TrEMBL;Acc:M0V4W6]					GO:0003674;GO:0003824;GO:0005575;GO:0005622;GO:0005623;GO:0005737;GO:0005829;GO:0006461;GO:0006520;GO:0006730;GO:0006790;GO:0008150;GO:0008152;GO:0009056;GO:0016829;GO:0018826;GO:0019458;GO:0022607;GO:0030170;GO:0043167;GO:0044281;GO:0051289;GO:0065003
MLOC_18664	-	7:228083649-228085655	XZ149CK	XZ149LN	OK	27.124	46.2723	0.770578	3.00104	5e-05	0.000650355	yes		Uncharacterized protein [Source:UniProtKB/TrEMBL;Acc:M0V5E8]	AT5G56010	HSP81-3	heat shock protein 81-3 [Source:TAIR_LOCUS;Acc:AT5G56010]	Heat shock protein 90	GO:0003674;GO:0005524;GO:0006457;GO:0006950;GO:0008150;GO:0043167;GO:0051082	IPR001404:Heat shock protein Hsp90	PF00183:Hsp90 protein		AT5G56010	a member of heat shock protein 90 (HSP90) gene family. Expressed in all tissues and abundant in root apical meristem, pollen and tapetum. Expression is NOT heat-induced but induced by IAA and NaCl.	Myb_box5_MYB	RARGE-ABA, RARGE-COLD, RARGE-LIGHT, RARGE-NACL
MLOC_18725	-	6:513360826-513364170	XZ149CK	XZ149LN	OK	149.569	81.0061	-0.884712	-3.56072	5e-05	0.000650355	yes		Uncharacterized protein [Source:UniProtKB/TrEMBL;Acc:M0V5I3]	AT1G70290	ATTPS8	trehalose-6-phosphatase synthase S8 [Source:TAIR_LOCUS;Acc:AT1G70290]		GO:0003674;GO:0003824;GO:0005575;GO:0005622;GO:0005623;GO:0005737;GO:0005739;GO:0005829;GO:0005975;GO:0005992;GO:0008150;GO:0008152;GO:0009058;GO:0016740;GO:0016757;GO:0043226
MLOC_19025	-	7:546672513-546678147	XZ149CK	XZ149LN	OK	21.6993	32.1244	0.566021	2.15297	0.00305	0.0220294	yes		Uncharacterized protein [Source:UniProtKB/TrEMBL;Acc:M0V608]	AT5G27380	GSH2	glutathione synthetase 2 [Source:TAIR_LOCUS;Acc:AT5G27380]		GO:0003674;GO:0004363;GO:0005524;GO:0006520;GO:0006750;GO:0006790;GO:0008150;GO:0009058;GO:0016874;GO:0034641;GO:0043167;GO:0044281
MLOC_19134	-	7:4618388-4619327	XZ149CK	XZ149LN	OK	31.859	16.1408	-0.980983	-3.11499	5e-05	0.000650355	yes		Uncharacterized protein [Source:UniProtKB/TrEMBL;Acc:M0V692]	AT3G61970	NGA2	AP2/B3-like transcriptional factor family protein [Source:TAIR_LOCUS;Acc:AT3G61970]	AP2 domain-containing transcription factor	GO:0003674;GO:0003677;GO:0005575;GO:0005622;GO:0005623;GO:0005634;GO:0006351;GO:0006355;GO:0008150;GO:0009058;GO:0034641;GO:0043226	IPR003340:Transcriptional factor B3	PF02362:B3 DNA binding domain
MLOC_19234	-	3:477760796-477769111	XZ149CK	XZ149LN	OK	4.75301	10.5637	1.15221	1.97663	0.00335	0.0237685	yes		Uncharacterized protein [Source:UniProtKB/TrEMBL;Acc:M0V6J7]	AT1G34260	FAB1D	FORMS APLOID AND BINUCLEATE CELLS 1A [Source:TAIR_LOCUS;Acc:AT1G34260]	Phosphatidylinositol-4-phosphate 5-kinase, putative	GO:0000166;GO:0003674;GO:0005524;GO:0006629;GO:0008150;GO:0016301;GO:0016307;GO:0043167;GO:0044267;GO:0046488;GO:0046854	IPR002423:Chaperonin Cpn60/TCP-1;IPR002498:Phosphatidylinositol-4-phosphate 5-kinase, core	PF00118:TCP-1/cpn60 chaperonin family;PF01504:Phosphatidylinositol-4-phosphate 5-Kinase	ko00562
MLOC_19571	-	6:451258985-451260380	XZ149CK	XZ149LN	OK	8.54384	4.75858	-0.844353	-2.11435	0.0035	0.02462	yes		Uncharacterized protein [Source:UniProtKB/TrEMBL;Acc:M0V779]	AT1G62420	AT1G62420/F24O1_44	Protein of unknown function (DUF506) [Source:TAIR_LOCUS;Acc:AT1G62420]
MLOC_19759	-	3:42766099-42768586	XZ149CK	XZ149LN	OK	35.2024	22.4624	-0.648159	-2.4922	0.0003	0.0031833	yes		Uncharacterized protein [Source:UniProtKB/TrEMBL;Acc:M0V7J9]	AT5G03170	FLA11	FASCICLIN-like arabinogalactan-protein 11 [Source:TAIR_LOCUS;Acc:AT5G03170]	Fasciclin-like arabinogalactan protein 7		IPR000782:FAS1 domain	PF02469:Fasciclin domain						LOC_Os01g06580	Interacting selectively and non-covalently with ice, water reduced to the solid state by cold temperature. It is a white or transparent colorless substance, crystalline, brittle, and viscoidal.	ABRE_AB13_VP1 Nac_box_NAC	GEO-HEAT,
MLOC_19930	-	3:19276594-19279754	XZ149CK	XZ149LN	OK	2.65586	1.2658	-1.06913	-2.01735	0.00835	0.0489379	yes		Uncharacterized protein [Source:UniProtKB/TrEMBL;Acc:M0V7W8]	AT3G26300	CYP71B34	cytochrome P450, family 71, subfamily B, polypeptide 34 [Source:TAIR_LOCUS;Acc:AT3G26300]		GO:0003674;GO:0004497;GO:0005506;GO:0008150;GO:0009055;GO:0016491;GO:0016705;GO:0020037;GO:0043167;GO:0046872;GO:0055114
MLOC_20326	-	7:96037094-96041602	XZ149CK	XZ149LN	OK	25.0979	38.3613	0.612088	1.99925	0.00425	0.0287518	yes		Uncharacterized protein [Source:UniProtKB/TrEMBL;Acc:M0V8K0]	AT4G34000	ABF3	abscisic acid responsive elements-binding factor 3 [Source:TAIR_LOCUS;Acc:AT4G34000]		GO:0001071;GO:0003674;GO:0003677;GO:0003700;GO:0006355;GO:0008150;GO:0043565
MLOC_20442	-	2:610040302-610041508	XZ149CK	XZ149LN	OK	149.268	81.2697	-0.877113	-3.37122	5e-05	0.000650355	yes		Uncharacterized protein [Source:UniProtKB/TrEMBL;Acc:M0V8S0]	AT5G60850	OBP4	OBF binding protein 4 [Source:TAIR_LOCUS;Acc:AT5G60850]		GO:0003674;GO:0003677;GO:0006355;GO:0008150
MLOC_21142	-	7:310578194-310582774	XZ149CK	XZ149LN	OK	7.58019	25.8571	1.77025	5.41157	5e-05	0.000650355	yes		Uncharacterized protein [Source:UniProtKB/TrEMBL;Acc:M0VA82]	AT3G61420	TFB1-3	BSD domain (BTF2-like transcription factors, Synapse-associated proteins and DOS2-like proteins) [Source:TAIR_LOCUS;Acc:AT3G61420]		GO:0000439;GO:0005575;GO:0005622;GO:0005623;GO:0005634;GO:0006259;GO:0006289;GO:0006351;GO:0006950;GO:0008150;GO:0009058;GO:0034641;GO:0043226;GO:0043234
MLOC_21399	-	7:533523808-533524228	XZ149CK	XZ149LN	OK	56.7197	31.4185	-0.852238	-2.3624	0.00105	0.00918316	yes		Uncharacterized protein [Source:UniProtKB/TrEMBL;Acc:M0VAQ6]
MLOC_21688	-	2:8954070-8955963	XZ149CK	XZ149LN	OK	39.9206	22.1642	-0.848904	-3.21548	5e-05	0.000650355	yes		Uncharacterized protein [Source:UniProtKB/TrEMBL;Acc:M0VB82]	AT5G06900	CYP93D1	cytochrome P450, family 93, subfamily D, polypeptide 1 [Source:TAIR_LOCUS;Acc:AT5G06900]		GO:0003674;GO:0004497;GO:0005506;GO:0008150;GO:0009055;GO:0016491;GO:0016705;GO:0020037;GO:0043167;GO:0046872;GO:0055114
MLOC_21938	-	1:273128154-273131059	XZ149CK	XZ149LN	OK	6.94975	12.2241	0.814697	2.27935	0.0012	0.0102621	yes		Uncharacterized protein [Source:UniProtKB/TrEMBL;Acc:M0VBP8]	AT5G45380	ATDUR3	solute:sodium symporters;urea transmembrane transporters [Source:TAIR_LOCUS;Acc:AT5G45380]	Urea active transporter-like protein	GO:0003674;GO:0005215;GO:0005575;GO:0005623;GO:0005886;GO:0006810;GO:0008150;GO:0015204;GO:0015293;GO:0015370;GO:0016020;GO:0016021;GO:0022857;GO:0035725;GO:0055085;GO:0071918	IPR001734:Sodium/solute symporter	PF00474:Sodium:solute symporter family						LOC_Os10g42960	Enables the directed movement of substances (such as macromolecules, small molecules, ions) into, out of or within a cell, or between cells.	ABRE_AB13_VP1	GEO-IRON,
MLOC_22030	-	6:176820319-176820732	XZ149CK	XZ149LN	OK	1.52084	0	#NAME?	#NAME?	0.00155	0.0126799	yes		Uncharacterized protein [Source:UniProtKB/TrEMBL;Acc:M0VBU5]
MLOC_22092	-	3:449456609-449457828	XZ149CK	XZ149LN	OK	94.6778	62.0714	-0.609098	-2.41208	0.00085	0.00769663	yes		Uncharacterized protein [Source:UniProtKB/TrEMBL;Acc:M0VBX7]	AT2G20340	AAS	Pyridoxal phosphate (PLP)-dependent transferases superfamily protein [Source:TAIR_LOCUS;Acc:AT2G20340]		GO:0003674;GO:0003824;GO:0006520;GO:0008150;GO:0016829;GO:0016831;GO:0019752;GO:0030170;GO:0043167;GO:0044281
MLOC_22221	-	1:370547872-370548085	XZ149CK	XZ149LN	OK	168.434	294.454	0.805857	2.18065	0.00295	0.0214469	yes		Uncharacterized protein [Source:UniProtKB/TrEMBL;Acc:M0VC68]
MLOC_22626	-	5:133697620-133701983	XZ149CK	XZ149LN	OK	6.85165	11.719	0.774324	2.16705	0.00155	0.0126799	yes		Uncharacterized protein [Source:UniProtKB/TrEMBL;Acc:M0VCR7]	AT5G09300	T5E8_100	Thiamin diphosphate-binding fold (THDP-binding) superfamily protein [Source:TAIR_LOCUS;Acc:AT5G09300]	2-oxoisovalerate dehydrogenase subunit alpha	GO:0003674;GO:0003863;GO:0008150;GO:0008152;GO:0016491;GO:0016624	IPR001017:Dehydrogenase, E1 component	PF00676:Dehydrogenase E1 component	ko00280
MLOC_22698	-	2:545020366-545021982	XZ149CK	XZ149LN	OK	36.7666	22.3566	-0.717692	-2.52619	0.00025	0.0027208	yes		Uncharacterized protein [Source:UniProtKB/TrEMBL;Acc:M0VCT9]					GO:0003674;GO:0005515;GO:0005575;GO:0005622;GO:0005623;GO:0008270;GO:0043167
MLOC_24900	-	5:445174466-445176297	XZ149CK	XZ149LN	OK	57.1267	38.7212	-0.561042	-2.20148	0.00165	0.0133522	yes		Uncharacterized protein [Source:UniProtKB/TrEMBL;Acc:M0VEJ5]	AT4G39830	AT4G39830	Cupredoxin superfamily protein [Source:TAIR_LOCUS;Acc:AT4G39830]		GO:0003674;GO:0005507;GO:0005575;GO:0005576;GO:0008150;GO:0016491;GO:0043167;GO:0055114
MLOC_25708	-	7:565570614-565574354	XZ149CK	XZ149LN	OK	6.71083	3.19049	-1.07271	-2.21257	0.003	0.0217384	yes		Uncharacterized protein [Source:UniProtKB/TrEMBL;Acc:M0VF64]	AT3G12977		NAC (No Apical Meristem) domain transcriptional regulator superfamily protein [Source:TAIR_LOCUS;Acc:AT3G12977]		GO:0003674;GO:0003677;GO:0006355;GO:0008150
MLOC_25773	-	4:541329072-541330764	XZ149CK	XZ149LN	OK	70.9607	41.0285	-0.790394	-3.10213	0.0001	0.00121701	yes		Uncharacterized protein [Source:UniProtKB/TrEMBL;Acc:M0VF78]					GO:0003674;GO:0008150;GO:0016787;GO:0016798;GO:0017148;GO:0030598
MLOC_2695	-	7:97073274-97073598	XZ149CK	XZ149LN	OK	0	9.81882	inf	#NAME?	0.00695	0.042441	yes		Uncharacterized protein [Source:UniProtKB/TrEMBL;Acc:M0VG73]
MLOC_28345	-	3:471666958-471667439	XZ149CK	XZ149LN	OK	11.8005	22.743	0.946579	2.03686	0.0074	0.0445912	yes		Uncharacterized protein [Source:UniProtKB/TrEMBL;Acc:M0VHA5]
MLOC_29498	-	2:575704747-575706016	XZ149CK	XZ149LN	OK	378.195	225.69	-0.744788	-2.90558	5e-05	0.000650355	yes		Uncharacterized protein [Source:UniProtKB/TrEMBL;Acc:M0VI56]	AT5G39160	GLP2A	RmlC-like cupins superfamily protein [Source:TAIR_LOCUS;Acc:AT5G39160]		GO:0003674;GO:0005575;GO:0005576;GO:0030145;GO:0043167;GO:0045735;GO:0046872
MLOC_3053	-	6:268053710-268054907	XZ149CK	XZ149LN	OK	214.93	380.403	0.823664	3.3028	5e-05	0.000650355	yes		NAR2.1; Uncharacterized protein [Source:UniProtKB/TrEMBL;Acc:Q6X679]	AT5G50200	WR3	nitrate transmembrane transporters [Source:TAIR_LOCUS;Acc:AT5G50200]	High affinity nitrate transporter
MLOC_30704	-	4:268304434-268305640	XZ149CK	XZ149LN	OK	61.249	99.4183	0.698826	2.59193	0.00025	0.0027208	yes		Predicted protein; Uncharacterized protein [Source:UniProtKB/TrEMBL;Acc:F2DLP0]	AT3G56500	T5P19_150	serine-rich protein-related [Source:TAIR_LOCUS;Acc:AT3G56500]	serine-rich protein-related LENGTH=110	GO:0003674;GO:0008150
MLOC_3169	-	morex_contig_1283760:88-206	XZ149CK	XZ149LN	OK	34.2006	0	#NAME?	#NAME?	0.0078	0.0463684	yes		Uncharacterized protein [Source:UniProtKB/TrEMBL;Acc:M0VJT0]	AT3G27925	DEGP1	DegP protease 1 [Source:TAIR_LOCUS;Acc:AT3G27925]
MLOC_32687	-	morex_contig_2310779:37-326	XZ149CK	XZ149LN	OK	1.48383	0	#NAME?	#NAME?	0.0078	0.0463684	yes		Uncharacterized protein [Source:UniProtKB/TrEMBL;Acc:M0VKG5]
MLOC_33053	-	7:513565815-513568222	XZ149CK	XZ149LN	OK	24.1061	39.2953	0.704955	2.75225	0.00015	0.00174275	yes		Predicted protein; Uncharacterized protein [Source:UniProtKB/TrEMBL;Acc:F2EF26]	AT2G46690		SAUR-like auxin-responsive protein family [Source:TAIR_LOCUS;Acc:AT2G46690]	SAUR-like auxin-responsive protein family LENGTH=121	GO:0003674	IPR003676:Auxin responsive SAUR protein	PF02519:Auxin responsive protein	ko04075
MLOC_33210	-	5HS:1787294-1787532	XZ149CK	XZ149LN	OK	2.48634	0	#NAME?	#NAME?	0.0078	0.0463684	yes		Uncharacterized protein [Source:UniProtKB/TrEMBL;Acc:M0VKY7]
MLOC_33795	-	5:52224513-52228063	XZ149CK	XZ149LN	OK	7.70856	11.6577	0.596749	1.86414	0.0076	0.0455197	yes		Uncharacterized protein [Source:UniProtKB/TrEMBL;Acc:M0VLI3]	AT5G10530	LECRK91	Concanavalin A-like lectin protein kinase family protein [Source:TAIR_LOCUS;Acc:AT5G10530]	Kinase, putative	GO:0000166;GO:0003674;GO:0004672;GO:0004674;GO:0005515;GO:0005524;GO:0006464;GO:0006468;GO:0008150;GO:0016301;GO:0016772;GO:0030247;GO:0043167	IPR017442:Serine/threonine-protein kinase-like domain	PF00069:Protein kinase domain
MLOC_33809	-	4:540266908-540267897	XZ149CK	XZ149LN	OK	145.737	80.9905	-0.847546	-3.37691	5e-05	0.000650355	yes		60 kDa jasmonate-induced protein [Source:UniProtKB/Swiss-Prot;Acc:Q00531]					GO:0003674;GO:0006950;GO:0006952;GO:0008150;GO:0016787;GO:0016798;GO:0017148;GO:0030598
MLOC_34709	-	4:137432228-137434294	XZ149CK	XZ149LN	OK	32.7115	46.4152	0.504799	1.95477	0.00615	0.0385411	yes		Uncharacterized protein [Source:UniProtKB/TrEMBL;Acc:M0VND8]	AT1G77330		2-oxoglutarate (2OG) and Fe(II)-dependent oxygenase superfamily protein [Source:TAIR_LOCUS;Acc:AT1G77330]	1-aminocyclopropane-1-carboxylate oxidase	GO:0003674;GO:0006826;GO:0006952;GO:0008150;GO:0009693;GO:0009815;GO:0010106;GO:0010167;GO:0015706;GO:0016132;GO:0016491;GO:0016706;GO:0031418;GO:0046872;GO:0055114	IPR005123:Oxoglutarate/iron-dependent oxygenase	PF03171:2OG-Fe(II) oxygenase superfamily	ko00270
MLOC_36135	-	1:461811050-461811343	XZ149CK	XZ149LN	OK	7.59721	25.8993	1.76937	2.4085	0.00535	0.0345202	yes		Uncharacterized protein [Source:UniProtKB/TrEMBL;Acc:M0VPW4]
MLOC_36386	-	3:500159299-500163142	XZ149CK	XZ149LN	OK	21.3919	12.2314	-0.806483	-2.59919	0.0002	0.00224095	yes		Predicted protein; Uncharacterized protein [Source:UniProtKB/TrEMBL;Acc:F2E300]	AT3G56200	F18O21_160	Transmembrane amino acid transporter family protein [Source:TAIR_LOCUS;Acc:AT3G56200]	Amino acid transporter-like protein	GO:0005575;GO:0016020;GO:0016021	IPR013057:Amino acid transporter, transmembrane	PF01490:Transmembrane amino acid transporter protein
MLOC_36554	-	6:504458686-504462540	XZ149CK	XZ149LN	OK	71.0823	100.651	0.501802	2.00304	0.00445	0.0298221	yes		Uncharacterized protein [Source:UniProtKB/TrEMBL;Acc:M0VR19]	AT1G54160	NFYA5	nuclear factor Y, subunit A5 [Source:TAIR_LOCUS;Acc:AT1G54160]		GO:0001071;GO:0003674;GO:0003700;GO:0006355;GO:0008150
MLOC_36575	-	5:542783473-542785153	XZ149CK	XZ149LN	OK	20.3717	30.7017	0.591757	2.14232	0.00275	0.0202543	yes		Uncharacterized protein [Source:UniProtKB/TrEMBL;Acc:M0VR50]
MLOC_36824	-	7:49834657-49838687	XZ149CK	XZ149LN	OK	0.929981	2.79973	1.59001	1.57708	0.0064	0.0397717	yes		Uncharacterized protein [Source:UniProtKB/TrEMBL;Acc:M0VSA5]	AT5G09640	SNG2	serine carboxypeptidase-like 19 [Source:TAIR_LOCUS;Acc:AT5G09640]	Serine carboxypeptidase family protein, expressed	GO:0003674;GO:0004185;GO:0006508;GO:0008150;GO:0008233	IPR001563:Peptidase S10, serine carboxypeptidase	PF00450:Serine carboxypeptidase
MLOC_36834	-	6:500820021-500821918	XZ149CK	XZ149LN	OK	26.9654	10.9348	-1.30218	-3.66319	5e-05	0.000650355	yes		Uncharacterized protein [Source:UniProtKB/TrEMBL;Acc:M0VSC9]	AT1G05000	AT1G05000	Phosphotyrosine protein phosphatases superfamily protein [Source:TAIR_LOCUS;Acc:AT1G05000]	Tyrosine phosphatase family protein LENGTH=203	GO:0003674;GO:0004725;GO:0006464;GO:0008150;GO:0016311;GO:0016791;GO:0035335	IPR004861:Protein-tyrosine phosphatase, SIW14-like	PF03162:Tyrosine phosphatase family
MLOC_37228	-	1H:1732142-1733473	XZ149CK	XZ149LN	OK	5.48092	2.59279	-1.07991	-2.2503	0.0031	0.0223192	yes		Uncharacterized protein [Source:UniProtKB/TrEMBL;Acc:M0VTY8]	AT5G12340		unknown protein; BEST Arabidopsis thaliana protein match is: unknown protein (TAIR:AT1G28190.1); Has 30201 Blast hits to 17322 proteins in 780 species: Archae - 12; Bacteria - 1396; Metazoa - 17338; Fungi - 3422; Plants - 5037; Viruses - 0; Other Eu /.../es - 2996 (source: NCBI BLink). [Source:TAIR_LOCUS;Acc:AT5G12340]	unknown protein; BEST Arabidopsis thaliana protein match is: unknown protein . LENGTH=220
MLOC_37381	-	4:463733151-463736692	XZ149CK	XZ149LN	OK	160.273	106.932	-0.583834	-2.36791	0.0008	0.00731861	yes		Uncharacterized protein [Source:UniProtKB/TrEMBL;Acc:M0VUI6]	AT3G25900	HMT-1	Homocysteine S-methyltransferase family protein [Source:TAIR_LOCUS;Acc:AT3G25900]	Homocysteine S-methyltransferase 1, putative, expressed	GO:0003674;GO:0006520;GO:0006790;GO:0008150;GO:0008168;GO:0008652;GO:0008898;GO:0009058;GO:0009086;GO:0016740;GO:0032259;GO:0044281;GO:0046872	IPR003726:Homocysteine S-methyltransferase	PF02574:Homocysteine S-methyltransferase	ko00270	AT3G25900	ATHMT-1/HMT-1 homocysteine S-methyltransferase Identical to Homocysteine S-methyltransferase 1 (EC 2.1.1.10) (S- methylmethionine:homocysteine methyltransferase 1) (SMM:Hcy S- methyltransferase 1) (AtHMT-1) (HMT-1) [Arabidopsis Thaliana] (GB:Q9SDL7) similar to HMT3 (Homocysteine S-methyltransferase 3), homocysteine S-methyltransferase [Arabidopsis thaliana] (TAIR:AT3G22740.1) similar to Putative …	HSE1_HSF Myb_box5_MYB Myb_box1_MYB W_box_WRKY G_box2_bZIP	GEO-IRON
MLOC_37566	-	7HL:3202621-3204038	XZ149CK	XZ149LN	OK	30.3995	47.7032	0.650036	2.40038	0.00085	0.00769663	yes		Uncharacterized protein [Source:UniProtKB/TrEMBL;Acc:M0VVA5]	AT1G21360	GLTP2	glycolipid transfer protein 2 [Source:TAIR_LOCUS;Acc:AT1G21360]	glycolipid transfer protein 2 LENGTH=223	GO:0003674;GO:0005575;GO:0005622;GO:0005623;GO:0005737;GO:0006810;GO:0008150;GO:0008289;GO:0017089;GO:0046836;GO:0051861	IPR014830:Glycolipid transfer protein domain	PF08718:Glycolipid transfer protein (GLTP)
MLOC_37710	-	2:616667823-616669135	XZ149CK	XZ149LN	OK	465.78	298.606	-0.641403	-2.56182	0.00035	0.00363445	yes		Uncharacterized protein [Source:UniProtKB/TrEMBL;Acc:M0VVU2]	AT1G49820	ATMTK	S-methyl-5-thioribose kinase [Source:TAIR_LOCUS;Acc:AT1G49820]		GO:0000166;GO:0003674;GO:0005524;GO:0005575;GO:0005622;GO:0005623;GO:0005737;GO:0005829;GO:0006520;GO:0006790;GO:0008150;GO:0008652;GO:0009058;GO:0009086;GO:0016301;GO:0016310;GO:0016740;GO:0016772;GO:0019509;GO:0042802;GO:0044281;GO:0046522
MLOC_3806	-	4:265978491-265979143	XZ149CK	XZ149LN	OK	410.679	283.535	-0.534487	-2.13981	0.00295	0.0214469	yes		Uncharacterized protein [Source:UniProtKB/TrEMBL;Acc:M0VX13]	AT1G09240	NAS3	nicotianamine synthase 3 [Source:TAIR_LOCUS;Acc:AT1G09240]		GO:0003674;GO:0008150;GO:0009058;GO:0016765;GO:0030410;GO:0030418;GO:0034641;GO:0044281
MLOC_38136	-	6HL:1559030-1562846	XZ149CK	XZ149LN	OK	6.28102	18.8761	1.58749	5.05895	5e-05	0.000650355	yes		Uncharacterized protein [Source:UniProtKB/TrEMBL;Acc:M0VXA1]	AT5G64550	AT5G64550	loricrin-related [Source:TAIR_LOCUS;Acc:AT5G64550]
MLOC_38202	-	1:363001549-363003896	XZ149CK	XZ149LN	OK	1.85169	3.95092	1.09335	2.59652	0.0006	0.00574948	yes		Uncharacterized protein [Source:UniProtKB/TrEMBL;Acc:M0VXI3]	AT1G06800	PLA-I{gamma}1	alpha/beta-Hydrolases superfamily protein [Source:TAIR_LOCUS;Acc:AT1G06800]	Phospholipase A1					AT1G06800	lipase class 3 family protein similar to lipase class 3 family protein [Arabidopsis thaliana] (TAIR:AT2G30550.2) similar to Os01g0900400 [Oryza sativa (japonica cultivar-group)] (GB:NP_001045105.1) similar to putative DAD1 [Oryza sativa (japonica cultivar-group)] (GB:BAB89948.1) similar to Os05g0390000 [Oryza sativa (japonica cultivar-group)] (GB:NP_001055438.1) contains InterPro domain Esterase/…	AuxRE_ARFHSE1_HSFMyb_box5_MYBW_box_WRKYMyb_box2_MYBDREB_AP2_EREBPG_box2_bZIPGCC_box_AP2_EREBPNac_box_NAC	GEO-NACL
MLOC_38396	-	5:517717877-517719004	XZ149CK	XZ149LN	OK	13.0296	22.5619	0.792101	2.14309	0.00315	0.0226119	yes		Uncharacterized protein [Source:UniProtKB/TrEMBL;Acc:M0VY13]	AT2G48140	EDA4	Bifunctional inhibitor/lipid-transfer protein/seed storage 2S albumin superfamily protein [Source:TAIR_LOCUS;Acc:AT2G48140]	Lipid-transfer protein-like protein	GO:0006810;GO:0006869;GO:0008150
MLOC_38932	-	3:516324310-516327359	XZ149CK	XZ149LN	OK	235.068	120.81	-0.960332	-3.74068	5e-05	0.000650355	yes		Uncharacterized protein [Source:UniProtKB/TrEMBL;Acc:M0VZJ4]	AT3G48360	BT2	BTB and TAZ domain protein 2 [Source:TAIR_LOCUS;Acc:AT3G48360]		GO:0000988;GO:0003674;GO:0003712;GO:0004402;GO:0005515;GO:0005575;GO:0005622;GO:0005623;GO:0005634;GO:0006355;GO:0006464;GO:0008150;GO:0008270;GO:0016573;GO:0016746;GO:0043167;GO:0043226;GO:0051276
MLOC_39001	-	1:13122266-13123165	XZ149CK	XZ149LN	OK	9.96838	23.0329	1.20826	3.17508	5e-05	0.000650355	yes		HvZFP16-1; Predicted protein; Uncharacterized protein; ZFP16-1 [Source:UniProtKB/TrEMBL;Acc:Q2VGB8]	AT2G28200	ZAT5	C2H2-type zinc finger family protein [Source:TAIR_LOCUS;Acc:AT2G28200]		GO:0003674;GO:0043167;GO:0046872
MLOC_39160	-	6:376028647-376029986	XZ149CK	XZ149LN	OK	28.0455	19.1569	-0.549902	-1.90011	0.0061	0.0382945	yes		Uncharacterized protein [Source:UniProtKB/TrEMBL;Acc:M0W007]	AT3G45070	SOT5	P-loop containing nucleoside triphosphate hydrolases superfamily protein [Source:TAIR_LOCUS;Acc:AT3G45070]	Flavonol sulfotransferase-like	GO:0003674;GO:0008146	IPR000863:Sulfotransferase domain	PF00685:Sulfotransferase domain
MLOC_39717	-	3:432727228-432727625	XZ149CK	XZ149LN	OK	50.8604	91.1563	0.8418	2.54764	0.0009	0.00807342	yes		Uncharacterized protein [Source:UniProtKB/TrEMBL;Acc:M0W0W8]
MLOC_42762	-	6:168382474-168385360	XZ149CK	XZ149LN	OK	2.16291	4.47453	1.04876	1.62078	0.00675	0.0414742	yes		Uncharacterized protein [Source:UniProtKB/TrEMBL;Acc:M0W3B2]	AT5G54890		RNA-binding CRS1 / YhbY (CRM) domain-containing protein [Source:TAIR_LOCUS;Acc:AT5G54890]	CRS2-associated factor 1	GO:0003674;GO:0003723;GO:0005739;GO:0006397;GO:0008150;GO:0008380;GO:0030529	IPR001890:RNA-binding, CRM domain	PF01985:CRS1 / YhbY (CRM) domain
MLOC_43156	-	5:518872398-518872974	XZ149CK	XZ149LN	OK	343.585	189.094	-0.861567	-3.42164	5e-05	0.000650355	yes		Uncharacterized protein [Source:UniProtKB/TrEMBL;Acc:M0W3T2]	AT3G19690		CAP (Cysteine-rich secretory proteins, Antigen 5, and Pathogenesis-related 1 protein) superfamily protein [Source:TAIR_LOCUS;Acc:AT3G19690]	Cysteine-rich secretory protein	GO:0005575;GO:0005576	IPR014044:CAP domain	PF00188:Cysteine-rich secretory protein family						LOC_Os07g03710	The space external to the outermost structure of a cell. For cells without external protective or external encapsulating structures this refers to space outside of the plasma membrane. This term covers the host cell environment outside an intracellular parasite.	ABRE_AB13_VP1	GEO-BACTERIAL BLIGHT,
MLOC_4317	-	2:6881349-6884395	XZ149CK	XZ149LN	OK	18.233	28.1433	0.626242	2.46335	0.00065	0.00615029	yes		Serine/threonine-protein kinase [Source:UniProtKB/TrEMBL;Acc:M0W3T9]	AT2G19130		S-locus lectin protein kinase family protein [Source:TAIR_LOCUS;Acc:AT2G19130]	Receptor-like protein kinase	GO:0000003;GO:0000166;GO:0003674;GO:0004672;GO:0004674;GO:0005524;GO:0006464;GO:0006468;GO:0008150;GO:0016301;GO:0016310;GO:0016740;GO:0016772;GO:0043167;GO:0048544	IPR000858:S-locus glycoprotein;IPR001480:Bulb-type lectin domain;IPR013227:PAN-2 domain;IPR017442:Serine/threonine-protein kinase-like domain	PF00069:Protein kinase domain;PF00954:S-locus glycoprotein family;PF01453:D-mannose binding lectin;PF08276:PAN-like domain
MLOC_44072	-	7:28143750-28146205	XZ149CK	XZ149LN	OK	2.11229	1.01151	-1.0623	-2.0854	0.00575	0.0365436	yes		Uncharacterized protein [Source:UniProtKB/TrEMBL;Acc:M0W5S9]	AT1G70370	PG2	polygalacturonase 2 [Source:TAIR_LOCUS;Acc:AT1G70370]
MLOC_44080	-	4:405894273-405898149	XZ149CK	XZ149LN	OK	29.2521	54.8502	0.906959	3.5953	5e-05	0.000650355	yes		Asparagine synthetase [Source:UniProtKB/TrEMBL;Acc:M0W5T6]	AT5G65010	ASN2	asparagine synthetase 2 [Source:TAIR_LOCUS;Acc:AT5G65010]		GO:0000166;GO:0003674;GO:0004066;GO:0005524;GO:0006520;GO:0006529;GO:0008150;GO:0008152;GO:0008652;GO:0009058;GO:0016874;GO:0034641;GO:0043167;GO:0044281;GO:0070981
MLOC_44160	-	2:430251162-430252852	XZ149CK	XZ149LN	OK	33.967	22.8745	-0.570396	-2.01038	0.00505	0.0329874	yes		Centroradialis [Source:UniProtKB/TrEMBL;Acc:K7QQU1]	AT2G27550	ATC	centroradialis [Source:TAIR_LOCUS;Acc:AT2G27550]	Terminal flower 1		IPR008914:Phosphatidylethanolamine-binding protein PEBP	PF01161:Phosphatidylethanolamine-binding protein
MLOC_44268	-	2:556080781-556082842	XZ149CK	XZ149LN	OK	22.8388	15.1931	-0.588069	-2.01454	0.0047	0.031161	yes		Uncharacterized protein [Source:UniProtKB/TrEMBL;Acc:M0W6J0]	AT4G23030	F7H19.220	MATE efflux family protein [Source:TAIR_LOCUS;Acc:AT4G23030]	MATE efflux family protein, expressed	GO:0003674;GO:0005575;GO:0006810;GO:0006855;GO:0008150;GO:0015238;GO:0015297;GO:0016020;GO:0022857;GO:0055085	IPR002528:Multi antimicrobial extrusion protein	PF01554:MatE
MLOC_44303	-	2HS:273024-281674	XZ149CK	XZ149LN	OK	14.4907	9.35862	-0.630757	-1.92622	0.0063	0.0392813	yes		Uncharacterized protein [Source:UniProtKB/TrEMBL;Acc:M0W6R6]	AT1G13040		Pentatricopeptide repeat (PPR-like) superfamily protein [Source:TAIR_LOCUS;Acc:AT1G13040]	Pentatricopeptide repeat-containing protein, putative	GO:0003674;GO:0005515;GO:0005575;GO:0005622;GO:0005623;GO:0005737;GO:0005739;GO:0005773;GO:0005774;GO:0006629;GO:0008150;GO:0009058;GO:0009688;GO:0016114;GO:0016757;GO:0043226;GO:0044281	IPR002885:Pentatricopeptide repeat	PF01535:PPR repeat
MLOC_4435	-	7:67487098-67490123	XZ149CK	XZ149LN	OK	5.99778	9.47484	0.659672	2.01763	0.00475	0.0314214	yes		Uncharacterized protein [Source:UniProtKB/TrEMBL;Acc:M0W6Y8]	AT4G38750			Protein of unknown function (DUF3414) LENGTH=1965
MLOC_44925	-	4:347937647-347938940	XZ149CK	XZ149LN	OK	10.338	3.60558	-1.51965	-2.98045	0.00035	0.00363445	yes		Uncharacterized protein [Source:UniProtKB/TrEMBL;Acc:M0W8K4]	AT5G42510		Disease resistance-responsive (dirigent-like protein) family protein [Source:TAIR_LOCUS;Acc:AT5G42510]	Dirigent, putative, expressed		IPR004265:Plant disease resistance response protein	PF03018:Dirigent-like protein
MLOC_45046	-	4:383537275-383539716	XZ149CK	XZ149LN	OK	88.872	152.707	0.780962	3.13313	5e-05	0.000650355	yes		Uncharacterized protein [Source:UniProtKB/TrEMBL;Acc:M0W8S8]	AT5G02500	HSC70-1	heat shock cognate protein 70-1 [Source:TAIR_LOCUS;Acc:AT5G02500]	70 kDa heat shock protein	GO:0000166;GO:0003674;GO:0005524;GO:0043167	IPR013126:Heat shock protein 70	PF00012:Hsp70 protein	ko03040	AT5G02500	encodes a member of heat shock protein 70 family.	Myb_box1_MYB HSE1_HSF Myb_box5_MYB W_box_WRKY AuxRE_ARF Nac_box_NAC G_box_bHLH GCC_box_AP2_EREBP	--
MLOC_4518	-	4:403115875-403118266	XZ149CK	XZ149LN	OK	256.096	358.208	0.484116	1.91786	0.00645	0.0400178	yes		Predicted protein; Uncharacterized protein [Source:UniProtKB/TrEMBL;Acc:F2CXB0]	AT5G02230	T7H20_280	Haloacid dehalogenase-like hydrolase (HAD) superfamily protein [Source:TAIR_LOCUS;Acc:AT5G02230]	Haloacid dehalogenase-like hydrolase family protein, putative, expressed	GO:0003674;GO:0008150;GO:0008152;GO:0016787
MLOC_45395	-	1:38884982-38885515	XZ149CK	XZ149LN	OK	0	1.11992	inf	#NAME?	0.0011	0.00954796	yes		Subtilisin-chymotrypsin inhibitor CI-1A [Source:UniProtKB/Swiss-Prot;Acc:P16062]					GO:0003674;GO:0004867;GO:0006950;GO:0008150;GO:0009611;GO:0010466;GO:0030234;GO:0030414
MLOC_45654	-	4:499259497-499260190	XZ149CK	XZ149LN	OK	15.0253	8.52091	-0.818316	-1.96253	0.00655	0.0405002	yes		Uncharacterized protein [Source:UniProtKB/TrEMBL;Acc:M0W9L9]
MLOC_45692	-	7:264458965-264459945	XZ149CK	XZ149LN	OK	23.5279	44.634	0.923772	3.20123	5e-05	0.000650355	yes		Uncharacterized protein [Source:UniProtKB/TrEMBL;Acc:M0W9P4]	AT4G38620	ATMYB4	myb domain protein 4 [Source:TAIR_LOCUS;Acc:AT4G38620]		GO:0003674;GO:0003677;GO:0003682
MLOC_4683	-	2:623556121-623557459	XZ149CK	XZ149LN	OK	421.466	297.55	-0.502283	-1.93997	0.00615	0.0385411	yes		Predicted protein; Uncharacterized protein [Source:UniProtKB/TrEMBL;Acc:F2DML5]	AT1G71695	PER12	Peroxidase superfamily protein [Source:TAIR_LOCUS;Acc:AT1G71695]	Peroxidase 12	GO:0003674;GO:0004601;GO:0006950;GO:0006979;GO:0008150;GO:0016491;GO:0020037;GO:0043167;GO:0046872;GO:0055114	IPR000823:Plant peroxidase;IPR002016:Haem peroxidase, plant/fungal/bacterial;IPR019793:Peroxidases heam-ligand binding site;IPR019794:Peroxidase, active site	PF00141:Peroxidase
MLOC_498	-	1:437806555-437809783	XZ149CK	XZ149LN	OK	3.24701	7.46682	1.20138	2.58721	0.00015	0.00174275	yes		Heat shock factor A2c; Predicted protein; Uncharacterized protein [Source:UniProtKB/TrEMBL;Acc:F2D3K2]	AT3G22830	AT-HSFA6B	heat shock transcription factor A6B [Source:TAIR_LOCUS;Acc:AT3G22830]	heat shock transcription factor A2 LENGTH=345	GO:0001071;GO:0003674;GO:0003677;GO:0003700;GO:0005575;GO:0005622;GO:0005623;GO:0005634;GO:0006355;GO:0006950;GO:0008150;GO:0009408;GO:0043226;GO:0043565	IPR000232:Heat shock factor (HSF)-type, DNA-binding	PF00447:HSF-type DNA-binding		AT3G22830	member of Heat Stress Transcription Factor (Hsf) family	Myb_box1_MYB HSE1_HSF Myb_box5_MYB W_box_WRKY AuxRE_ARF Nac_box_NAC	DRASTIC-DROUGHT, DRASTIC-NACL
MLOC_50936	-	4HS:358034-361879	XZ149CK	XZ149LN	OK	45.3266	30.5326	-0.570006	-2.22542	0.0019	0.0149832	yes		Predicted protein; Uncharacterized protein [Source:UniProtKB/TrEMBL;Acc:F2DSS3]	AT2G38080	IRX12	Laccase/Diphenol oxidase family protein [Source:TAIR_LOCUS;Acc:AT2G38080]	Laccase 1a	GO:0003674;GO:0005507;GO:0005575;GO:0005576;GO:0008150;GO:0009056;GO:0016491;GO:0019748;GO:0043167;GO:0046274;GO:0046872;GO:0048046;GO:0052716;GO:0055114	IPR001117:Multicopper oxidase, type 1;IPR002355:Multicopper oxidase, copper-binding site;IPR011706:Multicopper oxidase, type 2;IPR011707:Multicopper oxidase, type 3	PF00394:Multicopper oxidase;PF07731:Multicopper oxidase;PF07732:Multicopper oxidase
MLOC_51191	-	5:497609516-497612133	XZ149CK	XZ149LN	OK	1.60103	4.17218	1.3818	1.96423	0.0022	0.0168952	yes		Uncharacterized protein [Source:UniProtKB/TrEMBL;Acc:M0WG91]					GO:0001071;GO:0003674;GO:0003677;GO:0003700;GO:0005575;GO:0005622;GO:0005623;GO:0005634;GO:0006355;GO:0006950;GO:0008150;GO:0009408;GO:0043226;GO:0043565
MLOC_51907	-	6:490974753-490976040	XZ149CK	XZ149LN	OK	23.3448	14.9594	-0.642049	-2.02702	0.00435	0.0292875	yes		Uncharacterized protein [Source:UniProtKB/TrEMBL;Acc:M0WIS0]	AT4G08950	EXO	Phosphate-responsive 1 family protein [Source:TAIR_LOCUS;Acc:AT4G08950]	Phi-1-like phosphate-induced protein		IPR006766:Phosphate-induced protein 1	PF04674:Phosphate-induced protein 1 conserved region		AT4G08950	phosphate-responsive protein, putative (EXO) similar to PHI-1 (PHOSPHATE-INDUCED 1) [Arabidopsis thaliana] (TAIR:AT1G35140.1) similar to phi-1 [Nicotiana tabacum] (GB:BAA33810.1) contains InterPro domain Phosphate-induced protein 1 conserved region (InterPro:IPR006766)	Myb_box1_MYB HSE1_HSF Myb_box5_MYB W_box_WRKY AuxRE_ARF Myb_box4_MYB	DRASTIC-COLD, DRASTIC-NACL
MLOC_51984	-	4:516170478-516173062	XZ149CK	XZ149LN	OK	13.3022	8.07981	-0.71927	-2.4044	0.0006	0.00574948	yes		Uncharacterized protein [Source:UniProtKB/TrEMBL;Acc:M0WJ01]	AT1G20560	AAE1	acyl activating enzyme 1 [Source:TAIR_LOCUS;Acc:AT1G20560]	AMP-dependent synthetase and ligase family protein, putative, expressed	GO:0003674;GO:0003824;GO:0008150;GO:0008152	IPR000873:AMP-dependent synthetase/ligase	PF00501:AMP-binding enzyme
MLOC_5209	-	7HL:2981878-2982774	XZ149CK	XZ149LN	OK	17.487	9.6796	-0.853267	-2.19033	0.00335	0.0237685	yes		Uncharacterized protein [Source:UniProtKB/TrEMBL;Acc:M0WJC9]	AT4G25760	ATGDU2	glutamine dumper 2 [Source:TAIR_LOCUS;Acc:AT4G25760]	glutamine dumper 4 LENGTH=156									LOC_Os06g42660	Combining with the neurotransmitter dopamine to initiate a change in cell activity.	ABRE_AB13_VP1 Nac_box_NAC	GEO-HEAT,
MLOC_52134	-	6:494996547-494998136	XZ149CK	XZ149LN	OK	5.4112	9.0993	0.749808	2.07983	0.00385	0.0265779	yes		Uncharacterized protein [Source:UniProtKB/TrEMBL;Acc:M0WJK2]	AT1G34670	AtMYB93	myb domain protein 93 [Source:TAIR_LOCUS;Acc:AT1G34670]	myb domain protein 93 LENGTH=365	GO:0003674;GO:0003677;GO:0003682	IPR014778:Myb, DNA-binding	PF00249:Myb-like DNA-binding domain
MLOC_52462	-	2:42475483-42483186	XZ149CK	XZ149LN	OK	13.1388	22.4132	0.770514	2.52173	0.00035	0.00363445	yes		Uncharacterized protein [Source:UniProtKB/TrEMBL;Acc:M0WKT1]	AT1G02860	NLA	SPX (SYG1/Pho81/XPR1) domain-containing protein [Source:TAIR_LOCUS;Acc:AT1G02860]	E3 ubiquitin-protein ligase BAH1	GO:0002376;GO:0003674;GO:0004842;GO:0005515;GO:0005634;GO:0006464;GO:0006810;GO:0006817;GO:0006950;GO:0008150;GO:0008219;GO:0008270;GO:0009058;GO:0009626;GO:0009627;GO:0009697;GO:0010167;GO:0010337;GO:0016036;GO:0016567;GO:0016607;GO:0016874;GO:0042742;GO:0043167;GO:0044281;GO:0046872	IPR004331:SPX, N-terminal	PF03105:SPX domain
MLOC_52621	-	6:10779039-10781030	XZ149CK	XZ149LN	OK	44.4217	183.307	2.04492	8.0914	5e-05	0.000650355	yes		Uncharacterized protein [Source:UniProtKB/TrEMBL;Acc:M0WL97]	AT1G08090	ATNRT2:1	nitrate transporter 2:1 [Source:TAIR_LOCUS;Acc:AT1G08090]	Nitrate transporter, putative	GO:0005575;GO:0006810;GO:0008150;GO:0016021;GO:0055085	IPR011701:Major facilitator superfamily	PF07690:Major Facilitator Superfamily		AT1G08090	High-affinity nitrate transporter. Up-regulated by nitrate. Functions as a repressor of lateral root initiation independently of nitrate uptake.	G_box2_bZIPMyb_box1_MYBMyb_box5_MYBW_box_WRKYMyb_box2_MYB	DRASTIC-COLD, DRASTIC-NACL
MLOC_52706	-	2:40411640-40414100	XZ149CK	XZ149LN	OK	8.40824	13.5074	0.683877	2.17483	0.00245	0.0184407	yes		Predicted protein; Uncharacterized protein [Source:UniProtKB/TrEMBL;Acc:F2DFD1]	AT5G18240	MYR1	myb-related protein 1 [Source:TAIR_LOCUS;Acc:AT5G18240]	Myb family transcription factor	GO:0003674;GO:0003677;GO:0003682	IPR014778:Myb, DNA-binding;IPR017930:Transcription regulator HTH, Myb-type, DNA-binding	PF00249:Myb-like DNA-binding domain		AT5G18240	Encodes MYR1 (MYR1).	HSE1_HSF Myb_box5_MYB W_box_WRKY DREB_AP2_EREBP	RARGE-ABA
MLOC_52915	-	7:280813169-280813670	XZ149CK	XZ149LN	OK	66.2979	527.881	2.99318	6.41729	5e-05	0.000650355	yes		Uncharacterized protein [Source:UniProtKB/TrEMBL;Acc:M0WMD6]	AT2G05642		Nucleic acid-binding, OB-fold-like protein [Source:TAIR_LOCUS;Acc:AT2G05642]
MLOC_5316	-	6:366806538-366808811	XZ149CK	XZ149LN	OK	27.3814	43.0028	0.651233	2.4081	0.00055	0.00534135	yes		Uncharacterized protein [Source:UniProtKB/TrEMBL;Acc:M0WNC2]	AT5G23750	MRO11.3	Remorin family protein [Source:TAIR_LOCUS;Acc:AT5G23750]	Remorin		IPR005516:Remorin, C-terminal;IPR005518:Remorin, N-terminal	PF03763:Remorin, C-terminal region;PF03766:Remorin, N-terminal region		AT5G23750	remorin family protein similar to remorin family protein [Arabidopsis thaliana] (TAIR:AT3G48940.1) similar to Remorin (pp34) (GB:P93788) contains InterPro domain Remorin, N-terminal region (InterPro:IPR005518) contains InterPro domain Remorin, C-terminal region (InterPro:IPR005516)	G_box2_bZIP HSE1_HSF Myb_box5_MYB W_box_WRKY AuxRE_ARF N_box_bHLH	DRASTIC-DROUGHT
MLOC_53242	-	1:314322304-314324096	XZ149CK	XZ149LN	OK	6.69495	12.3181	0.879633	2.55394	0.00065	0.00615029	yes		Uncharacterized protein [Source:UniProtKB/TrEMBL;Acc:M0WNL6]
MLOC_53253	-	3:433569581-433570736	XZ149CK	XZ149LN	OK	16.8113	9.47759	-0.826837	-2.02173	0.00455	0.0303618	yes		Uncharacterized protein [Source:UniProtKB/TrEMBL;Acc:M0WNM8]
MLOC_54023	-	7:48439115-48440699	XZ149CK	XZ149LN	OK	7.16358	2.75146	-1.38048	-3.00869	0.0002	0.00224095	yes		Uncharacterized protein [Source:UniProtKB/TrEMBL;Acc:M0WRE1]	AT5G05340	PER52	Peroxidase superfamily protein [Source:TAIR_LOCUS;Acc:AT5G05340]	Peroxidase 6	GO:0003674;GO:0004601;GO:0006950;GO:0006979;GO:0008150;GO:0016491;GO:0020037;GO:0043167;GO:0046872;GO:0055114	IPR002016:Haem peroxidase, plant/fungal/bacterial	PF00141:Peroxidase		AT5G05340	peroxidase, putative Identical to Peroxidase 52 precursor (EC 1.11.1.7) (Atperox P52) (ATP49) (PER52) [Arabidopsis Thaliana] (GB:Q9FLC0) similar to peroxidase, putative [Arabidopsis thaliana] (TAIR:AT5G58400.1) similar to Peroxidase P7 (TP7) (GB:P00434) contains InterPro domain Haem peroxidase (InterPro:IPR010255) contains InterPro domain Haem peroxidase, plant/fungal/bacterial (InterPro:IPR00201…	AuxRE_ARF HSE1_HSF Myb_box5_MYB Myb_box1_MYB W_box_WRKY	GEO-ALUMINIUM	LOC_Os02g14430	Catalysis of the reaction: donor + hydrogen peroxide = oxidized donor + 2 H2O.	ABRE_AB13_VP1 DREB_AP2_EREBP Nac_box_NAC	GEO-BACTERIAL BLIGHT,
MLOC_54205	-	4:469550552-469555062	XZ149CK	XZ149LN	OK	16.8046	10.7833	-0.640051	-1.83523	0.00825	0.0484725	yes		Uncharacterized protein [Source:UniProtKB/TrEMBL;Acc:M0WSA4]	AT1G78060	BXL7	Glycosyl hydrolase family protein [Source:TAIR_LOCUS;Acc:AT1G78060]	Beta-D-xylosidase	GO:0003674;GO:0004553;GO:0005975;GO:0008150;GO:0016787;GO:0016798	IPR001764:Glycoside hydrolase, family 3, N-terminal;IPR002772:Glycoside hydrolase, family 3, C-terminal	PF00933:Glycosyl hydrolase family 3 N terminal domain;PF01915:Glycosyl hydrolase family 3 C terminal domain
MLOC_54330	-	7:331092365-331097017	XZ149CK	XZ149LN	OK	19.5733	30.5297	0.641326	2.53788	0.0006	0.00574948	yes		Uncharacterized protein [Source:UniProtKB/TrEMBL;Acc:M0WSP1]	AT1G64140	AT1G64140	BEST Arabidopsis thaliana protein match is: loricrin-related (TAIR:AT5G64550.1); Has 3596 Blast hits to 2004 proteins in 150 species: Archae - 0; Bacteria - 54; Metazoa - 1597; Fungi - 38; Plants - 513; Viruses - 9; Other Eukaryotes - 1385 (source: /.../Link). [Source:TAIR_LOCUS;Acc:AT1G64140]	Loricrin-like
MLOC_54532	-	3:507769500-507774873	XZ149CK	XZ149LN	OK	9.05428	5.7551	-0.653759	-2.13418	0.0033	0.0234794	yes		Predicted protein; Uncharacterized protein [Source:UniProtKB/TrEMBL;Acc:F2DK26]	AT5G67480	BT4	BTB and TAZ domain protein 4 [Source:TAIR_LOCUS;Acc:AT5G67480]	BTB/POZ and TAZ domain-containing protein 4	GO:0000003;GO:0000988;GO:0003674;GO:0003712;GO:0004402;GO:0005515;GO:0005516;GO:0005575;GO:0005622;GO:0005623;GO:0005634;GO:0006355;GO:0006464;GO:0008150;GO:0008270;GO:0009553;GO:0009555;GO:0009954;GO:0010227;GO:0016567;GO:0016573;GO:0016746;GO:0043167;GO:0043226;GO:0046872;GO:0048439;GO:0048573;GO:0048856;GO:0051276	IPR000197:Zinc finger, TAZ-type;IPR013069:BTB/POZ	PF00651:BTB/POZ domain;PF02135:TAZ zinc finger		AT5G67480	BT4 (BTB AND TAZ DOMAIN PROTEIN 4) protein binding / transcription regulator similar to BT5 (BTB and TAZ domain protein 5), protein binding / transcription regulator [Arabidopsis thaliana] (TAIR:AT4G37610.1) similar to Zinc finger, TAZ-type BTB/POZ [Medicago truncatula] (GB:ABE77424.1) contains InterPro domain Zinc finger, TAZ-type (InterPro:IPR000197) contains InterPro domain BTB (InterPro:IPR00…	G_box2_bZIP Myb_box1_MYB HSE1_HSF Myb_box5_MYB W_box_WRKY AuxRE_ARF Nac_box_NAC DREB_AP2_EREBP G_box_bHLH C_ABRE_bZIP	DRASTIC-NACL
MLOC_54601	-	1:342724705-342726666	XZ149CK	XZ149LN	OK	84.3983	130.722	0.631222	2.5385	0.00045	0.00450494	yes		Uncharacterized protein [Source:UniProtKB/TrEMBL;Acc:M0WTS7]	AT5G07050		nodulin MtN21 /EamA-like transporter family protein [Source:TAIR_LOCUS;Acc:AT5G07050]	nodulin MtN21 /EamA-like transporter family protein LENGTH=402	GO:0005575;GO:0016020	IPR000620:Drug/metabolite transporter	PF00892:EamA-like transporter family
MLOC_55102	-	3:557361797-557365022	XZ149CK	XZ149LN	OK	4.28321	7.8657	0.876881	2.09483	0.0016	0.0130189	yes		Uncharacterized protein [Source:UniProtKB/TrEMBL;Acc:M0WVY8]	AT3G09410	F3L24.31	Pectinacetylesterase family protein [Source:TAIR_LOCUS;Acc:AT3G09410]	Pectinacetylesterase family protein			PF03283:Pectinacetylesterase
MLOC_5534	-	3:449695316-449698529	XZ149CK	XZ149LN	OK	9.77562	15.9566	0.706894	2.41846	0.001	0.00881756	yes		Uncharacterized protein [Source:UniProtKB/TrEMBL;Acc:M0WWX9]	AT4G37390	YDK1	Auxin-responsive GH3 family protein [Source:TAIR_LOCUS;Acc:AT4G37390]
MLOC_55348	-	3:516927594-516931295	XZ149CK	XZ149LN	OK	10.5324	17.2775	0.714058	2.43471	0.0007	0.00654592	yes		Uncharacterized protein [Source:UniProtKB/TrEMBL;Acc:M0WX05]	AT4G14030	SBP1	selenium-binding protein 1 [Source:TAIR_LOCUS;Acc:AT4G14030]		GO:0003674;GO:0005515;GO:0008430
MLOC_55369	-	5:492484048-492485840	XZ149CK	XZ149LN	OK	18.6511	11.8817	-0.650516	-2.16217	0.0027	0.0199542	yes		Uncharacterized protein [Source:UniProtKB/TrEMBL;Acc:M0WX49]	AT3G22800	LRX6	Leucine-rich repeat (LRR) family protein [Source:TAIR_LOCUS;Acc:AT3G22800]	Leucine-rich repeat receptor-like protein kinase family protein LENGTH=1141	GO:0003674;GO:0005515	IPR001611:Leucine-rich repeat	PF00560:Leucine Rich Repeat
MLOC_55464	-	2:471714685-471717084	XZ149CK	XZ149LN	OK	8.22335	13.6151	0.727408	2.18105	0.00315	0.0226119	yes		Uncharacterized protein [Source:UniProtKB/TrEMBL;Acc:M0WXP1]	AT4G05120	ENT3	Major facilitator superfamily protein [Source:TAIR_LOCUS;Acc:AT4G05120]		GO:0003674;GO:0005337;GO:0005575;GO:0005886;GO:0006810;GO:0008150;GO:0016020;GO:0016021;GO:0022857
MLOC_55855	-	3:516668863-516670056	XZ149CK	XZ149LN	OK	930.829	651.018	-0.515818	-1.98292	0.00475	0.0314214	yes		Uncharacterized protein [Source:UniProtKB/TrEMBL;Acc:M0WZJ8]
MLOC_56030	-	5:531394065-531398485	XZ149CK	XZ149LN	OK	26.197	18.4377	-0.506741	-1.88305	0.0073	0.0441113	yes		Predicted protein; Uncharacterized protein [Source:UniProtKB/TrEMBL;Acc:F2DQR5]	AT1G78230	T11I11.17	Outer arm dynein light chain 1 protein [Source:TAIR_LOCUS;Acc:AT1G78230]	Leucine Rich Repeat family protein, expressed	GO:0003674;GO:0005515	IPR001611:Leucine-rich repeat;IPR003591:Leucine-rich repeat, typical subtype	PF00560:Leucine Rich Repeat
MLOC_56081	-	4:400304395-400306591	XZ149CK	XZ149LN	OK	4.00609	7.27934	0.861612	2.30775	0.00135	0.0113133	yes		Uncharacterized protein [Source:UniProtKB/TrEMBL;Acc:M0X0K6]	AT1G07430	HAI2	highly ABA-induced PP2C gene 2 [Source:TAIR_LOCUS;Acc:AT1G07430]		GO:0003674;GO:0003824;GO:0004721;GO:0004722;GO:0006464;GO:0006470;GO:0008150;GO:0008152;GO:0016787;GO:0016791;GO:0043167;GO:0046872
MLOC_56313	-	1:1723942-1732301	XZ149CK	XZ149LN	OK	55.265	77.558	0.488911	1.8546	0.00825	0.0484725	yes		Predicted protein; Uncharacterized protein [Source:UniProtKB/TrEMBL;Acc:F2D9D0]	AT5G08391		Protein of unknown function (DUF 3339) [Source:TAIR_LOCUS;Acc:AT5G08391]	Protein of unknown function (DUF 3339) LENGTH=89		IPR021775:Protein of unknown function DUF3339	PF11820:Protein of unknown function (DUF3339)
MLOC_56904	-	3:29413139-29418742	XZ149CK	XZ149LN	OK	5.27311	7.49764	0.507783	1.88209	0.00755	0.0452864	yes		Uncharacterized protein [Source:UniProtKB/TrEMBL;Acc:M0X499]	AT3G14470	RPPL1	NB-ARC domain-containing disease resistance protein [Source:TAIR_LOCUS;Acc:AT3G14470]	NBS-LRR disease resistance protein homologue	GO:0003674;GO:0006950;GO:0006952;GO:0008150;GO:0043167;GO:0043531	IPR002182:NB-ARC	PF00931:NB-ARC domain
MLOC_57016	-	6:530008782-530012867	XZ149CK	XZ149LN	OK	3.53243	7.59419	1.10423	2.14525	0.0046	0.0306281	yes		Uncharacterized protein [Source:UniProtKB/TrEMBL;Acc:M0X4P5]	AT2G22410	SLO1	SLOW GROWTH 1 [Source:TAIR_LOCUS;Acc:AT2G22410]	Pentatricopeptide repeat-containing protein		IPR002885:Pentatricopeptide repeat	PF01535:PPR repeat
MLOC_57021	-	5:469801104-469804943	XZ149CK	XZ149LN	OK	9.63072	14.3366	0.573988	2.09484	0.00375	0.026027	yes		Uncharacterized protein [Source:UniProtKB/TrEMBL;Acc:M0X4Q0]	AT2G46790	APRR9	pseudo-response regulator 9 [Source:TAIR_LOCUS;Acc:AT2G46790]	Pseudo response regulator	GO:0000156;GO:0000160;GO:0003674;GO:0004871;GO:0005515;GO:0005634;GO:0006351;GO:0006355;GO:0007165;GO:0008150;GO:0035556	IPR001789:Signal transduction response regulator, receiver domain;IPR010402:CCT domain	PF00072:Response regulator receiver domain;PF06203:CCT motif	ko04712	AT2G46790	Pseudo-response regulator PRR9. Involved in clock function. PRR7 and PRR9 are partially redundant essential components of a temperature-sensitive circadian system. CCA1 and LHY had a positive effect on PRR9. Interact with TOC1 in a yeast two-hybrid assay.	Myb_box3_MYB Myb_box1_MYB HSE1_HSF Myb_box5_MYB W_box_WRKY Myb_box2_MYB DREB_AP2_EREBP G_box_bHLH	DRASTIC-COLD
MLOC_57501	-	7:145402663-145404157	XZ149CK	XZ149LN	OK	12.9163	20.3669	0.65704	2.10145	0.00335	0.0237685	yes		Predicted protein; Uncharacterized protein [Source:UniProtKB/TrEMBL;Acc:F2E3W6]	AT1G74460		GDSL-like Lipase/Acylhydrolase superfamily protein [Source:TAIR_LOCUS;Acc:AT1G74460]		GO:0003674;GO:0005576;GO:0006629;GO:0008150;GO:0016042;GO:0016787;GO:0016788
MLOC_57602	-	1:437959387-437960384	XZ149CK	XZ149LN	OK	2.48305	8.1226	1.70983	3.30966	0.00015	0.00174275	yes		Predicted protein; Uncharacterized protein [Source:UniProtKB/TrEMBL;Acc:F2DXS9]
MLOC_57632	-	1:47896602-47900525	XZ149CK	XZ149LN	OK	10.7415	21.5677	1.00567	3.23366	5e-05	0.000650355	yes		Predicted protein; Uncharacterized protein [Source:UniProtKB/TrEMBL;Acc:F2CTW8]	AT5G20090		Uncharacterised protein family (UPF0041) [Source:TAIR_LOCUS;Acc:AT5G20090]	Brain protein 44-like	GO:0005575;GO:0005622;GO:0005623;GO:0005737;GO:0005739;GO:0005743;GO:0006810;GO:0006850;GO:0008150;GO:0043226	IPR005336:Uncharacterised protein family UPF0041	PF03650:Uncharacterised protein family (UPF0041)
MLOC_57810	-	1:322136032-322141010	XZ149CK	XZ149LN	OK	5.61825	8.40486	0.581102	1.94917	0.00625	0.0390363	yes		Uncharacterized protein [Source:UniProtKB/TrEMBL;Acc:M0X867]	AT5G18860		inosine-uridine preferring nucleoside hydrolase family protein [Source:TAIR_LOCUS;Acc:AT5G18860]	Ribonucleoside hydrolase 1		IPR001910:Inosine/uridine-preferring nucleoside hydrolase domain	PF01156:Inosine-uridine preferring nucleoside hydrolase
MLOC_58164	-	2:493764989-493766878	XZ149CK	XZ149LN	OK	13.0544	7.06438	-0.885896	-2.00514	0.0071	0.0431561	yes		Predicted protein; Uncharacterized protein [Source:UniProtKB/TrEMBL;Acc:F2DIF4]	AT5G02020	SIS	Encodes a protein involved in salt tolerance, names SIS (Salt Induced Serine rich). [Source:TAIR_LOCUS;Acc:AT5G02020]	unknown protein; FUNCTIONS IN: molecular_function unknown; INVOLVED IN: biological_process unknown; LOCATED IN: chloroplast; BEST Arabidopsis thaliana protein match is: unknown protein . LENGTH=146					AT5G02020	similar to unknown protein [Arabidopsis thaliana] (TAIR:AT5G59080.1)	Myb_box3_MYB Myb_box1_MYB HSE1_HSF Myb_box5_MYB W_box_WRKY Nac_box_NAC DREB_AP2_EREBP G_box_bHLH HBE_HB	DRASTIC-DROUGHT, DRASTIC-NACL, RARGE-DROUGHT, RARGE-NACL
MLOC_58185	-	4:132877345-132880085	XZ149CK	XZ149LN	OK	30.2437	45.7718	0.597823	2.34332	0.0007	0.00654592	yes		Uncharacterized protein [Source:UniProtKB/TrEMBL;Acc:M0X9Q6]	AT5G64170	AT5G64170	dentin sialophosphoprotein-related [Source:TAIR_LOCUS;Acc:AT5G64170]		GO:0003674;GO:0008150
MLOC_58437	-	6:10565078-10567464	XZ149CK	XZ149LN	OK	4.91657	25.5879	2.37973	7.22257	5e-05	0.000650355	yes		Uncharacterized protein [Source:UniProtKB/TrEMBL;Acc:M0XAS4]	AT1G08090	ATNRT2:1	nitrate transporter 2:1 [Source:TAIR_LOCUS;Acc:AT1G08090]	Nitrate transporter, putative	GO:0005575;GO:0006810;GO:0008150;GO:0016021;GO:0055085	IPR011701:Major facilitator superfamily	PF07690:Major Facilitator Superfamily		AT1G08090	High-affinity nitrate transporter. Up-regulated by nitrate. Functions as a repressor of lateral root initiation independently of nitrate uptake.	G_box2_bZIPMyb_box1_MYBMyb_box5_MYBW_box_WRKYMyb_box2_MYB	DRASTIC-COLD, DRASTIC-NACL
MLOC_58438	-	6:10574083-10576043	XZ149CK	XZ149LN	OK	73.3305	139.804	0.93092	3.75404	5e-05	0.000650355	yes		Uncharacterized protein [Source:UniProtKB/TrEMBL;Acc:M0XAS5]	AT1G08090	ATNRT2:1	nitrate transporter 2:1 [Source:TAIR_LOCUS;Acc:AT1G08090]	Nitrate transporter, putative	GO:0005575;GO:0006810;GO:0008150;GO:0016021;GO:0055085	IPR011701:Major facilitator superfamily	PF07690:Major Facilitator Superfamily		AT1G08090	High-affinity nitrate transporter. Up-regulated by nitrate. Functions as a repressor of lateral root initiation independently of nitrate uptake.	G_box2_bZIPMyb_box1_MYBMyb_box5_MYBW_box_WRKYMyb_box2_MYB	DRASTIC-COLD, DRASTIC-NACL
MLOC_58453	-	2:18521523-18523958	XZ149CK	XZ149LN	OK	10.1984	6.08148	-0.745844	-2.36346	0.0011	0.00954796	yes		Uncharacterized protein [Source:UniProtKB/TrEMBL;Acc:M0XAU4]	AT1G12380		unknown protein; BEST Arabidopsis thaliana protein match is: unknown protein (TAIR:AT1G62870.1); Has 173 Blast hits to 170 proteins in 34 species: Archae - 0; Bacteria - 4; Metazoa - 25; Fungi - 8; Plants - 123; Viruses - 7; Other Eukaryotes - 6 (so /.../NCBI BLink). [Source:TAIR_LOCUS;Acc:AT1G12380]		GO:0003674;GO:0003676
MLOC_58488	-	1:323687299-323690172	XZ149CK	XZ149LN	OK	23.5528	13.8122	-0.769953	-2.78146	5e-05	0.000650355	yes		Uncharacterized protein [Source:UniProtKB/TrEMBL;Acc:M0XAZ6]	AT4G17090	CT-BMY	chloroplast beta-amylase [Source:TAIR_LOCUS;Acc:AT4G17090]	Beta-amylase, putative	GO:0000024;GO:0000272;GO:0003674;GO:0003824;GO:0005575;GO:0005622;GO:0005623;GO:0005737;GO:0005975;GO:0005983;GO:0008150;GO:0008152;GO:0009056;GO:0009058;GO:0009507;GO:0009536;GO:0009570;GO:0016161;GO:0016787;GO:0016798;GO:0043167;GO:0043169;GO:0043226	IPR001554:Glycoside hydrolase, family 14	PF01373:Glycosyl hydrolase family 14	ko00500	AT4G17090	Encodes a beta-amylase targeted to the chloroplast. Transgenic BMY8 RNAi lines fail to accumulate maltose during cold shock suggesting that maltose accumulation coincides with BMY8 expression. Apart from maltose, the sugar content of the RNAi lines were similar to wildtype (glucose and sucrose unaffected).	Myb_box3_MYB Myb_box1_MYB HSE1_HSF Myb_box5_MYB AuxRE_ARF Nac_box_NAC DREB_AP2_EREBP Myb_box4_MYB	DRASTIC-COLD, DRASTIC-NACL, RARGE-COLD, RARGE-LIGHT
MLOC_58866	-	1:1788720-1791534	XZ149CK	XZ149LN	OK	1.34971	0.497759	-1.43913	-2.01627	0.00655	0.0405002	yes		Arginine decarboxylase [Source:UniProtKB/TrEMBL;Acc:M0XCI1]	AT4G34710	ADC2	arginine decarboxylase 2 [Source:TAIR_LOCUS;Acc:AT4G34710]	Arginine decarboxylase	GO:0003674;GO:0003824;GO:0006520;GO:0006527;GO:0008150;GO:0008295;GO:0008792;GO:0009056;GO:0009058;GO:0016829;GO:0016831;GO:0034641;GO:0044281	IPR022643:Orn/DAP/Arg decarboxylase 2, C-terminal;IPR022644:Orn/DAP/Arg decarboxylase 2, N-terminal	PF00278:Pyridoxal-dependent decarboxylase, C-terminal sheet domain;PF02784:Pyridoxal-dependent decarboxylase, pyridoxal binding domain	ko00330	AT4G34710	encodes a arginine decarboxylase (ADC), a rate-limiting enzyme that catalyzes the first step of polyamine (PA) biosynthesis via ADC pathway in Arabidopsis thaliana. Arabidopsis genome has two ADC paralogs, ADC1 and ADC2. ADC2 is stress-inducible (osmotic stress). Double mutant analysis showed that ADC genes are essential for the production of PA, and are required for normal seed development. Over…	HSE1_HSF Myb_box5_MYB W_box_WRKY Myb_box2_MYB AuxRE_ARF N_box_bHLH HBE_HB	DRASTIC-DROUGHT, DRASTIC-NACL, RARGE-ABA, RARGE-COLD, RARGE-DROUGHT, RARGE-NACL
MLOC_59019	-	2:590228597-590229869	XZ149CK	XZ149LN	OK	32.7894	19.9823	-0.71451	-2.48209	0.0006	0.00574948	yes		Uncharacterized protein [Source:UniProtKB/TrEMBL;Acc:M0XD63]	AT5G48930	HCT	hydroxycinnamoyl-CoA shikimate/quinate hydroxycinnamoyl transferase [Source:TAIR_LOCUS;Acc:AT5G48930]		GO:0003674;GO:0016746;GO:0016747
MLOC_59105	-	4:453540026-453540773	XZ149CK	XZ149LN	OK	74.5082	49.4933	-0.590166	-2.05914	0.0039	0.0268491	yes		Uncharacterized protein [Source:UniProtKB/TrEMBL;Acc:M0XDI9]	AT2G23790	AT2G23790	Protein of unknown function (DUF607) [Source:TAIR_LOCUS;Acc:AT2G23790]	Coiled-coil domain-containing protein 109A		IPR006769:Coiled-coil domain containing protein 109, C-terminal	PF04678:Protein of unknown function, DUF607						LOC_Os03g13050	Unavailable	ABRE_AB13_VP1 DREB_AP2_EREBP	GEO-BACTERIAL BLIGHT,
MLOC_59148	-	4:139761835-139762622	XZ149CK	XZ149LN	OK	37.66	8.91487	-2.07875	-5.16601	5e-05	0.000650355	yes		Uncharacterized protein [Source:UniProtKB/TrEMBL;Acc:M0XDM5]	AT4G24972	TPD1	tapetum determinant 1 [Source:TAIR_LOCUS;Acc:AT4G24972]	TPD1
MLOC_59275	-	1:430241304-430246020	XZ149CK	XZ149LN	OK	240.587	157.127	-0.614627	-2.40218	0.0003	0.0031833	yes		Uncharacterized protein [Source:UniProtKB/TrEMBL;Acc:M0XE21]	AT5G53050	AT5G53050	alpha/beta-Hydrolases superfamily protein [Source:TAIR_LOCUS;Acc:AT5G53050]	Hydrolase, alpha/beta fold family protein	GO:0003674;GO:0003824;GO:0008150;GO:0008152;GO:0016787	IPR000073:Alpha/beta hydrolase fold-1	PF00561:alpha/beta hydrolase fold
MLOC_59508	-	1:280393955-280398259	XZ149CK	XZ149LN	OK	76.8516	135.088	0.813756	3.2436	5e-05	0.000650355	yes		Uncharacterized protein [Source:UniProtKB/TrEMBL;Acc:M0XF52]	AT1G12110	NRT1.1	nitrate transporter 1.1 [Source:TAIR_LOCUS;Acc:AT1G12110]	Nitrate transporter	GO:0003674;GO:0005215;GO:0005575;GO:0006810;GO:0006857;GO:0008150;GO:0016020;GO:0016021	IPR000109:Oligopeptide transporter	PF00854:POT family
MLOC_59725	-	7:9748606-9750681	XZ149CK	XZ149LN	OK	2.65509	4.85965	0.87209	2.02572	0.0057	0.0362962	yes		Uncharacterized protein [Source:UniProtKB/TrEMBL;Acc:M0XG17]	AT1G49390	F13F21.18	2-oxoglutarate (2OG) and Fe(II)-dependent oxygenase superfamily protein [Source:TAIR_LOCUS;Acc:AT1G49390]	2-oxoglutarate (2OG) and Fe(II)-dependent oxygenase-like protein	GO:0003674;GO:0008150;GO:0016491;GO:0016706;GO:0055114	IPR005123:Oxoglutarate/iron-dependent oxygenase	PF03171:2OG-Fe(II) oxygenase superfamily
MLOC_59991	-	7:97119268-97121923	XZ149CK	XZ149LN	OK	4.7795	8.93861	0.90319	2.43856	0.0009	0.00807342	yes		Uncharacterized protein [Source:UniProtKB/TrEMBL;Acc:M0XH53]	AT4G39770	TPPH	Haloacid dehalogenase-like hydrolase (HAD) superfamily protein [Source:TAIR_LOCUS;Acc:AT4G39770]	trehalose-6-phosphate phosphatase LENGTH=374	GO:0003674;GO:0003824;GO:0005975;GO:0005992;GO:0008150;GO:0008152;GO:0009058	IPR003337:Trehalose-phosphatase	PF02358:Trehalose-phosphatase	ko00500
MLOC_60218	-	2:558628088-558629887	XZ149CK	XZ149LN	OK	8.37324	3.78955	-1.14376	-2.43891	0.002	0.0156198	yes		Uncharacterized protein [Source:UniProtKB/TrEMBL;Acc:M0XI02]	AT1G65680	ATEXPB2	expansin B2 [Source:TAIR_LOCUS;Acc:AT1G65680]	expansin B2 LENGTH=273	GO:0000003;GO:0005575;GO:0005576;GO:0008150;GO:0019953	IPR007117:Pollen allergen/expansin, C-terminal;IPR009009:Barwin-related endoglucanase	PF01357:Pollen allergen;PF03330:Rare lipoprotein A (RlpA)-like double-psi beta-barrel
MLOC_60412	-	6:8485425-8488828	XZ149CK	XZ149LN	OK	15.5769	22.1109	0.505355	1.90182	0.00775	0.0462217	yes		Uncharacterized protein [Source:UniProtKB/TrEMBL;Acc:M0XIN7]	AT1G62660	BFRUCT3	Glycosyl hydrolases family 32 protein [Source:TAIR_LOCUS;Acc:AT1G62660]		GO:0003674;GO:0004553;GO:0004564;GO:0004575;GO:0005975;GO:0008150;GO:0008152;GO:0016787;GO:0016798
MLOC_60458	-	2:71016789-71023524	XZ149CK	XZ149LN	OK	6.47747	11.3577	0.810166	2.35909	0.00035	0.00363445	yes		Uncharacterized protein [Source:UniProtKB/TrEMBL;Acc:M0XIW2]	AT4G18810	F28A21.220	NAD(P)-binding Rossmann-fold superfamily protein [Source:TAIR_LOCUS;Acc:AT4G18810]	NADH:ubiquinone oxidoreductase complex I intermediate-associated protein 30		IPR008030:NmrA-like;IPR013857:NADH:ubiquinone oxidoreductase intermediate-associated protein 30	PF05368:NmrA-like family;PF08547:Complex I intermediate-associated protein 30 (CIA30)		AT4G18810	transcriptional repressor similar to oxidoreductase/ transcriptional repressor [Arabidopsis thaliana] (TAIR:AT1G16720.1) similar to Os02g0234500 [Oryza sativa (japonica cultivar-group)] (GB:NP_001046381.1) similar to UOS1 [Pisum sativum] (GB:AAM19355.1) contains InterPro domain NmrA-like (InterPro:IPR008030)	HSE1_HSF Myb_box5_MYB Myb_box1_MYB W_box_WRKY Myb_box2_MYB G_box_bHLH N_box_bHLH	GEO-NACL
MLOC_60694	-	5:453841237-453847169	XZ149CK	XZ149LN	OK	42.2722	71.0662	0.749455	2.72479	0.0001	0.00121701	yes		Uncharacterized protein [Source:UniProtKB/TrEMBL;Acc:M0XJU7]	AT5G50760		SAUR-like auxin-responsive protein family [Source:TAIR_LOCUS;Acc:AT5G50760]	SAUR-like auxin-responsive protein family LENGTH=183		IPR003676:Auxin responsive SAUR protein	PF02519:Auxin responsive protein
MLOC_60871	-	2:480571176-480572450	XZ149CK	XZ149LN	OK	43.1011	25.9235	-0.733465	-2.80053	0.00025	0.0027208	yes		Uncharacterized protein [Source:UniProtKB/TrEMBL;Acc:M0XKL5]				Abscisic stress ripening	GO:0006950;GO:0008150	IPR003496:ABA/WDS induced protein	PF02496:ABA/WDS induced protein						LOC_Os01g72900	Unavailable	ABRE_AB13_VP1 DREB_AP2_EREBP Nac_box_NAC PRE4_WRKY	GEO-HEAT,
MLOC_61137	-	4:522345581-522346133	XZ149CK	XZ149LN	OK	61.2337	37.8756	-0.693059	-2.11046	0.00345	0.0243356	yes		Uncharacterized protein [Source:UniProtKB/TrEMBL;Acc:M0XLM4]
MLOC_6141	-	7:585100847-585106300	XZ149CK	XZ149LN	OK	2.00946	3.55285	0.82217	2.28837	0.00145	0.012002	yes		Uncharacterized protein [Source:UniProtKB/TrEMBL;Acc:M0XMQ1]	AT2G27150	AAO3	abscisic aldehyde oxidase 3 [Source:TAIR_LOCUS;Acc:AT2G27150]		GO:0003674;GO:0003824;GO:0008150;GO:0016491;GO:0016614;GO:0043167;GO:0046872;GO:0050660;GO:0055114
MLOC_61721	-	2:423725430-423727794	XZ149CK	XZ149LN	OK	2.90544	1.09548	-1.4072	-2.66292	0.0011	0.00954796	yes		Uncharacterized protein [Source:UniProtKB/TrEMBL;Acc:M0XNT7]	AT3G21750	UGT71B1	UDP-glucosyl transferase 71B1 [Source:TAIR_LOCUS;Acc:AT3G21750]	UDP-Glycosyltransferase superfamily protein LENGTH=495	GO:0003674;GO:0008150;GO:0008152;GO:0016740;GO:0016757;GO:0016758	IPR002213:UDP-glucuronosyl/UDP-glucosyltransferase	PF00201:UDP-glucoronosyl and UDP-glucosyl transferase						LOC_Os07g37690	Unavailable	ABRE_AB13_VP1 Nac_box_NAC	GEO-BACTERIAL BLIGHT,
MLOC_62152	-	2:111110115-111111479	XZ149CK	XZ149LN	OK	11.8394	5.15463	-1.19966	-3.12311	0.00015	0.00174275	yes		Uncharacterized protein [Source:UniProtKB/TrEMBL;Acc:M0XQH7]	AT2G45130	ATSPX3	SPX domain gene 3 [Source:TAIR_LOCUS;Acc:AT2G45130]	SPX domain gene 3 LENGTH=245	GO:0006817;GO:0019375;GO:0045892;GO:0080040	IPR004331:SPX, N-terminal	PF03105:SPX domain
MLOC_62487	-	3:50223486-50230770	XZ149CK	XZ149LN	OK	5.0545	7.44229	0.558178	1.9222	0.0079	0.0468366	yes		Uncharacterized protein [Source:UniProtKB/TrEMBL;Acc:M0XRY2]	AT2G26910	PDR4	pleiotropic drug resistance 4 [Source:TAIR_LOCUS;Acc:AT2G26910]	ABC transporter G family member	GO:0000166;GO:0003674;GO:0005524;GO:0005575;GO:0005886;GO:0006200;GO:0006810;GO:0006855;GO:0008150;GO:0009056;GO:0016020;GO:0016021;GO:0016887;GO:0017111;GO:0034641;GO:0034655;GO:0042335;GO:0043167;GO:0044281	IPR003439:ABC transporter-like;IPR013525:ABC-2 type transporter;IPR013581:Plant PDR ABC transporter associated	PF00005:ABC transporter;PF01061:ABC-2 type transporter;PF08370:Plant PDR ABC transporter associated
MLOC_62511	-	7:5822841-5825347	XZ149CK	XZ149LN	OK	76.9872	36.0397	-1.09503	-4.09175	5e-05	0.000650355	yes		Uncharacterized protein [Source:UniProtKB/TrEMBL;Acc:M0XS32]	AT5G25610	RD22	BURP domain-containing protein [Source:TAIR_LOCUS;Acc:AT5G25610]	BURP domain-containing protein		IPR004873:BURP	PF03181:BURP domain		AT5G25610	responsive to dehydration 22 (RD22) mediated by ABA	Myb_box3_MYB Myb_box1_MYB HSE1_HSF Myb_box5_MYB W_box_WRKY Myb_box2_MYB DREB_AP2_EREBP	DRASTIC-DROUGHT, DRASTIC-NACL, RARGE-COLD, RARGE-NACL
MLOC_62592	-	7:163351140-163357920	XZ149CK	XZ149LN	OK	5.88872	8.58087	0.54317	1.93796	0.0055	0.0352937	yes		Predicted protein; Uncharacterized protein [Source:UniProtKB/TrEMBL;Acc:F2CRU0]				F-box domain containing protein, expressed	GO:0003674;GO:0004672;GO:0004674;GO:0005524;GO:0006464;GO:0006468;GO:0008150;GO:0016301;GO:0016772;GO:0043167								LOC_Os03g02210	Unavailable	ABRE_AB13_VP1 Nac_box_NAC	GEO-HEAT,GEO-IRON,
MLOC_62815	-	6:36816034-36818549	XZ149CK	XZ149LN	OK	126.424	88.7377	-0.510656	-1.84724	0.00845	0.0494015	yes		L-lactate dehydrogenase A [Source:UniProtKB/Swiss-Prot;Acc:P22988]	AT4G17260	DL4665W	Lactate/malate dehydrogenase family protein [Source:TAIR_LOCUS;Acc:AT4G17260]	L-lactate dehydrogenase	GO:0003674;GO:0003824;GO:0004459;GO:0005575;GO:0005622;GO:0005623;GO:0005737;GO:0005975;GO:0006091;GO:0006096;GO:0006950;GO:0008150;GO:0009056;GO:0016491;GO:0016616;GO:0044262;GO:0055114	IPR001236:Lactate/malate dehydrogenase, N-terminal;IPR022383:Lactate/malate dehydrogenase, C-terminal	PF00056:lactate/malate dehydrogenase, NAD binding domain;PF02866:lactate/malate dehydrogenase, alpha/beta C-terminal domain	ko00010
MLOC_62907	-	2:479964521-479966839	XZ149CK	XZ149LN	OK	5.40777	2.43235	-1.15269	-2.40045	0.0006	0.00574948	yes		Uncharacterized protein [Source:UniProtKB/TrEMBL;Acc:M0XTM6]	AT5G50700	HSD1	hydroxysteroid dehydrogenase 1 [Source:TAIR_LOCUS;Acc:AT5G50700]	Dehydrogenase/reductase SDR family protein 7-like	GO:0003674;GO:0008150;GO:0008152;GO:0016491;GO:0055114	IPR002198:Short-chain dehydrogenase/reductase SDR	PF00106:short chain dehydrogenase		AT5G50700	short-chain dehydrogenase/reductase (SDR) family protein similar to short-chain dehydrogenase/reductase (SDR) family protein [Arabidopsis thaliana] (TAIR:AT5G50600.1) similar to steroleosin [Sesamum indicum] (GB:AAL09328.1) contains InterPro domain Short-chain dehydrogenase/reductase SDR (InterPro:IPR002198) contains InterPro domain Glucose/ribitol dehydrogenase (InterPro:IPR002347)	Myb_box5_MYB Myb_box2_MYB AuxRE_ARF Nac_box_NAC	RARGE-LIGHT
MLOC_62978	-	5:19842072-19847433	XZ149CK	XZ149LN	OK	202.241	141.411	-0.516181	-2.04332	0.0039	0.0268491	yes		Uncharacterized protein [Source:UniProtKB/TrEMBL;Acc:M0XTU3]	AT3G17630	ATCHX19	cation/H+ exchanger 19 [Source:TAIR_LOCUS;Acc:AT3G17630]	cation/H+ exchanger 19 LENGTH=800	GO:0003674;GO:0005575;GO:0005770;GO:0006810;GO:0006811;GO:0006812;GO:0006813;GO:0006885;GO:0008150;GO:0015297;GO:0015299;GO:0016020;GO:0016021;GO:0022857;GO:0055085	IPR006153:Cation/H+ exchanger	PF00999:Sodium/hydrogen exchanger family
MLOC_63070	-	3:129271964-129276429	XZ149CK	XZ149LN	OK	191.676	139.896	-0.45432	-1.83284	0.0082	0.0482366	yes		Uncharacterized protein [Source:UniProtKB/TrEMBL;Acc:M0XU76]	AT3G14920		Peptide-N4-(N-acetyl-beta-glucosaminyl)asparagine amidase A protein [Source:TAIR_LOCUS;Acc:AT3G14920]	Peptide-N4-(N-acetyl-beta-glucosaminyl)asparagine amidase A, putative		IPR021102:Peptide-N4-(N-acetyl-beta-glucosaminyl)asparagine amidase A	PF12222:Peptide N-acetyl-beta-D-glucosaminyl asparaginase amidase A
MLOC_63089	-	5:300831955-300841011	XZ149CK	XZ149LN	OK	18.694	27.6781	0.566172	1.99546	0.0059	0.0372993	yes		Asparagine synthetase [Source:UniProtKB/TrEMBL;Acc:M0XU87]	AT3G47340	ASN1	glutamine-dependent asparagine synthase 1 [Source:TAIR_LOCUS;Acc:AT3G47340]	Asparagine synthetase	GO:0000166;GO:0003674;GO:0004066;GO:0005524;GO:0006520;GO:0006529;GO:0008150;GO:0008152;GO:0008652;GO:0009058;GO:0016874;GO:0034641;GO:0043167;GO:0044281;GO:0070981	IPR001962:Asparagine synthase	PF00733:Asparagine synthase	ko01100	AT3G47340	encodes a glutamine-dependent asparagine synthetase, the predicted ASN1 peptide contains a purF-type glutamine-binding domain, and is expressed predominantly in shoot tissues, where light has a negative effect on its mRNA accumulation. Expression is induced within 3 hours of dark treatment, in senescing leaves and treatment with exogenous photosynthesis inhibitor. Induction of gene expression was…	HSE1_HSF Myb_box5_MYB Nac_box_NAC DREB_AP2_EREBP G_box_bHLH N_box_bHLH HBE_HB	DRASTIC-COLD, DRASTIC-DROUGHT, DRASTIC-NACL, RARGE-ABA, RARGE-NACL
MLOC_63834	-	2:551553157-551555148	XZ149CK	XZ149LN	OK	13.2349	7.6223	-0.796045	-2.45077	0.00035	0.00363445	yes		Predicted protein; Uncharacterized protein [Source:UniProtKB/TrEMBL;Acc:F2DVR9]	AT4G28140	ERF054	Integrase-type DNA-binding superfamily protein [Source:TAIR_LOCUS;Acc:AT4G28140]	Ethylene-responsive transcription factor	GO:0001071;GO:0003674;GO:0003677;GO:0003700;GO:0005575;GO:0005622;GO:0005623;GO:0005634;GO:0006351;GO:0006355;GO:0008150;GO:0009058;GO:0034641;GO:0043226	IPR001471:Pathogenesis-related transcriptional factor/ERF, DNA-binding	PF00847:AP2 domain		AT4G28140	encodes a member of the DREB subfamily A-6 of ERF/AP2 transcription factor family. The protein contains one AP2 domain. There are 8 members in this subfamily including RAP2.4.	Myb_box3_MYB Myb_box1_MYB Myb_box5_MYB W_box_WRKY AuxRE_ARF DREB_AP2_EREBP G_box_bHLH	DRASTIC-DROUGHT, DRASTIC-NACL
MLOC_64363	-	5:531710244-531715293	XZ149CK	XZ149LN	OK	88.2766	61.6005	-0.519088	-2.09261	0.00305	0.0220294	yes		Predicted protein; Uncharacterized protein [Source:UniProtKB/TrEMBL;Acc:F2EG33]	AT3G25860	LTA2	2-oxoacid dehydrogenases acyltransferase family protein [Source:TAIR_LOCUS;Acc:AT3G25860]	Dihydrolipoyllysine-residue acetyltransferase component of pyruvate dehydrogenase complex	GO:0003674;GO:0008150;GO:0008152;GO:0016740;GO:0016746	IPR000089:Biotin/lipoyl attachment;IPR001078:2-oxoacid dehydrogenase acyltransferase, catalytic domain;IPR003016:2-oxo acid dehydrogenase, lipoyl-binding site;IPR004167:E3 binding	PF00198:2-oxoacid dehydrogenases acyltransferase (catalytic domain);PF00364:Biotin-requiring enzyme;PF02817:e3 binding domain		AT3G25860	Nuclear encoded dihydrolipoamide S-acetyltransferase (LTA2) that encodes teh Pyruvate Decarboxylase E2 subunit. Mutant has embryo defect.	G_box2_bZIP Myb_box3_MYB Myb_box1_MYB HSE1_HSF Myb_box5_MYB Myb_box2_MYB AuxRE_ARF Nac_box_NAC N_box_bHLH	RARGE-COLD
MLOC_64411	-	morex_contig_487934:0-293	XZ149CK	XZ149LN	OK	1.30876	0	#NAME?	#NAME?	0.0078	0.0463684	yes		Uncharacterized protein [Source:UniProtKB/TrEMBL;Acc:M0XZD2]
MLOC_64412	-	7:524838684-524840710	XZ149CK	XZ149LN	OK	3.0727	1.48817	-1.04596	-2.15941	0.0043	0.0290167	yes		Uncharacterized protein [Source:UniProtKB/TrEMBL;Acc:M0XZD3]	AT5G06900	CYP93D1	cytochrome P450, family 93, subfamily D, polypeptide 1 [Source:TAIR_LOCUS;Acc:AT5G06900]	Cytochrome P450	GO:0003674;GO:0004497;GO:0005506;GO:0008150;GO:0009055;GO:0016491;GO:0016705;GO:0020037;GO:0043167;GO:0046872;GO:0055114	IPR001128:Cytochrome P450	PF00067:Cytochrome P450
MLOC_64448	-	1:447325045-447325609	XZ149CK	XZ149LN	OK	128.603	75.817	-0.762334	-2.81062	0.00015	0.00174275	yes		Uncharacterized protein [Source:UniProtKB/TrEMBL;Acc:M0XZK2]
MLOC_64672	-	2HS:497178-500482	XZ149CK	XZ149LN	OK	18.9834	11.6507	-0.704327	-2.01004	0.00425	0.0287518	yes		Predicted protein; Uncharacterized protein [Source:UniProtKB/TrEMBL;Acc:F2DJ70]	AT2G14960	GH3.1	Auxin-responsive GH3 family protein [Source:TAIR_LOCUS;Acc:AT2G14960]	GH3 family protein		IPR004993:GH3 auxin-responsive promoter	PF03321:GH3 auxin-responsive promoter	ko04075
MLOC_64811	-	7:539603576-539607660	XZ149CK	XZ149LN	OK	38.7623	23.5925	-0.716328	-2.8603	0.00015	0.00174275	yes		Uncharacterized protein [Source:UniProtKB/TrEMBL;Acc:M0Y121]	AT1G72300	LRR-RLK	Leucine-rich receptor-like protein kinase family protein [Source:TAIR_LOCUS;Acc:AT1G72300]	Receptor kinase	GO:0003674;GO:0004672;GO:0004674;GO:0005515;GO:0005524;GO:0005575;GO:0006464;GO:0006468;GO:0008150;GO:0016020;GO:0016021;GO:0016301;GO:0016772;GO:0043167	IPR001611:Leucine-rich repeat;IPR013210:Leucine-rich repeat-containing N-terminal, type 2;IPR017442:Serine/threonine-protein kinase-like domain	PF00069:Protein kinase domain;PF00560:Leucine Rich Repeat;PF08263:Leucine rich repeat N-terminal domain		AT1G72300	leucine-rich repeat transmembrane protein kinase, putative similar to leucine-rich repeat family protein [Arabidopsis thaliana] (TAIR:AT1G17240.1) similar to leucine-rich repeat transmembrane protein kinase, putative [Arabidopsis thaliana] (TAIR:AT5G53890.1) similar to leucine-rich repeat family protein [Arabidopsis thaliana] (TAIR:AT1G17250.1) similar to putative leucine-rich repeat receptor-lik…	Myb_box5_MYBMyb_box1_MYBDREB_AP2_EREBPGCC_box_AP2_EREBP	GEO-IRON
MLOC_6488	-	4:199152335-199153790	XZ149CK	XZ149LN	OK	96.1031	67.689	-0.505661	-1.95795	0.00655	0.0405002	yes		Predicted protein; Uncharacterized protein [Source:UniProtKB/TrEMBL;Acc:F2DHC3]	AT2G38600		HAD superfamily, subfamily IIIB acid phosphatase [Source:TAIR_LOCUS;Acc:AT2G38600]	Acid phosphatase 1, putative	GO:0003674;GO:0003993;GO:0016791	IPR005519:Acid phosphatase (Class B)	PF03767:HAD superfamily, subfamily IIIB (Acid phosphatase)
MLOC_64936	-	4:474213906-474218136	XZ149CK	XZ149LN	OK	4.05464	2.08024	-0.962821	-2.12198	0.0032	0.0228992	yes		Uncharacterized protein [Source:UniProtKB/TrEMBL;Acc:M0Y1M8]	AT4G33840	F17I5.30	Glycosyl hydrolase family 10 protein [Source:TAIR_LOCUS;Acc:AT4G33840]	Endo-1,4-beta-xylanase C, putative	GO:0003674;GO:0003824;GO:0004553;GO:0005975;GO:0008150;GO:0016798	IPR001000:Glycoside hydrolase, family 10	PF00331:Glycosyl hydrolase family 10
MLOC_64997	-	7:562496860-562500705	XZ149CK	XZ149LN	OK	33.0067	60.6933	0.878779	3.44365	5e-05	0.000650355	yes		Uncharacterized protein [Source:UniProtKB/TrEMBL;Acc:M0Y1W3]	AT2G30950	VAR2	FtsH extracellular protease family [Source:TAIR_LOCUS;Acc:AT2G30950]	ATP-dependent zinc metalloprotease FtsH 4	GO:0000166;GO:0003674;GO:0004222;GO:0005524;GO:0005575;GO:0006508;GO:0008150;GO:0008233;GO:0009056;GO:0016020;GO:0017111;GO:0030163;GO:0043167	IPR000642:Peptidase M41;IPR003959:ATPase, AAA-type, core;IPR011546:Peptidase M41, FtsH extracellular	PF00004:ATPase family associated with various cellular activities (AAA);PF01434:Peptidase family M41;PF06480:FtsH Extracellular
MLOC_65110	-	6:10683569-10685416	XZ149CK	XZ149LN	OK	6.5817	3.04606	-1.11152	-2.73414	0.00015	0.00174275	yes		Uncharacterized protein [Source:UniProtKB/TrEMBL;Acc:M0Y2F3]	AT5G60770	ATNRT2.4	nitrate transporter 2.4 [Source:TAIR_LOCUS;Acc:AT5G60770]	Nitrate transporter	GO:0005575;GO:0006810;GO:0008150;GO:0016021;GO:0055085	IPR011701:Major facilitator superfamily	PF07690:Major Facilitator Superfamily
MLOC_65155	-	4:532741977-532749082	XZ149CK	XZ149LN	OK	0.901428	1.95464	1.11662	2.3277	0.0022	0.0168952	yes		Uncharacterized protein [Source:UniProtKB/TrEMBL;Acc:M0Y2L6]	AT3G47570		Leucine-rich repeat protein kinase family protein [Source:TAIR_LOCUS;Acc:AT3G47570]	Leucine-rich receptor-like protein kinase family protein LENGTH=1173	GO:0003674;GO:0004672;GO:0004674;GO:0005515;GO:0005524;GO:0005575;GO:0006464;GO:0006468;GO:0008150;GO:0016020;GO:0016021;GO:0016301;GO:0016772;GO:0043167	IPR001611:Leucine-rich repeat;IPR013210:Leucine-rich repeat-containing N-terminal, type 2;IPR017442:Serine/threonine-protein kinase-like domain	PF00069:Protein kinase domain;PF00560:Leucine Rich Repeat;PF08263:Leucine rich repeat N-terminal domain
MLOC_65160	-	5:492952353-492954127	XZ149CK	XZ149LN	OK	297.396	210.441	-0.498966	-1.9946	0.00405	0.0276589	yes		Uncharacterized protein [Source:UniProtKB/TrEMBL;Acc:M0Y2M0]	AT1G55020	LOX1	lipoxygenase 1 [Source:TAIR_LOCUS;Acc:AT1G55020]		GO:0003674;GO:0005506;GO:0005515;GO:0008150;GO:0016165;GO:0016491;GO:0016702;GO:0043167;GO:0046872;GO:0051213;GO:0055114
MLOC_65388	-	3:554860059-554861250	XZ149CK	XZ149LN	OK	32.8011	18.9576	-0.79097	-2.67597	5e-05	0.000650355	yes		Uncharacterized protein [Source:UniProtKB/TrEMBL;Acc:M0Y3J9]	AT3G19430		late embryogenesis abundant protein-related / LEA protein-related [Source:TAIR_LOCUS;Acc:AT3G19430]	Similarity to late embryogenesis abundant protein		IPR009646:Root cap	PF06830:Root cap
MLOC_65591	-	3:499895577-499896722	XZ149CK	XZ149LN	OK	28.2851	17.5945	-0.68492	-2.22314	0.0015	0.0123406	yes		Predicted protein; Uncharacterized protein [Source:UniProtKB/TrEMBL;Acc:F2DFC3]	AT5G05440	PYL5	Polyketide cyclase/dehydrase and lipid transport superfamily protein [Source:TAIR_LOCUS;Acc:AT5G05440]	Abscisic acid receptor PYR1		IPR019587:Polyketide cyclase/dehydrase	PF10604:Polyketide cyclase / dehydrase and lipid transport	ko04075
MLOC_65621	-	2:609120093-609121817	XZ149CK	XZ149LN	OK	410.627	284.771	-0.528023	-2.11222	0.0027	0.0199542	yes		Predicted protein; Uncharacterized protein [Source:UniProtKB/TrEMBL;Acc:F2E3M1]	AT4G27450	F27G19.50	Aluminium induced protein with YGL and LRDR motifs [Source:TAIR_LOCUS;Acc:AT4G27450]	Aluminum-induced protein-like protein			PF12481:Aluminium induced protein;PF12504:Aluminium induced protein		AT4G27450	similar to unknown protein [Arabidopsis thaliana] (TAIR:AT3G15450.1) similar to unknown [Glycine max] (GB:AAG00940.1) contains domain no description (G3D.3.60.20.10) contains domain N-terminal nucleophile aminohydrolases (Ntn hydrolases) (SSF56235)	G_box2_bZIP HSE1_HSF Myb_box5_MYB N_box_bHLH	DRASTIC-COLD, RARGE-NACL
MLOC_65696	-	5:2363025-2365774	XZ149CK	XZ149LN	OK	25.7831	38.7436	0.587533	2.35463	0.00105	0.00918316	yes		Uncharacterized protein [Source:UniProtKB/TrEMBL;Acc:M0Y4T5]	AT5G40010	AATP1	AAA-ATPase 1 [Source:TAIR_LOCUS;Acc:AT5G40010]		GO:0000166;GO:0003674;GO:0005524;GO:0017111;GO:0043167
MLOC_65964	-	6:397384045-397384883	XZ149CK	XZ149LN	OK	25.2165	14.3432	-0.814005	-2.2542	0.00195	0.0153058	yes		Uncharacterized protein [Source:UniProtKB/TrEMBL;Acc:M0Y5U3]	AT1G72610	GLP1	germin-like protein 1 [Source:TAIR_LOCUS;Acc:AT1G72610]	Germin-like protein 2a	GO:0003674;GO:0005575;GO:0005576;GO:0030145;GO:0043167;GO:0045735;GO:0046872	IPR001929:Germin;IPR006045:Cupin 1;IPR019780:Germin, manganese binding site	PF00190:Cupin		AT1G72610	germin-like protein (GLP1)	G_box2_bZIPMyb_box3_MYBMyb_box1_MYBHSE1_HSFMyb_box5_MYBW_box_WRKYMyb_box2_MYBNac_box_NACN_box_bHLH	DRASTIC-DROUGHT, DRASTIC-NACL, RARGE-COLD
MLOC_66004	-	5:46416340-46419770	XZ149CK	XZ149LN	OK	124.158	67.6171	-0.876723	-2.9631	5e-05	0.000650355	yes		Uncharacterized protein [Source:UniProtKB/TrEMBL;Acc:M0Y5Z5]
MLOC_66151	-	3:91644679-91647215	XZ149CK	XZ149LN	OK	18.1646	8.3778	-1.11649	-3.28745	5e-05	0.000650355	yes		Uncharacterized protein [Source:UniProtKB/TrEMBL;Acc:M0Y6F4]	AT5G40390	SIP1	Raffinose synthase family protein [Source:TAIR_LOCUS;Acc:AT5G40390]		GO:0003674;GO:0003824;GO:0004553;GO:0005575;GO:0005622;GO:0005623;GO:0005737;GO:0005975;GO:0005986;GO:0008150;GO:0008152;GO:0009058;GO:0009507;GO:0009536;GO:0009737;GO:0010325;GO:0016740;GO:0016757;GO:0016798;GO:0019593;GO:0043226;GO:0044281;GO:0047274
MLOC_66515	-	7:37361548-37368154	XZ149CK	XZ149LN	OK	19.7816	28.372	0.520308	1.94714	0.00575	0.0365436	yes		Uncharacterized protein [Source:UniProtKB/TrEMBL;Acc:M0Y7N2]	AT1G05160	CYP88A3	cytochrome P450, family 88, subfamily A, polypeptide 3 [Source:TAIR_LOCUS;Acc:AT1G05160]		GO:0003674;GO:0004497;GO:0005506;GO:0008150;GO:0009055;GO:0016491;GO:0016705;GO:0020037;GO:0043167;GO:0046872;GO:0055114
MLOC_66574	-	1:391425482-391429207	XZ149CK	XZ149LN	OK	6.62937	4.04317	-0.713383	-1.88907	0.00835	0.0489379	yes		Uncharacterized protein [Source:UniProtKB/TrEMBL;Acc:M0Y7W4]	AT1G07250	UGT71C4	UDP-glucosyl transferase 71C4 [Source:TAIR_LOCUS;Acc:AT1G07250]	UDP-glycosyltransferase-like protein	GO:0003674;GO:0008150;GO:0008152;GO:0016740;GO:0016757;GO:0016758	IPR002213:UDP-glucuronosyl/UDP-glucosyltransferase	PF00201:UDP-glucoronosyl and UDP-glucosyl transferase						LOC_Os06g18670	Unavailable	ABRE_AB13_VP1 DREB_AP2_EREBP	GEO-HEAT,
MLOC_66740	-	5:449547965-449551214	XZ149CK	XZ149LN	OK	0.963705	2.07423	1.10591	1.86206	0.00785	0.0465981	yes		Uncharacterized protein [Source:UniProtKB/TrEMBL;Acc:M0Y8N1]	AT1G02850	BGLU11	beta glucosidase 11 [Source:TAIR_LOCUS;Acc:AT1G02850]	Beta-glucosidase	GO:0003674;GO:0003824;GO:0004553;GO:0005975;GO:0008150;GO:0016798	IPR001360:Glycoside hydrolase, family 1	PF00232:Glycosyl hydrolase family 1		AT1G02850	glycosyl hydrolase family 1 protein similar to glycosyl hydrolase family 1 protein [Arabidopsis thaliana] (TAIR:AT4G22100.1) similar to Glycoside hydrolase, family 1 [Medicago truncatula] (GB:ABE85054.1) contains InterPro domain 6-phospho-beta-galactosidase, eukaryotic (InterPro:IPR011580) contains InterPro domain Glycoside hydrolase, family 1 (InterPro:IPR001360)	G_box2_bZIPMyb_box1_MYBHSE1_HSFMyb_box5_MYBW_box_WRKYAuxRE_ARFNac_box_NAC	RARGE-LIGHT, RARGE-NACL
MLOC_67158	-	4:536920662-536921067	XZ149CK	XZ149LN	OK	6.90304	24.058	1.80121	2.69664	0.00185	0.0146615	yes		Uncharacterized protein [Source:UniProtKB/TrEMBL;Acc:M0YA20]	AT3G24520	AT-HSFC1	heat shock transcription factor C1 [Source:TAIR_LOCUS;Acc:AT3G24520]		GO:0001071;GO:0003674;GO:0003677;GO:0003700;GO:0005575;GO:0005622;GO:0005623;GO:0005634;GO:0006355;GO:0006950;GO:0008150;GO:0009408;GO:0043226;GO:0043565
MLOC_6748	-	4:501551674-501553906	XZ149CK	XZ149LN	OK	7.72478	4.37639	-0.819751	-1.97433	0.00755	0.0452864	yes		Uncharacterized protein [Source:UniProtKB/TrEMBL;Acc:M0YB66]	AT1G19250	FMO1	flavin-dependent monooxygenase 1 [Source:TAIR_LOCUS;Acc:AT1G19250]	Dimethylaniline monooxygenase [N-oxide-forming]	GO:0003674;GO:0004499;GO:0008150;GO:0016491;GO:0043167;GO:0050660;GO:0050661;GO:0055114	IPR020946:Flavin monooxygenase-like	PF00743:Flavin-binding monooxygenase-like
MLOC_67489	-	2:549172617-549176230	XZ149CK	XZ149LN	OK	5.01406	9.44291	0.913252	2.60386	0.00035	0.00363445	yes		Uncharacterized protein [Source:UniProtKB/TrEMBL;Acc:M0YB74]	AT1G08630	THA1	threonine aldolase 1 [Source:TAIR_LOCUS;Acc:AT1G08630]	threonine aldolase 1 LENGTH=358	GO:0003674;GO:0003824;GO:0006520;GO:0008150;GO:0016829;GO:0030170;GO:0043167;GO:0044281	IPR001597:Aromatic amino acid beta-eliminating lyase/threonine aldolase	PF01212:Beta-eliminating lyase	ko00260
MLOC_67608	-	5:3175736-3180764	XZ149CK	XZ149LN	OK	4.66736	8.74066	0.905136	3.13565	5e-05	0.000650355	yes		Uncharacterized protein [Source:UniProtKB/TrEMBL;Acc:M0YBN9]	AT3G50950	ZAR1	HOPZ-ACTIVATED RESISTANCE 1 [Source:TAIR_LOCUS;Acc:AT3G50950]	NBS-LRR disease resistance protein, putative	GO:0003674;GO:0006950;GO:0006952;GO:0008150;GO:0043167;GO:0043531	IPR002182:NB-ARC;IPR005735:Zinc finger, LSD1-type	PF00931:NB-ARC domain;PF06943:LSD1 zinc finger
MLOC_67715	-	2:482134556-482135965	XZ149CK	XZ149LN	OK	377.48	250.206	-0.593281	-2.39641	0.00035	0.00363445	yes		Uncharacterized protein [Source:UniProtKB/TrEMBL;Acc:M0YBZ9]	AT5G24090	ATCHIA	chitinase A [Source:TAIR_LOCUS;Acc:AT5G24090]	Acidic endochitinase	GO:0003674;GO:0003824;GO:0004553;GO:0005975;GO:0008150;GO:0016798	IPR001223:Glycoside hydrolase, family 18, catalytic domain	PF00704:Glycosyl hydrolases family 18
MLOC_67725	-	5:498953060-498955942	XZ149CK	XZ149LN	OK	47.1935	32.1194	-0.555143	-2.17924	0.002	0.0156198	yes		Uncharacterized protein [Source:UniProtKB/TrEMBL;Acc:M0YC04]	AT5G04885	AT5G04885	Glycosyl hydrolase family protein [Source:TAIR_LOCUS;Acc:AT5G04885]	Beta-D-glucosidase	GO:0003674;GO:0004553;GO:0005975;GO:0008150;GO:0016787;GO:0016798	IPR001764:Glycoside hydrolase, family 3, N-terminal;IPR002772:Glycoside hydrolase, family 3, C-terminal	PF00933:Glycosyl hydrolase family 3 N terminal domain;PF01915:Glycosyl hydrolase family 3 C terminal domain						LOC_Os03g53860	Catalysis of the hydrolysis of any O-glycosyl bond.	ABRE_AB13_VP1	GEO-HEAT,
MLOC_67856	-	3:477388960-477396374	XZ149CK	XZ149LN	OK	24.0311	15.1544	-0.665169	-2.1913	0.00225	0.0172051	yes		Uncharacterized protein [Source:UniProtKB/TrEMBL;Acc:M0YCD6]					GO:0005575;GO:0016020;GO:0016021
MLOC_68171	-	1:377589349-377595743	XZ149CK	XZ149LN	OK	7.12307	11.7288	0.719483	2.15968	0.0022	0.0168952	yes		Predicted protein; Uncharacterized protein [Source:UniProtKB/TrEMBL;Acc:F2E7G9]	AT1G75900	EXL3	GDSL-like Lipase/Acylhydrolase superfamily protein [Source:TAIR_LOCUS;Acc:AT1G75900]	GDSL esterase/lipase	GO:0003674;GO:0006629;GO:0008150;GO:0016787;GO:0016788	IPR001087:Lipase, GDSL	PF00657:GDSL-like Lipase/Acylhydrolase
MLOC_68184	-	1:130252499-130254129	XZ149CK	XZ149LN	OK	19.5913	12.2978	-0.67181	-2.06139	0.0044	0.0295519	yes		Predicted protein; Uncharacterized protein [Source:UniProtKB/TrEMBL;Acc:F2DJR4]	AT3G12500	ATHCHIB	basic chitinase [Source:TAIR_LOCUS;Acc:AT3G12500]	Chitinase	GO:0003674;GO:0004568;GO:0005975;GO:0006032;GO:0008150;GO:0008152;GO:0009056;GO:0016787;GO:0016798;GO:0016998;GO:0071554	IPR000726:Glycoside hydrolase, family 19, catalytic	PF00182:Chitinase class I		AT3G12500	encodes a basic chitinase involved in ethylene/jasmonic acid mediated signalling pathway during systemic acquired resistance based on expression analyses.	Myb_box1_MYB HSE1_HSF Myb_box5_MYB W_box_WRKY Myb_box2_MYB AuxRE_ARF G_box_bHLH GCC_box_AP2_EREBP	DRASTIC-DROUGHT, RARGE-DROUGHT	LOC_Os10g39680	Catalysis of the hydrolysis of (1->4)-beta linkages of N-acetyl-D-glucosamine (GlcNAc) polymers of chitin and chitodextrins.	ABRE_AB13_VP1 Nac_box_NAC	GEO-HEAT,
MLOC_68406	-	1:60258075-60260230	XZ149CK	XZ149LN	OK	5.22866	2.48991	-1.07035	-2.30327	0.00145	0.012002	yes		Uncharacterized protein [Source:UniProtKB/TrEMBL;Acc:M0YED1]	AT3G62070	T17J13.30	unknown protein; BEST Arabidopsis thaliana protein match is: unknown protein (TAIR:AT2G46940.1); Has 137 Blast hits to 135 proteins in 12 species: Archae - 0; Bacteria - 0; Metazoa - 0; Fungi - 0; Plants - 137; Viruses - 0; Other Eukaryotes - 0 (sou /.../CBI BLink). [Source:TAIR_LOCUS;Acc:AT3G62070]
MLOC_68567	-	1:416541212-416542919	XZ149CK	XZ149LN	OK	39.336	26.8169	-0.552709	-2.05816	0.0038	0.026304	yes		Uncharacterized protein [Source:UniProtKB/TrEMBL;Acc:M0YET8]	AT1G75290	F22H5.18	NAD(P)-binding Rossmann-fold superfamily protein [Source:TAIR_LOCUS;Acc:AT1G75290]	Isoflavone reductase-like protein		IPR008030:NmrA-like	PF05368:NmrA-like family
MLOC_68730	-	2:551055629-551058805	XZ149CK	XZ149LN	OK	18.7657	10.3812	-0.85413	-2.70698	0.0001	0.00121701	yes		Uncharacterized protein [Source:UniProtKB/TrEMBL;Acc:M0YFB2]	AT3G22250	UGT82A1	UDP-Glycosyltransferase superfamily protein [Source:TAIR_LOCUS;Acc:AT3G22250]		GO:0003674;GO:0008150;GO:0008152;GO:0016740;GO:0016757;GO:0016758
MLOC_68885	-	3:370687251-370689571	XZ149CK	XZ149LN	OK	23.1913	34.5517	0.575173	1.99446	0.00405	0.0276589	yes		Uncharacterized protein [Source:UniProtKB/TrEMBL;Acc:M0YFS2]	AT5G53450	ORG1	OBP3-responsive gene 1 [Source:TAIR_LOCUS;Acc:AT5G53450]		GO:0003674;GO:0004672;GO:0005198;GO:0005524;GO:0005575;GO:0005622;GO:0005623;GO:0005737;GO:0006464;GO:0006468;GO:0008150;GO:0009507;GO:0009536;GO:0016301;GO:0016772;GO:0043167;GO:0043226
MLOC_69325	-	4:471690850-471694263	XZ149CK	XZ149LN	OK	61.5367	86.4779	0.490884	1.94121	0.0063	0.0392813	yes		Uncharacterized protein [Source:UniProtKB/TrEMBL;Acc:M0YH92]	AT1G76340	GONST3	golgi nucleotide sugar transporter 3 [Source:TAIR_LOCUS;Acc:AT1G76340]	GDP-mannose transporter, putative	GO:0005575;GO:0016020;GO:0016021	IPR004853:Domain of unknown function DUF250	PF03151:Triose-phosphate Transporter family
MLOC_69492	-	7:598747663-598752622	XZ149CK	XZ149LN	OK	9.08214	5.80044	-0.64687	-1.85764	0.0079	0.0468366	yes		Uncharacterized protein [Source:UniProtKB/TrEMBL;Acc:M0YHY4]	AT3G14460		LRR and NB-ARC domains-containing disease resistance protein [Source:TAIR_LOCUS;Acc:AT3G14460]	NBS-LRR disease resistance protein homologue	GO:0003674;GO:0006950;GO:0006952;GO:0008150;GO:0043167;GO:0043531	IPR002182:NB-ARC	PF00931:NB-ARC domain
MLOC_69571	-	2:588830818-588833637	XZ149CK	XZ149LN	OK	46.9594	28.8628	-0.702204	-2.70572	0.0002	0.00224095	yes		Uncharacterized protein [Source:UniProtKB/TrEMBL;Acc:M0YI72]	AT4G36220	FAH1	ferulic acid 5-hydroxylase 1 [Source:TAIR_LOCUS;Acc:AT4G36220]		GO:0003674;GO:0004497;GO:0005506;GO:0008150;GO:0009055;GO:0016491;GO:0016705;GO:0020037;GO:0043167;GO:0046872;GO:0055114
MLOC_70051	-	2:588529207-588531183	XZ149CK	XZ149LN	OK	1.40169	3.69107	1.39688	2.44973	0.00115	0.00990815	yes		Uncharacterized protein [Source:UniProtKB/TrEMBL;Acc:M0YJT8]	AT1G61720	BAN	NAD(P)-binding Rossmann-fold superfamily protein [Source:TAIR_LOCUS;Acc:AT1G61720]	Dihydroflavonol 4-reductase	GO:0003674;GO:0003824;GO:0008150;GO:0044237;GO:0050662	IPR001509:NAD-dependent epimerase/dehydratase	PF01370:NAD dependent epimerase/dehydratase family
MLOC_70272	-	5:523584161-523585460	XZ149CK	XZ149LN	OK	78.8095	47.4889	-0.73078	-2.84255	5e-05	0.000650355	yes		Uncharacterized protein [Source:UniProtKB/TrEMBL;Acc:M0YKL5]	AT5G44460	CML43	calmodulin like 43 [Source:TAIR_LOCUS;Acc:AT5G44460]	EF hand calcium-binding protein family LENGTH=163	GO:0003674;GO:0005509;GO:0043167
MLOC_7036	-	1:19681167-19683608	XZ149CK	XZ149LN	OK	67.2883	45.921	-0.551201	-2.10944	0.0032	0.0228992	yes		Uncharacterized protein [Source:UniProtKB/TrEMBL;Acc:M0YKX0]	AT3G09220	LAC7	laccase 7 [Source:TAIR_LOCUS;Acc:AT3G09220]		GO:0003674;GO:0005507;GO:0005575;GO:0005576;GO:0008150;GO:0009056;GO:0016491;GO:0019748;GO:0043167;GO:0046274;GO:0046872;GO:0048046;GO:0052716;GO:0055114
MLOC_70406	-	5:336903757-336911462	XZ149CK	XZ149LN	OK	169.823	238.298	0.488736	1.93811	0.00615	0.0385411	yes		Uncharacterized protein [Source:UniProtKB/TrEMBL;Acc:M0YL20]	AT2G04300		Leucine-rich repeat protein kinase family protein [Source:TAIR_LOCUS;Acc:AT2G04300]		GO:0003674;GO:0004672;GO:0004674;GO:0005524;GO:0006464;GO:0006468;GO:0008150;GO:0016301;GO:0016772;GO:0043167
MLOC_70963	-	4:42928714-42933760	XZ149CK	XZ149LN	OK	38.5957	57.3053	0.570229	2.23035	0.00235	0.0178298	yes		Uncharacterized protein [Source:UniProtKB/TrEMBL;Acc:M0YMX6]	AT5G13750	ZIFL1	zinc induced facilitator-like 1 [Source:TAIR_LOCUS;Acc:AT5G13750]		GO:0005575;GO:0006810;GO:0008150;GO:0016021;GO:0055085
MLOC_71019	-	4:491927139-491930108	XZ149CK	XZ149LN	OK	59.3024	40.9658	-0.53367	-2.11093	0.00285	0.020851	yes		Uncharacterized protein [Source:UniProtKB/TrEMBL;Acc:M0YN16]					GO:0003674;GO:0003824;GO:0008150;GO:0008152
MLOC_71267	-	3:142033559-142035725	XZ149CK	XZ149LN	OK	46.9931	124.709	1.40805	5.36599	5e-05	0.000650355	yes		Uncharacterized protein [Source:UniProtKB/TrEMBL;Acc:M0YNT4]	AT2G25810	TIP4;1	tonoplast intrinsic protein 4;1 [Source:TAIR_LOCUS;Acc:AT2G25810]	Aquaporin	GO:0003674;GO:0005215;GO:0005575;GO:0006810;GO:0008150;GO:0016020;GO:0016021	IPR000425:Major intrinsic protein	PF00230:Major intrinsic protein
MLOC_71280	-	6:299424977-299425717	XZ149CK	XZ149LN	OK	3.7338	8.69777	1.22	2.20766	0.00465	0.0308931	yes		Predicted protein; Uncharacterized protein [Source:UniProtKB/TrEMBL;Acc:F2DF30]
MLOC_71416	-	1:363632611-363633629	XZ149CK	XZ149LN	OK	474.388	336.198	-0.496756	-2.00697	0.0048	0.0316761	yes		Predicted protein; Uncharacterized protein [Source:UniProtKB/TrEMBL;Acc:F2EHA8]					GO:0003674;GO:0004867;GO:0005575;GO:0005576;GO:0030234
MLOC_71661	-	3:425079134-425080420	XZ149CK	XZ149LN	OK	5.79254	2.78958	-1.05415	-1.82004	0.0078	0.0463684	yes		Uncharacterized protein [Source:UniProtKB/TrEMBL;Acc:M0YQ96]	AT5G56660	ILL2	IAA-leucine resistant (ILR)-like 2 [Source:TAIR_LOCUS;Acc:AT5G56660]		GO:0003674;GO:0008150;GO:0008152;GO:0016787
MLOC_71899	-	7:516399950-516400655	XZ149CK	XZ149LN	OK	21.3401	11.756	-0.860176	-2.03187	0.0054	0.0347757	yes		Uncharacterized protein [Source:UniProtKB/TrEMBL;Acc:M0YQW4]	AT5G66580		unknown protein; FUNCTIONS IN: molecular_function unknown; INVOLVED IN: N-terminal protein myristoylation; LOCATED IN: cellular_component unknown; BEST Arabidopsis thaliana protein match is: unknown protein (TAIR:AT3G50800.1); Has 1807 Blast hits to /.../proteins in 277 species: Archae - 0; Bacteria - 0; Metazoa - 736; Fungi - 347; Plants - 385; Viruses - 0; Other Eukaryotes - 339 (source: NCBI B…	unknown protein; FUNCTIONS IN: molecular_function unknown; INVOLVED IN: N-terminal protein myristoylation; LOCATED IN: cellular_component unknown; EXPRESSED IN: 24 plant structures; EXPRESSED DURING: 14 growth stages; BEST Arabidopsis thaliana protein match is: unknown protein . LENGTH=210
MLOC_71989	-	2:543887457-543890468	XZ149CK	XZ149LN	OK	22.0234	31.7466	0.527567	2.0945	0.00355	0.0249025	yes		Uncharacterized protein [Source:UniProtKB/TrEMBL;Acc:M0YR86]
MLOC_72009	-	3:21057957-21059852	XZ149CK	XZ149LN	OK	7.67193	13.7734	0.844219	2.10924	0.0028	0.0205538	yes		Uncharacterized protein [Source:UniProtKB/TrEMBL;Acc:M0YRC7]	AT4G12300	CYP706A4	cytochrome P450, family 706, subfamily A, polypeptide 4 [Source:TAIR_LOCUS;Acc:AT4G12300]	Cytochrome P450, putative	GO:0003674;GO:0004497;GO:0005506;GO:0008150;GO:0009055;GO:0016491;GO:0016705;GO:0020037;GO:0043167;GO:0046872;GO:0055114	IPR001128:Cytochrome P450	PF00067:Cytochrome P450
MLOC_72119	-	3:481185990-481187171	XZ149CK	XZ149LN	OK	9.9684	16.3599	0.714733	2.00965	0.00495	0.0324632	yes		Uncharacterized protein [Source:UniProtKB/TrEMBL;Acc:M0YRP9]	AT5G05280	ATL73	RING/U-box superfamily protein [Source:TAIR_LOCUS;Acc:AT5G05280]	RING finger protein	GO:0003674;GO:0005515;GO:0008270;GO:0043167;GO:0046872	IPR018957:Zinc finger, C3HC4 RING-type	PF00097:Zinc finger, C3HC4 type (RING finger)
MLOC_72146	-	2:88819081-88821001	XZ149CK	XZ149LN	OK	19.5483	30.6061	0.646779	2.3374	0.0011	0.00954796	yes		Uncharacterized protein [Source:UniProtKB/TrEMBL;Acc:M0YRS3]	AT1G73880	UGT89B1	UDP-glucosyl transferase 89B1 [Source:TAIR_LOCUS;Acc:AT1G73880]	UDP-glycosyltransferase	GO:0003674;GO:0008150;GO:0008152;GO:0016740;GO:0016757;GO:0016758	IPR002213:UDP-glucuronosyl/UDP-glucosyltransferase	PF00201:UDP-glucoronosyl and UDP-glucosyl transferase		AT1G73880	UDP-glucoronosyl/UDP-glucosyl transferase family protein similar to UDP-glucoronosyl/UDP-glucosyl transferase family protein [Arabidopsis thaliana] (TAIR:AT1G51210.1) similar to UDP-glycosyltransferase 89B2 [Stevia rebaudiana] (GB:AAR06921.1) contains InterPro domain UDP-glucuronosyl/UDP-glucosyltransferase (InterPro:IPR002213)	G_box2_bZIPMyb_box3_MYBMyb_box1_MYBHSE1_HSFMyb_box5_MYBMyb_box2_MYBNac_box_NAC	DRASTIC-DROUGHT, DRASTIC-NACL
MLOC_72572	-	5:3858329-3861247	XZ149CK	XZ149LN	OK	5.09025	7.88398	0.631188	2.11466	0.00315	0.0226119	yes		Uncharacterized protein [Source:UniProtKB/TrEMBL;Acc:M0YT00]	AT1G59124		Disease resistance protein (CC-NBS-LRR class) family [Source:TAIR_LOCUS;Acc:AT1G59124]	NBS-LRR disease resistance protein family-1	GO:0003674;GO:0043167;GO:0043531	IPR002182:NB-ARC	PF00931:NB-ARC domain
MLOC_72685	-	2:577520366-577521746	XZ149CK	XZ149LN	OK	56.4737	30.591	-0.884472	-3.29062	5e-05	0.000650355	yes		Uncharacterized protein [Source:UniProtKB/TrEMBL;Acc:M0YTC5]	AT3G19430		late embryogenesis abundant protein-related / LEA protein-related [Source:TAIR_LOCUS;Acc:AT3G19430]	Similarity to late embryogenesis abundant protein		IPR009646:Root cap	PF06830:Root cap
MLOC_72888	-	5:107001838-107007002	XZ149CK	XZ149LN	OK	6.28151	12.4476	0.986686	2.25115	0.00155	0.0126799	yes		Uncharacterized protein [Source:UniProtKB/TrEMBL;Acc:M0YTZ9]	AT3G45100	SETH2	UDP-Glycosyltransferase superfamily protein [Source:TAIR_LOCUS;Acc:AT3G45100]		GO:0008150;GO:0009058
MLOC_73077	-	3:541402343-541403864	XZ149CK	XZ149LN	OK	55.1827	26.2932	-1.06953	-3.97234	5e-05	0.000650355	yes		Glucan endo-1,3-beta-glucosidase GII [Source:UniProtKB/Swiss-Prot;Acc:P15737]	AT4G16260		Glycosyl hydrolase superfamily protein [Source:TAIR_LOCUS;Acc:AT4G16260]	Beta-1,3-glucanase 2	GO:0003674;GO:0003824;GO:0004553;GO:0005975;GO:0006950;GO:0006952;GO:0008150;GO:0008152;GO:0016787;GO:0016798;GO:0042973	IPR000490:Glycoside hydrolase, family 17	PF00332:Glycosyl hydrolases family 17
MLOC_73327	-	2:578779529-578787682	XZ149CK	XZ149LN	OK	2.07957	3.48917	0.7466	2.19114	0.0008	0.00731861	yes		Uncharacterized protein [Source:UniProtKB/TrEMBL;Acc:M0YV54]	AT3G14470	RPPL1	NB-ARC domain-containing disease resistance protein [Source:TAIR_LOCUS;Acc:AT3G14470]	NBS-LRR disease resistance protein homologue	GO:0003674;GO:0006950;GO:0006952;GO:0008150;GO:0043167;GO:0043531	IPR002182:NB-ARC	PF00931:NB-ARC domain
MLOC_73546	-	5:456973992-456975970	XZ149CK	XZ149LN	OK	44.0625	29.6489	-0.571572	-1.97404	0.0054	0.0347757	yes		Uncharacterized protein [Source:UniProtKB/TrEMBL;Acc:M0YVT7]	AT4G22760	PCMP-E6	Tetratricopeptide repeat (TPR)-like superfamily protein [Source:TAIR_LOCUS;Acc:AT4G22760]	unknown protein; LOCATED IN: chloroplast; BEST Arabidopsis thaliana protein match is: unknown protein . LENGTH=255
MLOC_73802	-	5:540036065-540037314	XZ149CK	XZ149LN	OK	99.541	199.495	1.00299	3.97242	5e-05	0.000650355	yes		Uncharacterized protein [Source:UniProtKB/TrEMBL;Acc:M0YWH9]	AT5G50200	WR3	nitrate transmembrane transporters [Source:TAIR_LOCUS;Acc:AT5G50200]	High affinity nitrate transporter
MLOC_73851	-	1:63445237-63448048	XZ149CK	XZ149LN	OK	30.4522	51.254	0.751117	2.75659	0.0001	0.00121701	yes		Predicted protein; Uncharacterized protein [Source:UniProtKB/TrEMBL;Acc:F2DPE9]	AT5G17540	K10A8_20	HXXXD-type acyl-transferase family protein [Source:TAIR_LOCUS;Acc:AT5G17540]	Acyl transferase	GO:0003674;GO:0016746;GO:0016747	IPR003480:Transferase	PF02458:Transferase family
MLOC_74200	-	5:85093465-85094568	XZ149CK	XZ149LN	OK	6.68182	12.401	0.892142	2.40947	0.0015	0.0123406	yes		Uncharacterized protein [Source:UniProtKB/TrEMBL;Acc:M0YXU6]	AT1G29110		Cysteine proteinases superfamily protein [Source:TAIR_LOCUS;Acc:AT1G29110]	Cysteine protease, putative	GO:0003674;GO:0008233;GO:0008234	IPR013201:Proteinase inhibitor I29, cathepsin propeptide	PF08246:Cathepsin propeptide inhibitor domain (I29)
MLOC_74463	-	2:578849793-578850751	XZ149CK	XZ149LN	OK	77.9647	32.4429	-1.26492	-4.64668	5e-05	0.000650355	yes		Uncharacterized protein [Source:UniProtKB/TrEMBL;Acc:M0YYJ3]	AT5G39160	GLP2A	RmlC-like cupins superfamily protein [Source:TAIR_LOCUS;Acc:AT5G39160]		GO:0003674;GO:0005575;GO:0005576;GO:0030145;GO:0043167;GO:0045735;GO:0046872
MLOC_74585	-	3:557007400-557008802	XZ149CK	XZ149LN	OK	30.8818	18.7499	-0.719869	-2.50814	0.0005	0.00492909	yes		Predicted protein; Uncharacterized protein [Source:UniProtKB/TrEMBL;Acc:F2E0P4]	AT3G19430		late embryogenesis abundant protein-related / LEA protein-related [Source:TAIR_LOCUS;Acc:AT3G19430]	Similarity to late embryogenesis abundant protein		IPR009646:Root cap	PF06830:Root cap
MLOC_74834	-	3:538364165-538365627	XZ149CK	XZ149LN	OK	65.6043	41.205	-0.67097	-2.56279	0.00035	0.00363445	yes		Uncharacterized protein [Source:UniProtKB/TrEMBL;Acc:M0YZK5]	AT1G65680	ATEXPB2	expansin B2 [Source:TAIR_LOCUS;Acc:AT1G65680]	Expansin protein	GO:0000003;GO:0005575;GO:0005576;GO:0008150;GO:0019953	IPR007117:Pollen allergen/expansin, C-terminal;IPR009009:Barwin-related endoglucanase	PF01357:Pollen allergen;PF03330:Rare lipoprotein A (RlpA)-like double-psi beta-barrel						LOC_Os03g01270	Unavailable	ABRE_AB13_VP1 DREB_AP2_EREBP Nac_box_NAC	GEO-BACTERIAL BLIGHT,
MLOC_74996	-	3:12737974-12738942	XZ149CK	XZ149LN	OK	0.969227	2.82799	1.54487	2.27527	0.0055	0.0352937	yes		Uncharacterized protein [Source:UniProtKB/TrEMBL;Acc:M0Z034]	AT1G53540	HSP17.6C	HSP20-like chaperones superfamily protein [Source:TAIR_LOCUS;Acc:AT1G53540]
MLOC_75087	-	3:424116850-424119139	XZ149CK	XZ149LN	OK	2.34548	5.82516	1.31242	2.9364	0.00025	0.0027208	yes		High affinity nitrate transporter NRT2.5; Uncharacterized protein [Source:UniProtKB/TrEMBL;Acc:A0EXC0]	AT1G12940	ATNRT2.5	nitrate transporter2.5 [Source:TAIR_LOCUS;Acc:AT1G12940]	Nitrate transporter	GO:0003674;GO:0005575;GO:0005886;GO:0006810;GO:0008150;GO:0015112;GO:0015706;GO:0016020;GO:0016021;GO:0022857;GO:0042128;GO:0055085	IPR011701:Major facilitator superfamily;IPR020846:Major facilitator superfamily domain	PF07690:Major Facilitator Superfamily
MLOC_75304	-	3:487792610-487795171	XZ149CK	XZ149LN	OK	42.5361	27.6128	-0.623347	-2.37012	0.0012	0.0102621	yes		Uncharacterized protein [Source:UniProtKB/TrEMBL;Acc:M0Z151]	AT2G29130	LAC2	laccase 2 [Source:TAIR_LOCUS;Acc:AT2G29130]	Laccase, putative	GO:0003674;GO:0005507;GO:0005575;GO:0005576;GO:0008150;GO:0009056;GO:0016491;GO:0019748;GO:0043167;GO:0046274;GO:0046872;GO:0048046;GO:0052716;GO:0055114	IPR001117:Multicopper oxidase, type 1;IPR011706:Multicopper oxidase, type 2;IPR011707:Multicopper oxidase, type 3	PF00394:Multicopper oxidase;PF07731:Multicopper oxidase;PF07732:Multicopper oxidase
MLOC_75454	-	2:447143386-447144025	XZ149CK	XZ149LN	OK	9.13771	20.0253	1.13192	2.04187	0.00585	0.037046	yes		Uncharacterized protein [Source:UniProtKB/TrEMBL;Acc:M0Z1I3]	AT2G01460		P-loop containing nucleoside triphosphate hydrolases superfamily protein [Source:TAIR_LOCUS;Acc:AT2G01460]	Uridine cytidine kinase I, putative
MLOC_75528	-	1:6709158-6711279	XZ149CK	XZ149LN	OK	208.66	145.263	-0.522487	-2.10574	0.003	0.0217384	yes		Uncharacterized protein [Source:UniProtKB/TrEMBL;Acc:M0Z1R8]	AT5G54160	ATOMT1	O-methyltransferase 1 [Source:TAIR_LOCUS;Acc:AT5G54160]	O-methyltransferase	GO:0003674;GO:0008150;GO:0008168;GO:0008171;GO:0032259;GO:0046983	IPR001077:O-methyltransferase, family 2;IPR012967:Plant methyltransferase dimerisation	PF00891:O-methyltransferase;PF08100:Dimerisation domain		AT5G54160	A caffeic acid/5-hydroxyferulic acid O-methyltransferase. Interacts with 14-4-3 proteins in yeast 2 hybrid assay. AtOMT1 (At5g54160) encodes a flavonol 3’-O-methyltransferase that is highly active towards quercetin and myricetin. The substrate specificity identifies the enzyme as flavonol 3’-methyltransferase which replaces the former annotation of the gene to encode a caffeic acid/5-hydroxyferul…	Myb_box3_MYB Myb_box1_MYB HSE1_HSF Myb_box5_MYB W_box_WRKY AuxRE_ARF	DRASTIC-DROUGHT
MLOC_75646	HB	4:441093261-441094483	XZ149CK	XZ149LN	OK	4.30539	1.71519	-1.32777	-2.0815	0.00795	0.047073	yes	HB	Non-symbiotic hemoglobin [Source:UniProtKB/Swiss-Prot;Acc:Q42831]	AT2G16060	GLB1	hemoglobin 1 [Source:TAIR_LOCUS;Acc:AT2G16060]	Non-symbiotic hemoglobin 2	GO:0003674;GO:0005506;GO:0006810;GO:0008150;GO:0015671;GO:0019825;GO:0020037;GO:0043167;GO:0046872	IPR000971:Globin, subset;IPR001032:Leghaemoglobin;IPR019824:Leghaemoglobin, iron-binding site	PF00042:Globin						LOC_Os03g12510	Interacting selectively and non-covalently with iron (Fe) ions.	ABRE_AB13_VP1 DREB_AP2_EREBP	GEO-HEAT,
MLOC_76181	-	1:2178568-2179259	XZ149CK	XZ149LN	OK	60.9125	95.6367	0.650824	2.3303	0.00085	0.00769663	yes		Predicted protein; Uncharacterized protein [Source:UniProtKB/TrEMBL;Acc:F2D2I3]	AT2G02100	LCR69	low-molecular-weight cysteine-rich 69 [Source:TAIR_LOCUS;Acc:AT2G02100]	Defensin	GO:0006950;GO:0006952;GO:0008150	IPR003614:Knottin;IPR008176:Gamma thionin;IPR008177:Gamma Purothionin	PF00304:Gamma-thionin family		AT2G02100	LCR69/PDF2.2 (Low-molecular-weight cysteine-rich 69) protease inhibitor Identical to Low-molecular-weight cysteine-rich protein LCR69 precursor (LCR69) [Arabidopsis Thaliana] (GB:Q39182GB:Q42011) similar to LCR68/PDF2.3 (Low-molecular-weight cysteine-rich 68), protease inhibitor [Arabidopsis thaliana] (TAIR:AT2G02130.1) similar to protease inhibitor II (GB:AAA91049.1) contains InterPro domain Gam…	Myb_box3_MYB Myb_box1_MYB HSE1_HSF Myb_box5_MYB Myb_box2_MYB	RARGE-COLD	LOC_Os02g41904	Unavailable	ABRE_AB13_VP1 DREB_AP2_EREBP Nac_box_NAC	GEO-BACTERIAL BLIGHT,GEO-HEAT,
MLOC_76250	-	7:50627060-50627992	XZ149CK	XZ149LN	OK	60.4085	38.4045	-0.653477	-2.39273	0.0012	0.0102621	yes		Uncharacterized protein [Source:UniProtKB/TrEMBL;Acc:M0Z362]
MLOC_76255	-	5:415270619-415270904	XZ149CK	XZ149LN	OK	0	8.71414	inf	#NAME?	5e-05	0.000650355	yes		Uncharacterized protein [Source:UniProtKB/TrEMBL;Acc:M0Z365]
MLOC_76334	-	2:545912878-545915196	XZ149CK	XZ149LN	OK	0.815435	2.52109	1.6284	2.48734	0.0028	0.0205538	yes		Uncharacterized protein [Source:UniProtKB/TrEMBL;Acc:M0Z3C5]	AT3G24320	MSH1	MUTL protein homolog 1 [Source:TAIR_LOCUS;Acc:AT3G24320]	DNA mismatch repair protein mutS	GO:0003674;GO:0003677;GO:0005524;GO:0006259;GO:0006298;GO:0006950;GO:0008150;GO:0030983;GO:0034641;GO:0043167	IPR000305:Excinuclease ABC, C subunit, N-terminal;IPR000432:DNA mismatch repair protein MutS, C-terminal domain	PF00488:MutS domain V;PF01541:GIY-YIG catalytic domain
MLOC_76650	-	morex_contig_72203:94-938	XZ149CK	XZ149LN	OK	26.7669	13.3925	-0.999025	-2.69219	0.0004	0.00407389	yes		Uncharacterized protein [Source:UniProtKB/TrEMBL;Acc:M0Z424]	AT4G21250	F7J7.190	Sulfite exporter TauE/SafE family protein [Source:TAIR_LOCUS;Acc:AT4G21250]		GO:0005575;GO:0016021
MLOC_76682	-	2:17448579-17449881	XZ149CK	XZ149LN	OK	15.2807	25.0844	0.715081	2.21336	0.00225	0.0172051	yes		Uncharacterized protein [Source:UniProtKB/TrEMBL;Acc:M0Z434]	AT1G20190	ATEXPA11	expansin 11 [Source:TAIR_LOCUS;Acc:AT1G20190]		GO:0000902;GO:0005575;GO:0005576;GO:0005618;GO:0005623;GO:0008150;GO:0009664;GO:0009826;GO:0009828;GO:0009831;GO:0016020;GO:0030312;GO:0040007;GO:0048856;GO:0071554
MLOC_76709	-	2:20513990-20516118	XZ149CK	XZ149LN	OK	8.78455	3.91351	-1.16651	-3.03963	0.00025	0.0027208	yes		Predicted protein; Uncharacterized protein [Source:UniProtKB/TrEMBL;Acc:F2DE63]	AT3G01120	MTO1	Pyridoxal phosphate (PLP)-dependent transferases superfamily protein [Source:TAIR_LOCUS;Acc:AT3G01120]	Cystathionine gamma-lyase	GO:0003674;GO:0003824;GO:0008150;GO:0008152;GO:0030170;GO:0043167	IPR000277:Cys/Met metabolism, pyridoxal phosphate-dependent enzyme	PF01053:Cys/Met metabolism PLP-dependent enzyme	ko00260
MLOC_77061	-	4:110760-111636	XZ149CK	XZ149LN	OK	5.83111	11.0968	0.9283	2.03499	0.0071	0.0431561	yes		Uncharacterized protein [Source:UniProtKB/TrEMBL;Acc:M0Z4S6]	AT4G14465	AHL20	AT-hook motif nuclear-localized protein 20 [Source:TAIR_LOCUS;Acc:AT4G14465]
MLOC_77132	-	1:461024576-461026616	XZ149CK	XZ149LN	OK	11.7116	19.9461	0.768173	2.57524	0.0003	0.0031833	yes		Uncharacterized protein [Source:UniProtKB/TrEMBL;Acc:M0Z4W3]	AT5G44390	AT5G44390/K9L2.19	FAD-binding Berberine family protein [Source:TAIR_LOCUS;Acc:AT5G44390]	FAD-binding Berberine family protein LENGTH=532	GO:0003674;GO:0003824;GO:0008150;GO:0008762;GO:0016491;GO:0016614;GO:0043167;GO:0050660;GO:0055114	IPR006094:FAD linked oxidase, N-terminal;IPR012951:Berberine/berberine-like	PF01565:FAD binding domain;PF08031:Berberine and berberine like
MLOC_7722	-	5:181886181-181888485	XZ149CK	XZ149LN	OK	26.499	18.17	-0.544381	-2.04855	0.00405	0.0276589	yes		Uncharacterized protein [Source:UniProtKB/TrEMBL;Acc:M0Z503]	AT5G15630	COBL4	COBRA-like extracellular glycosyl-phosphatidyl inositol-anchored protein family [Source:TAIR_LOCUS;Acc:AT5G15630]	Protein COBRA, putative	GO:0005575;GO:0008150;GO:0010215;GO:0016049;GO:0022607;GO:0030198;GO:0031225;GO:0040007;GO:0071554	IPR006918:Glycosyl-phosphatidyl inositol-anchored, plant	PF04833:COBRA-like protein
MLOC_77291	-	6HL:2666815-2669364	XZ149CK	XZ149LN	OK	21.1952	35.8701	0.759042	2.85688	0.0008	0.00731861	yes		Uncharacterized protein [Source:UniProtKB/TrEMBL;Acc:M0Z543]	AT3G57560	NAGK	N-acetyl-l-glutamate kinase [Source:TAIR_LOCUS;Acc:AT3G57560]	Acetylglutamate kinase-like protein	GO:0003674;GO:0003991;GO:0004349;GO:0005575;GO:0005622;GO:0005623;GO:0005737;GO:0006520;GO:0006526;GO:0006561;GO:0008150;GO:0008652;GO:0009058;GO:0016301;GO:0016740;GO:0044281	IPR001048:Aspartate/glutamate/uridylate kinase	PF00696:Amino acid kinase family	ko00300
MLOC_77452	-	3:431038032-431039822	XZ149CK	XZ149LN	OK	21.0116	32.2436	0.617826	2.29568	0.00075	0.00693566	yes		Predicted protein; Uncharacterized protein [Source:UniProtKB/TrEMBL;Acc:F2CVV0]	AT5G56550	OXS3	oxidative stress 3 [Source:TAIR_LOCUS;Acc:AT5G56550]	unknown protein; BEST Arabidopsis thaliana protein match is: unknown protein . LENGTH=156
MLOC_77560	-	4:400381744-400386011	XZ149CK	XZ149LN	OK	39.358	24.5224	-0.682556	-2.51121	0.0003	0.0031833	yes		Uncharacterized protein [Source:UniProtKB/TrEMBL;Acc:M0Z5T3]	AT3G11180	F9F8.3	2-oxoglutarate (2OG) and Fe(II)-dependent oxygenase superfamily protein [Source:TAIR_LOCUS;Acc:AT3G11180]	2-oxoglutarate (2OG) and Fe(II)-dependent oxygenase superfamily protein LENGTH=371	GO:0003674;GO:0005506;GO:0008150;GO:0016491;GO:0016706;GO:0043167;GO:0055114	IPR005123:Oxoglutarate/iron-dependent oxygenase	PF03171:2OG-Fe(II) oxygenase superfamily						LOC_Os03g18030	Interacting selectively and non-covalently with iron (Fe) ions.	DREB_AP2_EREBP Nac_box_NAC OsIRO2_bHLH ABRE_bZIP	GEO-HEAT,
MLOC_77640	-	1:151198426-151199149	XZ149CK	XZ149LN	OK	23.7414	37.4258	0.656629	2.02751	0.0054	0.0347757	yes		Uncharacterized protein [Source:UniProtKB/TrEMBL;Acc:M0Z5V8]	AT4G13395	DVL10	ROTUNDIFOLIA like 12 [Source:TAIR_LOCUS;Acc:AT4G13395]	ROTUNDIFOLIA like 12 LENGTH=55	GO:0003674;GO:0048367	IPR012552:DVL	PF08137:DVL family
MLOC_7811	-	5:444864218-444866648	XZ149CK	XZ149LN	OK	21.1914	13.0254	-0.70215	-2.34075	0.0015	0.0123406	yes		Uncharacterized protein [Source:UniProtKB/TrEMBL;Acc:M0Z6Z3]	AT5G47560	ATTDT	tonoplast dicarboxylate transporter [Source:TAIR_LOCUS;Acc:AT5G47560]		GO:0003674;GO:0005215;GO:0005575;GO:0006810;GO:0006814;GO:0008150;GO:0016020;GO:0055085
MLOC_78351	-	4HL:8509144-8509402	XZ149CK	XZ149LN	OK	1.99394	0	#NAME?	#NAME?	0.0078	0.0463684	yes		Uncharacterized protein [Source:UniProtKB/TrEMBL;Acc:M0Z7C8]
MLOC_78526	-	morex_contig_807024:8-271	XZ149CK	XZ149LN	OK	1.74213	0	#NAME?	#NAME?	0.0078	0.0463684	yes		Uncharacterized protein [Source:UniProtKB/TrEMBL;Acc:M0Z7Q7]
MLOC_78575	-	2:601106239-601107223	XZ149CK	XZ149LN	OK	15.0865	7.90075	-0.933194	-2.01026	0.0061	0.0382945	yes		Uncharacterized protein [Source:UniProtKB/TrEMBL;Acc:M0Z7T1]
MLOC_78779	-	2:481823680-481825695	XZ149CK	XZ149LN	OK	0.617177	1.89909	1.62155	1.71618	0.00575	0.0365436	yes		Predicted protein; Uncharacterized protein [Source:UniProtKB/TrEMBL;Acc:F2EKJ6]	AT3G52720	CAH1	alpha carbonic anhydrase 1 [Source:TAIR_LOCUS;Acc:AT3G52720]	Carbonic anhydrase	GO:0003674;GO:0004089;GO:0005575;GO:0005622;GO:0005623;GO:0005737;GO:0006730;GO:0008150;GO:0008270;GO:0009536;GO:0009570;GO:0016829;GO:0043167;GO:0043226;GO:0044281	IPR001148:Carbonic anhydrase, alpha-class, catalytic domain	PF00194:Eukaryotic-type carbonic anhydrase	ko00910
MLOC_79077	-	1:125760685-125763326	XZ149CK	XZ149LN	OK	4.11813	9.52333	1.20948	2.01508	0.00545	0.0350383	yes		Uncharacterized protein [Source:UniProtKB/TrEMBL;Acc:M0Z8N0]	AT5G53190	SWEET3	Nodulin MtN3 family protein [Source:TAIR_LOCUS;Acc:AT5G53190]	Bidirectional sugar transporter N3	GO:0005575;GO:0005623;GO:0005886;GO:0005887;GO:0006810;GO:0008150;GO:0008643;GO:0016020;GO:0016021;GO:0051119	IPR004316:RAG1-activating protein-1-related	PF03083:MtN3/saliva family
MLOC_79477	-	1H:24164705-24164947	XZ149CK	XZ149LN	OK	2.53866	0	#NAME?	#NAME?	0.0078	0.0463684	yes		Uncharacterized protein [Source:UniProtKB/TrEMBL;Acc:M0Z994]	AT1G43760		DNAse I-like superfamily protein [Source:TAIR_LOCUS;Acc:AT1G43760]	Retrotransposon protein, putative, unclassified
MLOC_80400	-	2:547253692-547256983	XZ149CK	XZ149LN	OK	1.37972	3.16085	1.19593	1.63862	0.00675	0.0414742	yes		Uncharacterized protein [Source:UniProtKB/TrEMBL;Acc:M0ZAN5]	AT2G33205		Serinc-domain containing serine and sphingolipid biosynthesis protein [Source:TAIR_LOCUS;Acc:AT2G33205]		GO:0003674;GO:0005575;GO:0008150;GO:0016020
MLOC_80481	-	3:490059636-490061119	XZ149CK	XZ149LN	OK	36.3618	64.9358	0.836589	2.7513	5e-05	0.000650355	yes		Uncharacterized protein [Source:UniProtKB/TrEMBL;Acc:M0ZAT4]	AT2G37970	SOUL-1	SOUL heme-binding family protein [Source:TAIR_LOCUS;Acc:AT2G37970]	Soul heme-binding family protein	GO:0005773;GO:0005794;GO:0005886;GO:0009744;GO:0009813;GO:0010017;GO:0010224	IPR006917:SOUL haem-binding protein	PF04832:SOUL heme-binding protein		AT2G37970	SOUL heme-binding family protein similar to SOUL heme-binding family protein [Arabidopsis thaliana] (TAIR:AT3G10130.1) similar to SOUL heme-binding protein Bacterial regulatory factor, effector [Medicago truncatula] (GB:ABE83861.1)	G_box2_bZIP Myb_box1_MYB Myb_box5_MYB GCC_box_AP2_EREBP Myb_box4_MYB	DRASTIC-COLD
MLOC_81198	-	morex_contig_9502:53-1111	XZ149CK	XZ149LN	OK	102.488	65.3336	-0.649552	-2.43383	0.0007	0.00654592	yes		Uncharacterized protein [Source:UniProtKB/TrEMBL;Acc:M0ZBX4]	AT4G34950	T11I11.190	Major facilitator superfamily protein [Source:TAIR_LOCUS;Acc:AT4G34950]
MLOC_8169	-	3:126788891-126790071	XZ149CK	XZ149LN	OK	117.359	170.82	0.541544	2.05908	0.00375	0.026027	yes		Predicted protein; Uncharacterized protein [Source:UniProtKB/TrEMBL;Acc:F2EFN3]	AT3G15353	MT3	metallothionein 3 [Source:TAIR_LOCUS;Acc:AT3G15353]	Metallothionein	GO:0003674;GO:0005507;GO:0006605;GO:0006612;GO:0006810;GO:0006833;GO:0006878;GO:0006950;GO:0006970;GO:0007389;GO:0008150;GO:0008361;GO:0009651;GO:0009750;GO:0009926;GO:0009963;GO:0010015;GO:0010363;GO:0040007;GO:0042592;GO:0043167;GO:0046686;GO:0048856
MLOC_81846	-	1:9144968-9146917	XZ149CK	XZ149LN	OK	595.606	407.966	-0.545908	-2.20164	0.00175	0.0140096	yes		Uncharacterized protein [Source:UniProtKB/TrEMBL;Acc:M0ZD08]	AT2G38870		Serine protease inhibitor, potato inhibitor I-type family protein [Source:TAIR_LOCUS;Acc:AT2G38870]		GO:0003674;GO:0004867;GO:0006950;GO:0008150;GO:0009611;GO:0030234
MLOC_81890	-	morex_contig_987276:3-251	XZ149CK	XZ149LN	OK	1.87742	0	#NAME?	#NAME?	0.0078	0.0463684	yes		Uncharacterized protein [Source:UniProtKB/TrEMBL;Acc:M0ZD52]
MLOC_8248	-	5:520859515-520861333	XZ149CK	XZ149LN	OK	9.63624	15.489	0.684704	1.94275	0.0073	0.0441113	yes		Uncharacterized protein [Source:UniProtKB/TrEMBL;Acc:M0ZDT4]	AT5G16950	F2K13_100	unknown protein; Has 1807 Blast hits to 1807 proteins in 277 species: Archae - 0; Bacteria - 0; Metazoa - 736; Fungi - 347; Plants - 385; Viruses - 0; Other Eukaryotes - 339 (source: NCBI BLink). [Source:TAIR_LOCUS;Acc:AT5G16950]	unknown protein; Has 1807 Blast hits to 1807 proteins in 277 species: Archae - 0; Bacteria - 0; Metazoa - 736; Fungi - 347; Plants - 385; Viruses - 0; Other Eukaryotes - 339 (source: NCBI BLink). LENGTH=99
MLOC_8504	-	2HS:4168639-4168910	XZ149CK	XZ149LN	OK	0	3.23189	inf	#NAME?	0.0079	0.0468366	yes		Uncharacterized protein [Source:UniProtKB/TrEMBL;Acc:M0ZE40]
MLOC_875	-	1:457297137-457297638	XZ149CK	XZ149LN	OK	31.9292	70.0555	1.13362	3.57706	5e-05	0.000650355	yes		Uncharacterized protein [Source:UniProtKB/TrEMBL;Acc:M0ZEA8]
MLOC_9059	-	morex_contig_1487518:10-200	XZ149CK	XZ149LN	OK	5.57736	0	#NAME?	#NAME?	0.0078	0.0463684	yes		Uncharacterized protein [Source:UniProtKB/TrEMBL;Acc:M0ZEJ9]
MLOC_9961	-	3:536959672-536960855	XZ149CK	XZ149LN	OK	1.4372	5.23249	1.86423	3.10461	0.00035	0.00363445	yes		Uncharacterized protein [Source:UniProtKB/TrEMBL;Acc:M0ZFS8]	AT3G19940	STP10	Major facilitator superfamily protein [Source:TAIR_LOCUS;Acc:AT3G19940]	Sugar transporter, putative	GO:0003674;GO:0005215;GO:0005575;GO:0006810;GO:0008150;GO:0016020;GO:0016021;GO:0022857;GO:0022891;GO:0055085	IPR005828:General substrate transporter	PF00083:Sugar (and other) transporter

## Sheet: XZ56-12 d
gene_id	ref_gene	locus	sample_1	sample_2	status	value_1	value_2	log2(fold_change)	test_stat	p_value	q_value	significant	Gene name	Gene description	Arabidopsis_homology	Arabidopsis_genename	Arabidopsis_description	description	GO	InterPro	Pfam	KEGG	Arabidopsis_stress_gene_id	Genes_Description	Responsive_Transcription_Factor	Stress_Elements(public_microarray_databases)	Oryza_sativa_stress_gene_id	Genes_Description	Responsive_Transcription_Factor	Stress_Elements(public_microarray_databases)
MLOC_1021	-	5:505550247-505553071	XZ56C	X56LN	OK	16.038	9.94198	-0.689892	-2.19134	0.0018	0.014338	yes		Uncharacterized protein [Source:UniProtKB/TrEMBL;Acc:M0UEI8]	AT4G30830	F6I18.260	Protein of unknown function, DUF593 [Source:TAIR_LOCUS;Acc:AT4G30830]	Protein of unknown function, DUF593 LENGTH=363		IPR007656:Protein of unknown function DUF593	PF04576:Protein of unknown function, DUF593
MLOC_10286	-	2:7489168-7491115	XZ56C	X56LN	OK	9.36981	5.92566	-0.661044	-1.90711	0.0083	0.0487042	yes		Uncharacterized protein [Source:UniProtKB/TrEMBL;Acc:M0UET1]	AT3G14470	RPPL1	NB-ARC domain-containing disease resistance protein [Source:TAIR_LOCUS;Acc:AT3G14470]	Cc-nbs-lrr resistance protein
MLOC_11590	-	1:370441640-370444622	XZ56C	X56LN	OK	4.05763	2.09409	-0.954311	-1.8543	0.00835	0.0489379	yes		Predicted protein; Uncharacterized protein [Source:UniProtKB/TrEMBL;Acc:F2DG03]	AT4G27390	M4I22.200	unknown protein; INVOLVED IN: biological_process unknown; LOCATED IN: chloroplast; EXPRESSED IN: 22 plant structures; EXPRESSED DURING: 13 growth stages; Has 30201 Blast hits to 17322 proteins in 780 species: Archae - 12; Bacteria - 1396; Metazoa - /.../ Fungi - 3422; Plants - 5037; Viruses - 0; Other Eukaryotes - 2996 (source: NCBI BLink). [Source:TAIR_LOCUS;Acc:AT4G27390]	unknown protein; INVOLVED IN: biological_process unknown; LOCATED IN: chloroplast; EXPRESSED IN: 22 plant structures; EXPRESSED DURING: 13 growth stages; Has 30201 Blast hits to 17322 proteins in 780 species: Archae - 12; Bacteria - 1396; Metazoa - 17338; Fungi - 3422; Plants - 5037; Viruses - 0; Other Eukaryotes - 2996 (source: NCBI BLink). LENGTH=235	GO:0008150
MLOC_11691	-	3:156171704-156173801	XZ56C	X56LN	OK	4.00872	6.74805	0.75133	2.06266	0.0057	0.0362962	yes		Uncharacterized protein [Source:UniProtKB/TrEMBL;Acc:M0UK58]	AT5G45810	CIPK19	CBL-interacting protein kinase 19 [Source:TAIR_LOCUS;Acc:AT5G45810]	CBL-interacting protein kinase 18	GO:0000166;GO:0003674;GO:0004672;GO:0004674;GO:0005524;GO:0006464;GO:0006468;GO:0007165;GO:0008150;GO:0016301;GO:0016310;GO:0016740;GO:0016772;GO:0043167	IPR004041:NAF domain;IPR017442:Serine/threonine-protein kinase-like domain	PF00069:Protein kinase domain;PF03822:NAF domain
MLOC_11773	-	5:83037585-83043332	XZ56C	X56LN	OK	57.5035	39.3647	-0.546747	-2.20812	0.00125	0.0106135	yes		Predicted protein; Uncharacterized protein [Source:UniProtKB/TrEMBL;Acc:F2DQH1]	AT1G68020	ATTPS6	UDP-Glycosyltransferase / trehalose-phosphatase family protein [Source:TAIR_LOCUS;Acc:AT1G68020]	Trehalose-6-phosphate synthase	GO:0003674;GO:0003824;GO:0005975;GO:0005992;GO:0008150;GO:0008152;GO:0009058	IPR001830:Glycosyl transferase, family 20;IPR003337:Trehalose-phosphatase	PF00982:Glycosyltransferase family 20;PF02358:Trehalose-phosphatase		AT1G68020	Encodes an enzyme putatively involved in trehalose biosynthesis. The protein has a trehalose synthase (TPS)-like domain that may or may not be active as well as a trehalose phosphatase (TPP)-like domain.	G_box2_bZIPMyb_box3_MYBMyb_box1_MYBHSE1_HSFMyb_box5_MYBW_box_WRKYAuxRE_ARFNac_box_NACG_box1_bZIPG_box_bHLH?HBE_HB	RARGE-ABA, RARGE-LIGHT
MLOC_11893	-	3:48030071-48036008	XZ56C	X56LN	OK	14.7304	8.05659	-0.870553	-2.5008	0.00045	0.00450494	yes		Uncharacterized protein [Source:UniProtKB/TrEMBL;Acc:M0UL14]	AT3G24460		Serinc-domain containing serine and sphingolipid biosynthesis protein [Source:TAIR_LOCUS;Acc:AT3G24460]	Serine incorporator	GO:0005575;GO:0016020	IPR005016:TMS membrane protein/tumour differentially expressed protein	PF03348:Serine incorporator (Serinc)
MLOC_12079	-	1H:922157-923266	XZ56C	X56LN	OK	16.7329	8.28048	-1.01491	-2.88597	0.0003	0.0031833	yes		Predicted protein; Uncharacterized protein [Source:UniProtKB/TrEMBL;Acc:F2CZY9]	AT5G26170	WRKY50	WRKY DNA-binding protein 50 [Source:TAIR_LOCUS;Acc:AT5G26170]	WRKY transcription factor 17	GO:0001071;GO:0003674;GO:0003677;GO:0003700;GO:0006355;GO:0008150;GO:0043565	IPR003657:DNA-binding WRKY	PF03106:WRKY DNA -binding domain
MLOC_12266	-	2:545606883-545613147	XZ56C	X56LN	OK	1.79843	0.664835	-1.43567	-1.49532	0.00475	0.0314214	yes		Uncharacterized protein [Source:UniProtKB/TrEMBL;Acc:M0UME8]	AT4G13550	AT4G13550	triglyceride lipases;triglyceride lipases [Source:TAIR_LOCUS;Acc:AT4G13550]		GO:0003674;GO:0004806;GO:0005515;GO:0006629;GO:0008150;GO:0009507;GO:0016787
MLOC_12564	-	6:110742501-110743562	XZ56C	X56LN	OK	3.41434	7.41638	1.11911	2.53738	0.00115	0.00990815	yes		Predicted protein; Uncharacterized protein [Source:UniProtKB/TrEMBL;Acc:F2DRX2]	AT1G10370	GST30	Glutathione S-transferase family protein [Source:TAIR_LOCUS;Acc:AT1G10370]		GO:0003674;GO:0005515
MLOC_12634	-	7:331643526-331647177	XZ56C	X56LN	OK	42.9727	67.7763	0.657362	2.16135	0.002	0.0156198	yes		Uncharacterized protein [Source:UniProtKB/TrEMBL;Acc:M0UNT1]
MLOC_12912	-	7HL:1739844-1741624	XZ56C	X56LN	OK	32.146	21.1167	-0.606251	-2.2599	0.00125	0.0106135	yes		Uncharacterized protein [Source:UniProtKB/TrEMBL;Acc:M0UPP3]	AT4G40020	T5J17.190	Myosin heavy chain-related protein [Source:TAIR_LOCUS;Acc:AT4G40020]	SKIP interacting protein 3
MLOC_13981	-	1:424823901-424826314	XZ56C	X56LN	OK	4.88868	2.5761	-0.924257	-2.02406	0.0068	0.0417219	yes		Uncharacterized protein [Source:UniProtKB/TrEMBL;Acc:M0UTA2]	AT1G78440	ATGA2OX1	Arabidopsis thaliana gibberellin 2-oxidase 1 [Source:TAIR_LOCUS;Acc:AT1G78440]	Gibberellin 2-oxidase	GO:0003674;GO:0005506;GO:0008150;GO:0016491;GO:0016706;GO:0043167;GO:0055114	IPR005123:Oxoglutarate/iron-dependent oxygenase	PF03171:2OG-Fe(II) oxygenase superfamily	ko00904	AT1G78440	Encodes a gibberellin 2-oxidase.	G_box2_bZIPHSE1_HSFMyb_box5_MYBW_box_WRKYAuxRE_ARFDREB_AP2_EREBP	RARGE-LIGHT
MLOC_14294	-	3:10155816-10157090	XZ56C	X56LN	OK	14.7691	5.78349	-1.35257	-3.43417	5e-05	0.000650355	yes		Uncharacterized protein [Source:UniProtKB/TrEMBL;Acc:M0UUA5]	AT2G01300		unknown protein; BEST Arabidopsis thaliana protein match is: unknown protein (TAIR:AT1G15010.1); Has 73 Blast hits to 73 proteins in 12 species: Archae - 0; Bacteria - 0; Metazoa - 0; Fungi - 0; Plants - 73; Viruses - 0; Other Eukaryotes - 0 (source /.../ BLink). [Source:TAIR_LOCUS;Acc:AT2G01300]	unknown protein; BEST Arabidopsis thaliana protein match is: unknown protein . LENGTH=156
MLOC_15043	-	6HS:126515-127168	XZ56C	X56LN	OK	49.7666	32.5072	-0.614419	-2.03932	0.00385	0.0265779	yes		Uncharacterized protein [Source:UniProtKB/TrEMBL;Acc:M0UWM2]	AT5G03890	F8F6_100	unknown protein; INVOLVED IN: N-terminal protein myristoylation; LOCATED IN: cellular_component unknown; BEST Arabidopsis thaliana protein match is: unknown protein (TAIR:AT3G10120.1); Has 1807 Blast hits to 1807 proteins in 277 species: Archae - 0; /.../ria - 0; Metazoa - 736; Fungi - 347; Plants - 385; Viruses - 0; Other Eukaryotes - 339 (source: NCBI BLink). [Source:TAIR_LOCUS;Acc:AT5G03890]
MLOC_15203	-	3:487738709-487742418	XZ56C	X56LN	OK	88.9701	61.6813	-0.528487	-2.06151	0.003	0.0217384	yes		Predicted protein; Uncharacterized protein [Source:UniProtKB/TrEMBL;Acc:F2D347]	AT3G09220	LAC7	laccase 7 [Source:TAIR_LOCUS;Acc:AT3G09220]	Laccase 1	GO:0003674;GO:0005507;GO:0005575;GO:0005576;GO:0008150;GO:0009056;GO:0016491;GO:0019748;GO:0043167;GO:0046274;GO:0046872;GO:0048046;GO:0052716;GO:0055114	IPR001117:Multicopper oxidase, type 1;IPR002355:Multicopper oxidase, copper-binding site;IPR011706:Multicopper oxidase, type 2;IPR011707:Multicopper oxidase, type 3	PF00394:Multicopper oxidase;PF07731:Multicopper oxidase;PF07732:Multicopper oxidase						LOC_Os01g63190	Interacting selectively and non-covalently with copper (Cu) ions.	ABRE_AB13_VP1 DREB_AP2_EREBP	GEO-HEAT,
MLOC_15383	-	2:71112804-71115517	XZ56C	X56LN	OK	4.91658	7.83511	0.672299	1.92233	0.0065	0.0402581	yes		Uncharacterized protein [Source:UniProtKB/TrEMBL;Acc:M0UXI2]	AT3G54400	T12E18_90	Eukaryotic aspartyl protease family protein [Source:TAIR_LOCUS;Acc:AT3G54400]	Eukaryotic aspartyl protease family protein LENGTH=425	GO:0003674;GO:0004190;GO:0006508;GO:0008150;GO:0008233	IPR001461:Peptidase A1	PF00026:Eukaryotic aspartyl protease		AT3G54400	aspartyl protease family protein similar to pepsin A [Arabidopsis thaliana] (TAIR:AT5G07030.1) similar to Peptidase A1, pepsin [Medicago truncatula] (GB:ABE83791.1) contains InterPro domain Peptidase A1, pepsin (InterPro:IPR001461) contains InterPro domain Peptidase aspartic, catalytic (InterPro:IPR009007)	Myb_box3_MYB Myb_box1_MYB HSE1_HSF Myb_box5_MYB W_box_WRKY G_box_bHLH N_box_bHLH	RARGE-COLD
MLOC_15595	-	5:541236859-541237934	XZ56C	X56LN	OK	16.0918	32.4372	1.01132	3.1972	5e-05	0.000650355	yes		Uncharacterized protein [Source:UniProtKB/TrEMBL;Acc:M0UY67]	AT1G19530		unknown protein; FUNCTIONS IN: molecular_function unknown; INVOLVED IN: N-terminal protein myristoylation, anaerobic respiration; LOCATED IN: cellular_component unknown; EXPRESSED IN: leaf apex, inflorescence meristem, hypocotyl, root, flower; EXPRE /.../URING: petal differentiation and expansion stage; Has 47 Blast hits to 47 proteins in 13 species: Archae - 0; Bacteria - 0; Metazoa - 0; Fungi -…	unknown protein; FUNCTIONS IN: molecular_function unknown; INVOLVED IN: N-terminal protein myristoylation, anaerobic respiration; LOCATED IN: cellular_component unknown; EXPRESSED IN: leaf apex, inflorescence meristem, hypocotyl, root, flower; EXPRESSED DURING: petal differentiation and expansion stage; Has 47 Blast hits to 47 proteins in 13 species: Archae - 0; Bacteria - 0; Metazoa - 0; Fungi -…									LOC_Os03g61150	Unavailable	ABRE_AB13_VP1	GEO-BACTERIAL BLIGHT,
MLOC_15718	-	1:128455132-128456852	XZ56C	X56LN	OK	5.06522	1.72776	-1.55172	-2.02202	0.0053	0.0342619	yes		Uncharacterized protein [Source:UniProtKB/TrEMBL;Acc:M0UYL2]	AT5G42210		Major facilitator superfamily protein [Source:TAIR_LOCUS;Acc:AT5G42210]
MLOC_16273	-	2:619031759-619033625	XZ56C	X56LN	OK	9.09131	4.53201	-1.00434	-2.802	5e-05	0.000650355	yes		Predicted protein; Uncharacterized protein [Source:UniProtKB/TrEMBL;Acc:F2DRK3]	AT5G22250	CAF1-11	Polynucleotidyl transferase, ribonuclease H-like superfamily protein [Source:TAIR_LOCUS;Acc:AT5G22250]	CCR4-NOT transcription complex subunit 7	GO:0003674;GO:0003676;GO:0005575;GO:0005622;GO:0005623;GO:0005634;GO:0043226	IPR006941:Ribonuclease CAF1	PF04857:CAF1 family ribonuclease	ko03018	AT5G22250	CCR4-NOT transcription complex protein, putative similar to CCR4-NOT transcription complex protein, putative [Arabidopsis thaliana] (TAIR:AT3G44260.1) similar to CCR4 associated factor 1-related protein [Capsicum annuum] (GB:ABG66307.1) contains InterPro domain Ribonuclease CAF1 (InterPro:IPR006941) contains InterPro domain Polynucleotidyl transferase, Ribonuclease H fold (InterPro:IPR012337)	AuxRE_ARF HSE1_HSF Myb_box5_MYB Myb_box1_MYB W_box_WRKY Myb_box2_MYB C_ABRE_bZIP G_box2_bZIP Nac_box_NAC	GEO-LIGHT
MLOC_16706	-	4HL:1008775-1010293	XZ56C	X56LN	OK	199.125	135.034	-0.560352	-2.28316	0.00165	0.0133522	yes		Uncharacterized protein [Source:UniProtKB/TrEMBL;Acc:M0V177]
MLOC_1673	-	6:10344995-10347053	XZ56C	X56LN	OK	17.2844	68.5662	1.98802	7.48848	5e-05	0.000650355	yes		Uncharacterized protein [Source:UniProtKB/TrEMBL;Acc:M0V189]	AT1G08090	ATNRT2:1	nitrate transporter 2:1 [Source:TAIR_LOCUS;Acc:AT1G08090]	Nitrate transporter, putative	GO:0005575;GO:0006810;GO:0008150;GO:0016021;GO:0055085	IPR011701:Major facilitator superfamily	PF07690:Major Facilitator Superfamily		AT1G08090	High-affinity nitrate transporter. Up-regulated by nitrate. Functions as a repressor of lateral root initiation independently of nitrate uptake.	G_box2_bZIPMyb_box1_MYBMyb_box5_MYBW_box_WRKYMyb_box2_MYB	DRASTIC-COLD, DRASTIC-NACL
MLOC_17072	-	7:593609990-593612045	XZ56C	X56LN	OK	21.81	12.248	-0.832439	-2.12197	0.00305	0.0220294	yes		Uncharacterized protein [Source:UniProtKB/TrEMBL;Acc:M0V211]	AT4G35770	SEN1	Rhodanese/Cell cycle control phosphatase superfamily protein [Source:TAIR_LOCUS;Acc:AT4G35770]	Rhodanese-like domain-containing protein		IPR001763:Rhodanese-like	PF00581:Rhodanese-like domain		AT4G35770	Senescence-associated gene that is strongly induced by phosphate starvation. Transcripts are differentially regulated at the level of mRNA stability at different times of day. mRNAs are targets of the mRNA degradation pathway mediated by the downstream (DST) instability determinant.	G_box2_bZIP HSE1_HSF Myb_box5_MYB W_box_WRKY Nac_box_NAC DREB_AP2_EREBP N_box_bHLH GCC_box_AP2_EREBP	DRASTIC-COLD, DRASTIC-DROUGHT, DRASTIC-NACL, RARGE-ABA, RARGE-NACL	LOC_Os06g50930	Unavailable	ABRE_AB13_VP1	GEO-HEAT,
MLOC_17476	-	1H:6705735-6706443	XZ56C	X56LN	OK	38.1901	58.0417	0.603894	2.13444	0.002	0.0156198	yes		Uncharacterized protein [Source:UniProtKB/TrEMBL;Acc:M0V2Z2]
MLOC_17545	-	4:243455113-243458026	XZ56C	X56LN	OK	4.16644	13.315	1.67616	4.66733	5e-05	0.000650355	yes		Uncharacterized protein [Source:UniProtKB/TrEMBL;Acc:M0V334]	AT5G60020	LAC17	laccase 17 [Source:TAIR_LOCUS;Acc:AT5G60020]	Laccase	GO:0003674;GO:0005507;GO:0005575;GO:0005576;GO:0008150;GO:0009056;GO:0016491;GO:0019748;GO:0043167;GO:0046274;GO:0046872;GO:0048046;GO:0052716;GO:0055114	IPR001117:Multicopper oxidase, type 1;IPR011706:Multicopper oxidase, type 2;IPR011707:Multicopper oxidase, type 3	PF00394:Multicopper oxidase;PF07731:Multicopper oxidase;PF07732:Multicopper oxidase
MLOC_17562	-	2:12675683-12676153	XZ56C	X56LN	OK	831.762	550.884	-0.594424	-2.35653	0.00135	0.0113133	yes		Uncharacterized protein [Source:UniProtKB/TrEMBL;Acc:M0V343]
MLOC_17678	-	7:341528665-341529868	XZ56C	X56LN	OK	6.93148	3.98987	-0.796824	-1.91585	0.0073	0.0441113	yes		Uncharacterized protein [Source:UniProtKB/TrEMBL;Acc:M0V3E8]	AT1G64940	CYP89A6	cytochrome P450, family 87, subfamily A, polypeptide 6 [Source:TAIR_LOCUS;Acc:AT1G64940]		GO:0003674;GO:0004497;GO:0005506;GO:0008150;GO:0009055;GO:0016491;GO:0016705;GO:0020037;GO:0043167;GO:0046872;GO:0055114
MLOC_17732	-	5:390061668-390062873	XZ56C	X56LN	OK	17.4604	3.74353	-2.22162	-5.33173	5e-05	0.000650355	yes		Uncharacterized protein [Source:UniProtKB/TrEMBL;Acc:M0V3J6]	AT4G02090	T10M13.10	unknown protein; FUNCTIONS IN: molecular_function unknown; INVOLVED IN: N-terminal protein myristoylation; LOCATED IN: cellular_component unknown; EXPRESSED IN: root; Has 132 Blast hits to 132 proteins in 12 species: Archae - 0; Bacteria - 0; Metazo /.../ Fungi - 0; Plants - 132; Viruses - 0; Other Eukaryotes - 0 (source: NCBI BLink). [Source:TAIR_LOCUS;Acc:AT4G02090]
MLOC_18171	-	5:446209424-446210706	XZ56C	X56LN	OK	107.624	153.569	0.512881	2.06188	0.00425	0.0287518	yes		Uncharacterized protein [Source:UniProtKB/TrEMBL;Acc:M0V4F8]	AT3G07390	AIR12	auxin-responsive family protein [Source:TAIR_LOCUS;Acc:AT3G07390]	Auxin induced-like protein		IPR017214:Uncharacterised conserved protein UCP037471	PF04526:Protein of unknown function (DUF568)		AT3G07390	isolated from differential screening of a cDNA library from auxin-treated root culture. sequence does not show homology to any known proteins and is predicted to be extracellular.	G_box2_bZIP Myb_box1_MYB HSE1_HSF Myb_box5_MYB W_box_WRKY G_box_bHLH G_ABRE_bZIP	RARGE-COLD, RARGE-DROUGHT
MLOC_18254	-	7:584872636-584873458	XZ56C	X56LN	OK	13.3471	7.54052	-0.823788	-1.87561	0.0085	0.0496386	yes		Uncharacterized protein [Source:UniProtKB/TrEMBL;Acc:M0V4L9]	AT5G11070	T5K6_60	unknown protein; Has 1807 Blast hits to 1807 proteins in 277 species: Archae - 0; Bacteria - 0; Metazoa - 736; Fungi - 347; Plants - 385; Viruses - 0; Other Eukaryotes - 339 (source: NCBI BLink). [Source:TAIR_LOCUS;Acc:AT5G11070]
MLOC_18321	-	6:331946798-331948647	XZ56C	X56LN	OK	29.7891	43.6525	0.551278	2.10341	0.0033	0.0234794	yes		Predicted protein; Uncharacterized protein [Source:UniProtKB/TrEMBL;Acc:F2E704]	AT4G32460	AT4G32460	Protein of unknown function, DUF642 [Source:TAIR_LOCUS;Acc:AT4G32460]	Protein of unknown function, DUF642 LENGTH=365		IPR006946:Protein of unknown function DUF642	PF04862:Protein of unknown function, DUF642
MLOC_18371	-	1:179635416-179636461	XZ56C	X56LN	OK	4.65606	27.5106	2.56281	5.89003	5e-05	0.000650355	yes		Uncharacterized protein [Source:UniProtKB/TrEMBL;Acc:M0V4W6]					GO:0003674;GO:0003824;GO:0005575;GO:0005622;GO:0005623;GO:0005737;GO:0005829;GO:0006461;GO:0006520;GO:0006730;GO:0006790;GO:0008150;GO:0008152;GO:0009056;GO:0016829;GO:0018826;GO:0019458;GO:0022607;GO:0030170;GO:0043167;GO:0044281;GO:0051289;GO:0065003
MLOC_18416	-	1:132291669-132295010	XZ56C	X56LN	OK	52.7841	74.916	0.505171	2.02739	0.00415	0.0282094	yes		Uncharacterized protein [Source:UniProtKB/TrEMBL;Acc:M0V4Z8]	AT3G23990	HSP60	heat shock protein 60 [Source:TAIR_LOCUS;Acc:AT3G23990]		GO:0000166;GO:0003674;GO:0005524;GO:0005575;GO:0005622;GO:0005623;GO:0005737;GO:0006457;GO:0008150;GO:0042026;GO:0043167;GO:0044267
MLOC_18522	-	morex_contig_158088:40-941	XZ56C	X56LN	OK	60.839	38.928	-0.644189	-2.31303	0.00085	0.00769663	yes		Uncharacterized protein [Source:UniProtKB/TrEMBL;Acc:M0V576]	AT2G45210		SAUR-like auxin-responsive protein family [Source:TAIR_LOCUS;Acc:AT2G45210]
MLOC_18532	-	5:444078598-444080076	XZ56C	X56LN	OK	16.8065	24.9239	0.568513	1.9076	0.0074	0.0445912	yes		Uncharacterized protein [Source:UniProtKB/TrEMBL;Acc:M0V589]	AT2G33590		NAD(P)-binding Rossmann-fold superfamily protein [Source:TAIR_LOCUS;Acc:AT2G33590]		GO:0003674;GO:0003824;GO:0008150;GO:0044237;GO:0050662
MLOC_19005	-	7:146047499-146048466	XZ56C	X56LN	OK	232.814	155.797	-0.579504	-2.33619	0.001	0.00881756	yes		Predicted protein; Uncharacterized protein [Source:UniProtKB/TrEMBL;Acc:F2DER0]	AT1G19020	AT1G19020	unknown protein; BEST Arabidopsis thaliana protein match is: unknown protein (TAIR:AT3G48180.1); Has 88 Blast hits to 88 proteins in 15 species: Archae - 0; Bacteria - 0; Metazoa - 0; Fungi - 0; Plants - 88; Viruses - 0; Other Eukaryotes - 0 (source /.../ BLink). [Source:TAIR_LOCUS;Acc:AT1G19020]						AT1G19020	similar to unknown protein [Arabidopsis thaliana] (TAIR:AT3G48180.1) similar to conserved hypothetical protein [Medicago truncatula] (GB:ABE82379.1)	HSE1_HSFMyb_box5_MYBW_box_WRKYNac_box_NAC	GEO-COLD, GEO-DROUGHT, GEO-LIGHT, GEO-UV-B
MLOC_19052	-	3:46195995-46197307	XZ56C	X56LN	OK	6.85365	11.3357	0.725923	2.03639	0.0034	0.0240541	yes		Uncharacterized protein [Source:UniProtKB/TrEMBL;Acc:M0V641]	AT5G26660	ATMYB86	myb domain protein 86 [Source:TAIR_LOCUS;Acc:AT5G26660]	myb domain protein 86 LENGTH=352	GO:0003674;GO:0003677;GO:0003682	IPR014778:Myb, DNA-binding	PF00249:Myb-like DNA-binding domain		AT5G26660	a MYB gene encodes a transcriptional repressor of the C4H gene which is involved in the biosynthesis of sinapate esters.	HSE1_HSF Myb_box5_MYB W_box_WRKY AuxRE_ARF N_box_bHLH	DRASTIC-COLD, DRASTIC-NACL
MLOC_19132	-	4HL:419282-420276	XZ56C	X56LN	OK	69.6167	109.427	0.652457	2.50107	0.00045	0.00450494	yes		Predicted protein; Uncharacterized protein [Source:UniProtKB/TrEMBL;Acc:F2E784]	AT4G12490	AT4G12490	Bifunctional inhibitor/lipid-transfer protein/seed storage 2S albumin superfamily protein [Source:TAIR_LOCUS;Acc:AT4G12490]	Bifunctional inhibitor/lipid-transfer protein/seed storage 2S albumin superfamily protein LENGTH=182	GO:0006810;GO:0006869;GO:0008150	IPR003612:Plant lipid transfer protein/seed storage/trypsin-alpha amylase inhibitor	PF00234:Protease inhibitor/seed storage/LTP family
MLOC_19278	-	5:3636681-3638953	XZ56C	X56LN	OK	5.38485	11.0904	1.04234	3.36256	0.0001	0.00121701	yes		Uncharacterized protein [Source:UniProtKB/TrEMBL;Acc:M0V6M9]	AT1G21680	F8K7.10	DPP6 N-terminal domain-like protein [Source:TAIR_LOCUS;Acc:AT1G21680]	DPP6 N-terminal domain-like protein	GO:0003674;GO:0005515	IPR011659:WD40-like Beta Propeller	PF07676:WD40-like Beta Propeller Repeat
MLOC_19594	-	7:600257617-600260737	XZ56C	X56LN	OK	16.789	23.7006	0.497408	1.91064	0.0073	0.0441113	yes		Uncharacterized protein [Source:UniProtKB/TrEMBL;Acc:M0V793]	AT5G16910	ATCSLD2	cellulose-synthase like D2 [Source:TAIR_LOCUS;Acc:AT5G16910]		GO:0003674;GO:0005575;GO:0005975;GO:0008150;GO:0009058;GO:0016020;GO:0016021;GO:0016740;GO:0016757;GO:0016760;GO:0030244
MLOC_20378	-	5:7439140-7439945	XZ56C	X56LN	OK	31.5707	47.6419	0.593647	2.00484	0.0057	0.0362962	yes		Uncharacterized protein [Source:UniProtKB/TrEMBL;Acc:M0V8L8]	AT4G11650	ATOSM34	osmotin 34 [Source:TAIR_LOCUS;Acc:AT4G11650]
MLOC_20442	-	2:610040302-610041508	XZ56C	X56LN	OK	244.309	146.29	-0.73987	-2.9454	5e-05	0.000650355	yes		Uncharacterized protein [Source:UniProtKB/TrEMBL;Acc:M0V8S0]	AT5G60850	OBP4	OBF binding protein 4 [Source:TAIR_LOCUS;Acc:AT5G60850]		GO:0003674;GO:0003677;GO:0006355;GO:0008150
MLOC_20578	-	5:3868505-3870440	XZ56C	X56LN	OK	26.6187	44.5795	0.743939	2.86426	0.00015	0.00174275	yes		Uncharacterized protein [Source:UniProtKB/TrEMBL;Acc:M0V8Y5]	AT5G60710	AT5G60710	Zinc finger (C3HC4-type RING finger) family protein [Source:TAIR_LOCUS;Acc:AT5G60710]	Inter-alpha-trypsin inhibitor heavy chain H3, putative		IPR002035:von Willebrand factor, type A	PF00092:von Willebrand factor type A domain
MLOC_20699	-	3:420485028-420485463	XZ56C	X56LN	OK	55.2281	31.6896	-0.801391	-2.23682	0.0022	0.0168952	yes		Uncharacterized protein [Source:UniProtKB/TrEMBL;Acc:M0V962]	AT1G28480	GRX480	Thioredoxin superfamily protein [Source:TAIR_LOCUS;Acc:AT1G28480]		GO:0003674;GO:0008150;GO:0009055;GO:0015035;GO:0016491;GO:0042592;GO:0045454
MLOC_21386	-	5:85336907-85338119	XZ56C	X56LN	OK	2.1402	4.6374	1.11557	2.02894	0.00755	0.0452864	yes		Predicted protein; Uncharacterized protein [Source:UniProtKB/TrEMBL;Acc:F2D150]	AT3G07600	MLP3.5	Heavy metal transport/detoxification superfamily protein [Source:TAIR_LOCUS;Acc:AT3G07600]	NBS-LRR class disease resistance protein
MLOC_21661	-	1:363207426-363208384	XZ56C	X56LN	OK	75.7711	50.6173	-0.582017	-2.17379	0.00255	0.0190491	yes		Uncharacterized protein [Source:UniProtKB/TrEMBL;Acc:M0VB59]					GO:0003674;GO:0004867;GO:0005575;GO:0005576;GO:0030234
MLOC_22626	-	5:133697620-133701983	XZ56C	X56LN	OK	8.94851	14.631	0.70931	1.94074	0.0056	0.0357966	yes		Uncharacterized protein [Source:UniProtKB/TrEMBL;Acc:M0VCR7]	AT5G09300	T5E8_100	Thiamin diphosphate-binding fold (THDP-binding) superfamily protein [Source:TAIR_LOCUS;Acc:AT5G09300]	2-oxoisovalerate dehydrogenase subunit alpha	GO:0003674;GO:0003863;GO:0008150;GO:0008152;GO:0016491;GO:0016624	IPR001017:Dehydrogenase, E1 component	PF00676:Dehydrogenase E1 component	ko00280
MLOC_22850	-	6:62869550-62870101	XZ56C	X56LN	OK	31.5734	13.4284	-1.23342	-2.91211	0.0001	0.00121701	yes		Uncharacterized protein [Source:UniProtKB/TrEMBL;Acc:M0VCY1]
MLOC_24530	-	3:457131638-457133379	XZ56C	X56LN	OK	56.4023	35.3499	-0.674049	-2.15908	0.0019	0.0149832	yes		AP2/EREBP-like protein; Predicted protein; Uncharacterized protein [Source:UniProtKB/TrEMBL;Acc:F2CX58]	AT3G15210	ATERF-4	ethylene responsive element binding factor 4 [Source:TAIR_LOCUS;Acc:AT3G15210]	Ethylene-responsive factor-like transcription factor	GO:0001071;GO:0003674;GO:0003677;GO:0003700;GO:0005575;GO:0005622;GO:0005623;GO:0005634;GO:0006351;GO:0006355;GO:0008150;GO:0009058;GO:0034641;GO:0043226	IPR001471:Pathogenesis-related transcriptional factor/ERF, DNA-binding	PF00847:AP2 domain		AT3G15210	Encodes a member of the ERF (ethylene response factor) subfamily B-1 of ERF/AP2 transcription factor family (ATERF-4). The protein contains one AP2 domain. Acts as a negative regulator of JA-responsive defense gene expression and resistance to the necrotrophic fungal pathogen Fusarium oxysporum and antagonizes JA inhibition of root elongation.	Myb_box3_MYB Myb_box1_MYB HSE1_HSF Myb_box5_MYB W_box_WRKY Myb_box2_MYB Nac_box_NAC G_box_bHLH G_ABRE_bZIP	DRASTIC-COLD, DRASTIC-DROUGHT
MLOC_2531	-	1:339424457-339429255	XZ56C	X56LN	OK	3.51571	6.17089	0.811663	1.94034	0.00835	0.0489379	yes		Uncharacterized protein [Source:UniProtKB/TrEMBL;Acc:M0VEV5]	AT4G15530	PPDK	pyruvate orthophosphate dikinase [Source:TAIR_LOCUS;Acc:AT4G15530]		GO:0000166;GO:0003674;GO:0003824;GO:0005524;GO:0005634;GO:0005737;GO:0005829;GO:0006090;GO:0008150;GO:0009507;GO:0009536;GO:0009570;GO:0015979;GO:0016301;GO:0016310;GO:0016740;GO:0016772;GO:0043167;GO:0044281;GO:0046872;GO:0050242
MLOC_25315	-	6:182931-183715	XZ56C	X56LN	OK	3.57	7.97277	1.15916	2.02213	0.0083	0.0487042	yes		Uncharacterized protein [Source:UniProtKB/TrEMBL;Acc:M0VEW2]
MLOC_25632	-	3:546652002-546652764	XZ56C	X56LN	OK	4.91069	1.72619	-1.50833	-2.23375	0.0064	0.0397717	yes		Uncharacterized protein [Source:UniProtKB/TrEMBL;Acc:M0VF34]	AT1G76650	CML38	calmodulin-like 38 [Source:TAIR_LOCUS;Acc:AT1G76650]		GO:0003674;GO:0005509;GO:0043167
MLOC_25684	-	7:19872579-19872760	XZ56C	X56LN	OK	12.5649	0	#NAME?	#NAME?	0.00785	0.0465981	yes		Uncharacterized protein [Source:UniProtKB/TrEMBL;Acc:M0VF48]					GO:0006950;GO:0006952;GO:0008150
MLOC_25773	-	4:541329072-541330764	XZ56C	X56LN	OK	119.682	71.6052	-0.74107	-2.98789	0.0001	0.00121701	yes		Uncharacterized protein [Source:UniProtKB/TrEMBL;Acc:M0VF78]					GO:0003674;GO:0008150;GO:0016787;GO:0016798;GO:0017148;GO:0030598
MLOC_26015	-	morex_contig_1729389:0-299	XZ56C	X56LN	OK	2.43793	0	#NAME?	#NAME?	0.00695	0.042441	yes		Uncharacterized protein [Source:UniProtKB/TrEMBL;Acc:M0VFE0]					GO:0003674;GO:0003676;GO:0008270;GO:0043167
MLOC_2695	-	7:97073274-97073598	XZ56C	X56LN	OK	0	9.87575	inf	#NAME?	0.00675	0.0414742	yes		Uncharacterized protein [Source:UniProtKB/TrEMBL;Acc:M0VG73]
MLOC_30236	-	morex_contig_2075966:3-262	XZ56C	X56LN	OK	3.91101	0	#NAME?	#NAME?	0.00785	0.0465981	yes		Uncharacterized protein [Source:UniProtKB/TrEMBL;Acc:M0VIL1]
MLOC_3053	-	6:268053710-268054907	XZ56C	X56LN	OK	285.202	454.019	0.670769	2.66294	0.00035	0.00363445	yes		NAR2.1; Uncharacterized protein [Source:UniProtKB/TrEMBL;Acc:Q6X679]	AT5G50200	WR3	nitrate transmembrane transporters [Source:TAIR_LOCUS;Acc:AT5G50200]	High affinity nitrate transporter
MLOC_31068	-	morex_contig_2153945:22-422	XZ56C	X56LN	OK	0	1.27722	inf	#NAME?	0.0045	0.0300962	yes		Uncharacterized protein [Source:UniProtKB/TrEMBL;Acc:M0VJ79]	AT4G20520	F9F13.170	RNA binding;RNA-directed DNA polymerases [Source:TAIR_LOCUS;Acc:AT4G20520]	Retrotransposon protein, putative, unclassified	GO:0003674;GO:0003723;GO:0003964;GO:0006259;GO:0006278;GO:0008150;GO:0009058;GO:0016779;GO:0034641	IPR000477:Reverse transcriptase	PF00078:Reverse transcriptase (RNA-dependent DNA polymerase)
MLOC_31289	-	morex_contig_2174772:2-313	XZ56C	X56LN	OK	2.35098	0	#NAME?	#NAME?	0.00785	0.0465981	yes		Uncharacterized protein [Source:UniProtKB/TrEMBL;Acc:M0VJH7]
MLOC_31542	-	morex_contig_2199392:12-249	XZ56C	X56LN	OK	0	6.75842	inf	#NAME?	0.0069	0.0422	yes		Uncharacterized protein [Source:UniProtKB/TrEMBL;Acc:M0VJN6]					GO:0003674;GO:0003723;GO:0003964;GO:0006259;GO:0006278;GO:0008150;GO:0009058;GO:0016779;GO:0034641
MLOC_31630	-	1H:25113482-25113724	XZ56C	X56LN	OK	5.94521	0	#NAME?	#NAME?	0.0033	0.0234794	yes		Uncharacterized protein [Source:UniProtKB/TrEMBL;Acc:M0VJR0]
MLOC_31732	-	6:509444650-509444800	XZ56C	X56LN	OK	21.8807	0	#NAME?	#NAME?	0.00785	0.0465981	yes		Uncharacterized protein [Source:UniProtKB/TrEMBL;Acc:M0VJU9]
MLOC_32633	-	5:457225839-457227163	XZ56C	X56LN	OK	3.23957	6.72562	1.05387	2.22963	0.0031	0.0223192	yes		Uncharacterized protein [Source:UniProtKB/TrEMBL;Acc:M0VKF3]	AT1G02850	BGLU11	beta glucosidase 11 [Source:TAIR_LOCUS;Acc:AT1G02850]		GO:0003674;GO:0003824;GO:0004553;GO:0005975;GO:0008150;GO:0016798
MLOC_32910	-	5:484112051-484113982	XZ56C	X56LN	OK	6.24777	3.2198	-0.956369	-2.02574	0.0053	0.0342619	yes		Uncharacterized protein [Source:UniProtKB/TrEMBL;Acc:M0VKQ8]	AT2G24220	PUP5	purine permease 5 [Source:TAIR_LOCUS;Acc:AT2G24220]		GO:0003674;GO:0005345;GO:0005575;GO:0006810;GO:0006863;GO:0008150;GO:0015931;GO:0016020;GO:0016021;GO:0022857
MLOC_33075	-	5HL:6678976-6679308	XZ56C	X56LN	OK	2.06421	0	#NAME?	#NAME?	0.00305	0.0220294	yes		Uncharacterized protein [Source:UniProtKB/TrEMBL;Acc:M0VKV3]
MLOC_33295	-	morex_contig_2361190:10-259	XZ56C	X56LN	OK	2.32376	0	#NAME?	#NAME?	0.0078	0.0463684	yes		Uncharacterized protein [Source:UniProtKB/TrEMBL;Acc:M0VL10]	AT4G10613		RNA-directed DNA polymerase (reverse transcriptase)-related family protein [Source:TAIR_LOCUS;Acc:AT4G10613]	Retrotransposon protein, putative, unclassified
MLOC_33486	-	6:464652888-464654325	XZ56C	X56LN	OK	41.8461	29.2653	-0.515905	-1.92571	0.0069	0.0422	yes		Uncharacterized protein [Source:UniProtKB/TrEMBL;Acc:M0VL82]	AT5G24530	DMR6	2-oxoglutarate (2OG) and Fe(II)-dependent oxygenase superfamily protein [Source:TAIR_LOCUS;Acc:AT5G24530]	2-oxoglutarate (2OG) and Fe(II)-dependent oxygenase superfamily protein LENGTH=341	GO:0003674;GO:0008150;GO:0016491;GO:0016706;GO:0055114	IPR005123:Oxoglutarate/iron-dependent oxygenase	PF03171:2OG-Fe(II) oxygenase superfamily		AT5G24530	oxidoreductase, 2OG-Fe(II) oxygenase family protein similar to oxidoreductase, 2OG-Fe(II) oxygenase family protein [Arabidopsis thaliana] (TAIR:AT4G10490.1) similar to 2OG-Fe(II) oxygenase [Medicago truncatula] (GB:ABE85154.1) contains InterPro domain 2OG-Fe(II) oxygenase (InterPro:IPR005123)	G_box2_bZIP HSE1_HSF Myb_box5_MYB	RARGE-LIGHT
MLOC_33544	-	morex_contig_2383621:75-294	XZ56C	X56LN	OK	3.33278	0	#NAME?	#NAME?	0.0078	0.0463684	yes		Uncharacterized protein [Source:UniProtKB/TrEMBL;Acc:M0VLA6]
MLOC_33809	-	4:540266908-540267897	XZ56C	X56LN	OK	78.4414	47.2499	-0.731304	-2.78638	5e-05	0.000650355	yes		60 kDa jasmonate-induced protein [Source:UniProtKB/Swiss-Prot;Acc:Q00531]					GO:0003674;GO:0006950;GO:0006952;GO:0008150;GO:0016787;GO:0016798;GO:0017148;GO:0030598
MLOC_34107	-	5:525684706-525687330	XZ56C	X56LN	OK	22.2705	15.1032	-0.560282	-1.89265	0.0074	0.0445912	yes		Uncharacterized protein [Source:UniProtKB/TrEMBL;Acc:M0VLV1]	AT3G23160	AT3G23160	Protein of unknown function (DUF668) [Source:TAIR_LOCUS;Acc:AT3G23160]		GO:0003674;GO:0008150
MLOC_34131	-	7:599576271-599578104	XZ56C	X56LN	OK	69.0214	99.7359	0.531068	2.1203	0.0026	0.0193569	yes		Uncharacterized protein [Source:UniProtKB/TrEMBL;Acc:M0VLW5]	AT3G21380		Mannose-binding lectin superfamily protein [Source:TAIR_LOCUS;Acc:AT3G21380]	Jasmonate-induced protein		IPR001229:Mannose-binding lectin;IPR004265:Plant disease resistance response protein	PF01419:Jacalin-like lectin domain;PF03018:Dirigent-like protein						LOC_Os12g14440	Unavailable	ABRE_AB13_VP1 OsIRO2_bHLH	GEO-BACTERIAL BLIGHT,GEO-HEAT,
MLOC_3422	-	7:92303653-92304262	XZ56C	X56LN	OK	39.9774	25.6439	-0.640566	-1.93925	0.0066	0.0407434	yes		Uncharacterized protein [Source:UniProtKB/TrEMBL;Acc:M0VLY2]
MLOC_34511	-	3:464975731-464980028	XZ56C	X56LN	OK	5.08779	9.92683	0.964295	3.18773	5e-05	0.000650355	yes		Uncharacterized protein [Source:UniProtKB/TrEMBL;Acc:M0VMP4]	AT4G10540	F7L13.120	Subtilase family protein [Source:TAIR_LOCUS;Acc:AT4G10540]	Subtilisin-like serine protease	GO:0003674;GO:0004252;GO:0006508;GO:0008150;GO:0008233;GO:0008236;GO:0016787;GO:0042802;GO:0043086	IPR000209:Peptidase S8/S53, subtilisin/kexin/sedolisin;IPR003137:Protease-associated domain, PA;IPR010259:Proteinase inhibitor I9, subtilisin propeptide	PF00082:Subtilase family;PF02225:PA domain;PF05922:Peptidase inhibitor I9
MLOC_34612	-	morex_contig_2442514:9-289	XZ56C	X56LN	OK	1.68598	0	#NAME?	#NAME?	0.0078	0.0463684	yes		Uncharacterized protein [Source:UniProtKB/TrEMBL;Acc:M0VN17]
MLOC_34646	-	6:331841901-331842891	XZ56C	X56LN	OK	5.21727	2.09287	-1.31781	-2.53536	0.0022	0.0168952	yes		Uncharacterized protein [Source:UniProtKB/TrEMBL;Acc:M0VN47]	AT3G23250	MYB15	myb domain protein 15 [Source:TAIR_LOCUS;Acc:AT3G23250]	myb domain protein 15 LENGTH=285	GO:0003674;GO:0003677;GO:0003682	IPR014778:Myb, DNA-binding	PF00249:Myb-like DNA-binding domain		AT3G23250	Member of the R2R3 factor gene family.	G_box2_bZIP Myb_box1_MYB Myb_box5_MYB W_box_WRKY Myb_box2_MYB	DRASTIC-NACL
MLOC_35254	-	4:45321142-45322512	XZ56C	X56LN	OK	1331.45	941.865	-0.499405	-1.87451	0.00715	0.0433903	yes		Uncharacterized protein [Source:UniProtKB/TrEMBL;Acc:M0VPD2]	AT2G33830		Dormancy/auxin associated family protein [Source:TAIR_LOCUS;Acc:AT2G33830]
MLOC_36602	-	1:158018270-158019502	XZ56C	X56LN	OK	0.998804	3.59633	1.84825	2.45976	0.0036	0.0251823	yes		Uncharacterized protein [Source:UniProtKB/TrEMBL;Acc:M0VRB0]	AT1G10370	GST30	Glutathione S-transferase family protein [Source:TAIR_LOCUS;Acc:AT1G10370]	Glutathione s-transferase, putative	GO:0003674;GO:0005515	IPR004045:Glutathione S-transferase, N-terminal;IPR004046:Glutathione S-transferase, C-terminal	PF00043:Glutathione S-transferase, C-terminal domain;PF02798:Glutathione S-transferase, N-terminal domain		AT1G10370	ATGSTU17/ERD9/GST30/GST30B (EARLY-RESPONSIVE TO DEHYDRATION 9, GLUTATHIONE S-TRANSFERASE 30, GLUTATHIONE S-TRANSFERASE 30B) glutathione transferase similar to ATGSTU18 (GLUTATHIONE S-TRANSFERASE 29), glutathione transferase [Arabidopsis thaliana] (TAIR:AT1G10360.1) similar to glutathione S-transferase 1 [Papaver somniferum] (GB:AAF22517.1) contains InterPro domain Thioredoxin-like fold (InterPro:…	Myb_box3_MYBMyb_box1_MYBHSE1_HSFMyb_box5_MYBMyb_box2_MYBAuxRE_ARFDREB_AP2_EREBPG_box_bHLHMyb_box4_MYB	DRASTIC-COLD, DRASTIC-NACL, RARGE-COLD, RARGE-DROUGHT
MLOC_36834	-	6:500820021-500821918	XZ56C	X56LN	OK	27.0778	17.6177	-0.620087	-1.90627	0.0083	0.0487042	yes		Uncharacterized protein [Source:UniProtKB/TrEMBL;Acc:M0VSC9]	AT1G05000	AT1G05000	Phosphotyrosine protein phosphatases superfamily protein [Source:TAIR_LOCUS;Acc:AT1G05000]	Tyrosine phosphatase family protein LENGTH=203	GO:0003674;GO:0004725;GO:0006464;GO:0008150;GO:0016311;GO:0016791;GO:0035335	IPR004861:Protein-tyrosine phosphatase, SIW14-like	PF03162:Tyrosine phosphatase family
MLOC_37675	-	2:495209262-495214305	XZ56C	X56LN	OK	81.3489	58.1646	-0.483983	-1.86513	0.00745	0.0448294	yes		Predicted protein; Uncharacterized protein [Source:UniProtKB/TrEMBL;Acc:F2CRE9]	AT4G37530	PER51	Peroxidase superfamily protein [Source:TAIR_LOCUS;Acc:AT4G37530]	Peroxidase 73, putative	GO:0003674;GO:0004601;GO:0006950;GO:0006979;GO:0008150;GO:0016491;GO:0020037;GO:0043167;GO:0046872;GO:0055114	IPR002016:Haem peroxidase, plant/fungal/bacterial	PF00141:Peroxidase	ko00360
MLOC_37760	-	4:428479782-428480794	XZ56C	X56LN	OK	4.39048	8.33605	0.924985	2.1005	0.0043	0.0290167	yes		Uncharacterized protein [Source:UniProtKB/TrEMBL;Acc:M0VW00]
MLOC_38061	-	2:157002798-157006730	XZ56C	X56LN	OK	2.21218	4.61733	1.06159	1.91846	0.00645	0.0400178	yes		Uncharacterized protein [Source:UniProtKB/TrEMBL;Acc:M0VX14]	AT1G69120	AP1	K-box region and MADS-box transcription factor family protein [Source:TAIR_LOCUS;Acc:AT1G69120]		GO:0001071;GO:0003674;GO:0003677;GO:0003700;GO:0005575;GO:0005622;GO:0005623;GO:0005634;GO:0006351;GO:0006355;GO:0008150;GO:0009058;GO:0034641;GO:0043226;GO:0046983
MLOC_38136	-	6HL:1559030-1562846	XZ56C	X56LN	OK	6.58208	13.0565	0.988156	3.11218	0.0001	0.00121701	yes		Uncharacterized protein [Source:UniProtKB/TrEMBL;Acc:M0VXA1]	AT5G64550	AT5G64550	loricrin-related [Source:TAIR_LOCUS;Acc:AT5G64550]
MLOC_38209	-	2:599832656-599836209	XZ56C	X56LN	OK	3.85738	6.48852	0.750267	2.14644	0.00315	0.0226119	yes		Predicted protein; Uncharacterized protein [Source:UniProtKB/TrEMBL;Acc:F2CYL9]	AT5G67240	SDN3	small RNA degrading nuclease 3 [Source:TAIR_LOCUS;Acc:AT5G67240]	RNA exonuclease	GO:0003674;GO:0003676;GO:0004518;GO:0004527	IPR013520:Exonuclease, RNase T/DNA polymerase III	PF00929:Exonuclease	ko03008
MLOC_38328	-	6:529013672-529020521	XZ56C	X56LN	OK	2.56004	4.47254	0.804931	2.22696	0.00215	0.0165747	yes		Uncharacterized protein [Source:UniProtKB/TrEMBL;Acc:M0VXU8]	AT2G20190	ATCLASP	CLIP-associated protein [Source:TAIR_LOCUS;Acc:AT2G20190]	CLIP-associating protein-like	GO:0000271;GO:0003674;GO:0005488;GO:0005515;GO:0005737;GO:0005819;GO:0005856;GO:0005874;GO:0005876;GO:0005886;GO:0005938;GO:0007026;GO:0007049;GO:0007067;GO:0009506;GO:0009524;GO:0009825;GO:0009832;GO:0009932;GO:0010817;GO:0016049;GO:0030243;GO:0043481;GO:0043622;GO:0048767;GO:0050821;GO:0051010;GO:0051301;GO:0071555
MLOC_38368	-	2:483513979-483516335	XZ56C	X56LN	OK	7.34628	4.48656	-0.711403	-1.9968	0.0063	0.0392813	yes		Uncharacterized protein [Source:UniProtKB/TrEMBL;Acc:M0VXZ0]	AT1G30220	ATINT2	inositol transporter 2 [Source:TAIR_LOCUS;Acc:AT1G30220]	Sugar transporter, putative	GO:0003674;GO:0005215;GO:0005351;GO:0005366;GO:0005575;GO:0005623;GO:0005886;GO:0006810;GO:0006863;GO:0008150;GO:0015144;GO:0015293;GO:0015798;GO:0016020;GO:0016021;GO:0022857;GO:0022891;GO:0023052;GO:0034219;GO:0055085;GO:0090406	IPR005828:General substrate transporter	PF00083:Sugar (and other) transporter
MLOC_38822	-	1:439904201-439905361	XZ56C	X56LN	OK	6.35648	12.0364	0.921109	2.44347	0.00125	0.0106135	yes		Uncharacterized protein [Source:UniProtKB/TrEMBL;Acc:M0VZB6]	AT1G68840	RAV2	related to ABI3/VP1 2 [Source:TAIR_LOCUS;Acc:AT1G68840]		GO:0001071;GO:0003674;GO:0003677;GO:0003700;GO:0005575;GO:0005622;GO:0005623;GO:0005634;GO:0006351;GO:0006355;GO:0008150;GO:0009058;GO:0034641;GO:0043226
MLOC_39001	-	1:13122266-13123165	XZ56C	X56LN	OK	22.4676	56.1778	1.32215	4.35367	5e-05	0.000650355	yes		HvZFP16-1; Predicted protein; Uncharacterized protein; ZFP16-1 [Source:UniProtKB/TrEMBL;Acc:Q2VGB8]	AT2G28200	ZAT5	C2H2-type zinc finger family protein [Source:TAIR_LOCUS;Acc:AT2G28200]		GO:0003674;GO:0043167;GO:0046872
MLOC_3906	-	5:491795994-491798617	XZ56C	X56LN	OK	39.1323	27.2962	-0.519658	-2.0373	0.00345	0.0243356	yes		Uncharacterized protein [Source:UniProtKB/TrEMBL;Acc:M0VZU8]	AT5G66560		Phototropic-responsive NPH3 family protein [Source:TAIR_LOCUS;Acc:AT5G66560]		GO:0003674;GO:0005515
MLOC_39115	-	3:418830814-418831887	XZ56C	X56LN	OK	34.3868	21.787	-0.658391	-2.24036	0.00155	0.0126799	yes		Uncharacterized protein [Source:UniProtKB/TrEMBL;Acc:M0VZX6]	AT3G03280	T17B22.3	unknown protein; FUNCTIONS IN: molecular_function unknown; INVOLVED IN: N-terminal protein myristoylation; LOCATED IN: cellular_component unknown; BEST Arabidopsis thaliana protein match is: unknown protein (TAIR:AT5G17350.1); Has 137 Blast hits to /.../oteins in 11 species: Archae - 0; Bacteria - 0; Metazoa - 0; Fungi - 0; Plants - 137; Viruses - 0; Other Eukaryotes - 0 (source: NCBI BLink). [So…	unknown protein; FUNCTIONS IN: molecular_function unknown; INVOLVED IN: N-terminal protein myristoylation; LOCATED IN: cellular_component unknown; BEST Arabidopsis thaliana protein match is: unknown protein . LENGTH=166									LOC_Os05g47960	Unavailable	DREB_AP2_EREBP Nac_box_NAC	GEO-DROUGHT,
MLOC_39160	-	6:376028647-376029986	XZ56C	X56LN	OK	46.428	32.6667	-0.507173	-1.90199	0.0071	0.0431561	yes		Uncharacterized protein [Source:UniProtKB/TrEMBL;Acc:M0W007]	AT3G45070	SOT5	P-loop containing nucleoside triphosphate hydrolases superfamily protein [Source:TAIR_LOCUS;Acc:AT3G45070]	Flavonol sulfotransferase-like	GO:0003674;GO:0008146	IPR000863:Sulfotransferase domain	PF00685:Sulfotransferase domain
MLOC_39318	-	morex_contig_2553017:381-1684	XZ56C	X56LN	OK	36.2208	66.0686	0.867148	2.54824	0.0003	0.0031833	yes		Antifungal protein S [Source:UniProtKB/Swiss-Prot;Acc:P33045]	AT4G11650	ATOSM34	osmotin 34 [Source:TAIR_LOCUS;Acc:AT4G11650]	Pathogenesis-related thaumatin-like protein	GO:0002376;GO:0006950;GO:0006952;GO:0008150;GO:0009816;GO:0009817;GO:0031640;GO:0050832;GO:0051707	IPR001938:Thaumatin, pathogenesis-related	PF00314:Thaumatin family						LOC_Os03g45960	Unavailable	ABRE_AB13_VP1	GEO-HEAT,
MLOC_39462	-	3:503880139-503880443	XZ56C	X56LN	OK	0	3.70342	inf	#NAME?	0.00235	0.0178298	yes		Uncharacterized protein [Source:UniProtKB/TrEMBL;Acc:M0W0H7]
MLOC_4115	-	2:88830188-88833966	XZ56C	X56LN	OK	7.62339	4.62979	-0.719485	-2.04472	0.00435	0.0292875	yes		Predicted protein; Uncharacterized protein [Source:UniProtKB/TrEMBL;Acc:F2DSI4]	AT2G22190	TPPE	Haloacid dehalogenase-like hydrolase (HAD) superfamily protein [Source:TAIR_LOCUS;Acc:AT2G22190]	Trehalose-6-phosphate phosphatase	GO:0003674;GO:0003824;GO:0005975;GO:0005992;GO:0008150;GO:0008152;GO:0009058	IPR003337:Trehalose-phosphatase	PF02358:Trehalose-phosphatase	ko00500
MLOC_41666	-	7HL:7426882-7427162	XZ56C	X56LN	OK	3.8924	0	#NAME?	#NAME?	0.0033	0.0234794	yes		Uncharacterized protein [Source:UniProtKB/TrEMBL;Acc:M0W2Q1]					GO:0003674;GO:0003723;GO:0003964;GO:0006259;GO:0006278;GO:0008150;GO:0009058;GO:0016779;GO:0034641
MLOC_42299	-	morex_contig_263625:302-549	XZ56C	X56LN	OK	2.64627	0	#NAME?	#NAME?	0.0078	0.0463684	yes		Uncharacterized protein [Source:UniProtKB/TrEMBL;Acc:M0W330]	AT3G24255		RNA-directed DNA polymerase (reverse transcriptase)-related family protein [Source:TAIR_LOCUS;Acc:AT3G24255]	Retrotransposon protein, putative, unclassified
MLOC_43759	-	1:363666596-363667330	XZ56C	X56LN	OK	399.192	555.556	0.476849	1.92526	0.00605	0.038046	yes		Uncharacterized protein [Source:UniProtKB/TrEMBL;Acc:M0W4X5]					GO:0003674;GO:0004867;GO:0005575;GO:0005576;GO:0006508;GO:0008150;GO:0008233;GO:0030234
MLOC_43806	-	6:304529575-304530479	XZ56C	X56LN	OK	8.46728	3.01054	-1.49188	-3.03299	0.0001	0.00121701	yes		Predicted protein; Uncharacterized protein [Source:UniProtKB/TrEMBL;Acc:F2D8V6]	AT3G23250	MYB15	myb domain protein 15 [Source:TAIR_LOCUS;Acc:AT3G23250]	myb domain protein 15 LENGTH=285	GO:0003674;GO:0003677;GO:0003682	IPR001005:SANT domain, DNA binding;IPR014778:Myb, DNA-binding;IPR015495:Myb transcription factor;IPR017930:Transcription regulator HTH, Myb-type, DNA-binding	PF00249:Myb-like DNA-binding domain		AT3G23250	Member of the R2R3 factor gene family.	G_box2_bZIP Myb_box1_MYB Myb_box5_MYB W_box_WRKY Myb_box2_MYB	DRASTIC-NACL
MLOC_43911	-	1:9810417-9815045	XZ56C	X56LN	OK	40.2141	26.2449	-0.615662	-2.08676	0.003	0.0217384	yes		Uncharacterized protein [Source:UniProtKB/TrEMBL;Acc:M0W5B4]	AT3G46620	F12A12.140	zinc finger (C3HC4-type RING finger) family protein [Source:TAIR_LOCUS;Acc:AT3G46620]	RING/U-box superfamily protein LENGTH=328	GO:0003674;GO:0005515;GO:0008270;GO:0043167;GO:0046872	IPR010543:Domain of unknown function DUF1117;IPR018957:Zinc finger, C3HC4 RING-type	PF00097:Zinc finger, C3HC4 type (RING finger);PF06547:Protein of unknown function (DUF1117)
MLOC_43947	-	morex_contig_273526:0-344	XZ56C	X56LN	OK	634.618	920.603	0.53669	2.16189	0.00335	0.0237685	yes		Uncharacterized protein [Source:UniProtKB/TrEMBL;Acc:M0W5E8]	AT3G57490	RPS2D	Ribosomal protein S5 family protein [Source:TAIR_LOCUS;Acc:AT3G57490]		GO:0003674;GO:0003723;GO:0003735;GO:0005198;GO:0005575;GO:0005622;GO:0005623;GO:0005737;GO:0005840;GO:0006412;GO:0008150;GO:0009058;GO:0015935;GO:0030529;GO:0043226
MLOC_4405	-	1H:1334817-1337946	XZ56C	X56LN	OK	15.7385	3.72191	-2.08018	-6.1529	5e-05	0.000650355	yes		Uncharacterized protein [Source:UniProtKB/TrEMBL;Acc:M0W5N0]	AT5G12010	F14F18_180	unknown protein; INVOLVED IN: response to salt stress; LOCATED IN: chloroplast, plasma membrane, membrane; EXPRESSED IN: 23 plant structures; EXPRESSED DURING: 13 growth stages; BEST Arabidopsis thaliana protein match is: unknown protein (TAIR:AT4G2 /.../); Has 1807 Blast hits to 1807 proteins in 277 species: Archae - 0; Bacteria - 0; Metazoa - 736; Fungi - 347; Plants - 385; Viruses - 0; Other E…	unknown protein; BEST Arabidopsis thaliana protein match is: unknown protein . LENGTH=540		IPR006912:Putative harbinger transposase-derived nuclease	PF04827:Plant transposon protein		AT5G12010	similar to unknown protein [Arabidopsis thaliana] (TAIR:AT4G29780.1) similar to Os01g0582600 [Oryza sativa (japonica cultivar-group)] (GB:NP_001043414.1) similar to Os05g0593000 [Oryza sativa (japonica cultivar-group)] (GB:NP_001056499.1) similar to unknown protein [Oryza sativa (japonica cultivar-group)] (GB:BAD72250.1)	Myb_box3_MYB Myb_box1_MYB HSE1_HSF Myb_box5_MYB	DRASTIC-NACL
MLOC_44080	-	4:405894273-405898149	XZ56C	X56LN	OK	12.1726	36.7528	1.59422	5.89736	5e-05	0.000650355	yes		Asparagine synthetase [Source:UniProtKB/TrEMBL;Acc:M0W5T6]	AT5G65010	ASN2	asparagine synthetase 2 [Source:TAIR_LOCUS;Acc:AT5G65010]		GO:0000166;GO:0003674;GO:0004066;GO:0005524;GO:0006520;GO:0006529;GO:0008150;GO:0008152;GO:0008652;GO:0009058;GO:0016874;GO:0034641;GO:0043167;GO:0044281;GO:0070981
MLOC_44090	-	1:453773197-453777471	XZ56C	X56LN	OK	102.927	143.959	0.484043	1.9797	0.00475	0.0314214	yes		Uncharacterized protein [Source:UniProtKB/TrEMBL;Acc:M0W5U3]	AT5G28840	GME	GDP-D-mannose 3',5'-epimerase [Source:TAIR_LOCUS;Acc:AT5G28840]	NAD-dependent epimerase/dehydratase family protein-like protein	GO:0003674;GO:0003824;GO:0008150;GO:0044237;GO:0050662			ko00053
MLOC_44411	-	2:571784706-571785856	XZ56C	X56LN	OK	38.6789	15.7016	-1.30064	-4.24098	5e-05	0.000650355	yes		Uncharacterized protein [Source:UniProtKB/TrEMBL;Acc:M0W755]
MLOC_44595	-	7:96055766-96057311	XZ56C	X56LN	OK	10.4827	5.43414	-0.947883	-2.67313	0.0004	0.00407389	yes		Uncharacterized protein [Source:UniProtKB/TrEMBL;Acc:M0W7P5]
MLOC_45108	-	7:569154681-569156203	XZ56C	X56LN	OK	67.4611	96.5171	0.516729	1.92222	0.0051	0.0332484	yes		Uncharacterized protein [Source:UniProtKB/TrEMBL;Acc:M0W8Y9]	AT2G03590	ATUPS1	ureide permease 1 [Source:TAIR_LOCUS;Acc:AT2G03590]
MLOC_4511	-	2:613994175-613995544	XZ56C	X56LN	OK	41.7483	62.868	0.590609	2.29794	0.0012	0.0102621	yes		Uncharacterized protein [Source:UniProtKB/TrEMBL;Acc:M0W8Z2]	AT3G04720	PR4	pathogenesis-related 4 [Source:TAIR_LOCUS;Acc:AT3G04720]	Wound-induced protein	GO:0006950;GO:0008150;GO:0042742;GO:0050832	IPR001153:Barwin	PF00967:Barwin family		AT3G04720	Encodes a protein similar to the antifungal chitin-binding protein hevein from rubber tree latex. mRNA levels increase in response to ethylene and turnip crinkle virus infection.	Myb_box3_MYB Myb_box1_MYB HSE1_HSF Myb_box5_MYB W_box_WRKY Nac_box_NAC N_box_bHLH GCC_box_AP2_EREBP Myb_box4_MYB	DRASTIC-COLD	LOC_Os11g37950	Catalysis of the hydrolysis of (1->4)-beta linkages of N-acetyl-D-glucosamine (GlcNAc) polymers of chitin and chitodextrins.	ABRE_AB13_VP1 DREB_AP2_EREBP Nac_box_NAC	GEO-HEAT,
MLOC_4597	-	2:541829768-541834539	XZ56C	X56LN	OK	7.38734	11.0419	0.579865	1.99807	0.0047	0.031161	yes		Predicted protein; Uncharacterized protein [Source:UniProtKB/TrEMBL;Acc:F2CSF1]	AT5G55480	SVL1	SHV3-like 1 [Source:TAIR_LOCUS;Acc:AT5G55480]	Glycerophosphoryl diester phosphodiesterase, putative	GO:0003674;GO:0005975;GO:0006071;GO:0006629;GO:0008081;GO:0008150;GO:0008889;GO:0044281	IPR004129:Glycerophosphoryl diester phosphodiesterase	PF03009:Glycerophosphoryl diester phosphodiesterase family
MLOC_46471	-	7HS:3675756-3676584	XZ56C	X56LN	OK	10.0048	3.51775	-1.50796	-1.65683	0.0075	0.0450573	yes		Uncharacterized protein [Source:UniProtKB/TrEMBL;Acc:M0WAH8]	AT5G27620	CYCH;1	cyclin H;1 [Source:TAIR_LOCUS;Acc:AT5G27620]		GO:0000079;GO:0003674;GO:0005575;GO:0005622;GO:0005623;GO:0005634;GO:0005654;GO:0006351;GO:0006355;GO:0008150;GO:0009058;GO:0016538;GO:0019899;GO:0019901;GO:0030234;GO:0034641;GO:0043226;GO:0043234;GO:0070985
MLOC_4690	-	4HS:99710-100560	XZ56C	X56LN	OK	24.3755	12.3088	-0.985746	-2.70477	0.0002	0.00224095	yes		Predicted protein; Uncharacterized protein [Source:UniProtKB/TrEMBL;Acc:F2DFR9]	AT3G57450	T8H10.50	unknown protein; Has 65 Blast hits to 65 proteins in 11 species: Archae - 0; Bacteria - 0; Metazoa - 0; Fungi - 0; Plants - 65; Viruses - 0; Other Eukaryotes - 0 (source: NCBI BLink). [Source:TAIR_LOCUS;Acc:AT3G57450]	unknown protein; Has 65 Blast hits to 65 proteins in 11 species: Archae - 0; Bacteria - 0; Metazoa - 0; Fungi - 0; Plants - 65; Viruses - 0; Other Eukaryotes - 0 (source: NCBI BLink). LENGTH=96
MLOC_4747	-	5:83059762-83061537	XZ56C	X56LN	OK	3.15805	9.51583	1.5913	3.77392	5e-05	0.000650355	yes		Uncharacterized protein [Source:UniProtKB/TrEMBL;Acc:M0WBD2]	AT1G69490	NAP	NAC-like, activated by AP3/PI [Source:TAIR_LOCUS;Acc:AT1G69490]		GO:0003674;GO:0003677;GO:0003700;GO:0005634;GO:0006351;GO:0006355;GO:0008150;GO:0009617;GO:0009825;GO:0009908;GO:0010150;GO:0045087
MLOC_4831	-	6:4626175-4627695	XZ56C	X56LN	OK	29.1127	48.2016	0.727434	2.61081	0.0005	0.00492909	yes		Uncharacterized protein [Source:UniProtKB/TrEMBL;Acc:M0WC86]	AT5G66170	STR18	sulfurtransferase 18 [Source:TAIR_LOCUS;Acc:AT5G66170]	Rhodanese-like domain containing protein, expressed		IPR001763:Rhodanese-like	PF00581:Rhodanese-like domain
MLOC_4832	-	6:4629444-4631481	XZ56C	X56LN	OK	44.1147	62.8206	0.509977	1.97648	0.00485	0.0319373	yes		Uncharacterized protein [Source:UniProtKB/TrEMBL;Acc:M0WC89]	AT2G17850	STR17	Rhodanese/Cell cycle control phosphatase superfamily protein [Source:TAIR_LOCUS;Acc:AT2G17850]	Metallo-beta-lactamase domain protein		IPR001763:Rhodanese-like	PF00581:Rhodanese-like domain
MLOC_48630	-	7:143230063-143230242	XZ56C	X56LN	OK	3.75319	0	#NAME?	#NAME?	0.0078	0.0463684	yes		Uncharacterized protein [Source:UniProtKB/TrEMBL;Acc:M0WCJ0]
MLOC_48761	-	morex_contig_329140:138-774	XZ56C	X56LN	OK	28.7913	12.1503	-1.24465	-2.0191	0.0055	0.0352937	yes		Uncharacterized protein [Source:UniProtKB/TrEMBL;Acc:M0WCN0]	AT5G62230	ERL1	ERECTA-like 1 [Source:TAIR_LOCUS;Acc:AT5G62230]
MLOC_48766	-	2:545135369-545135958	XZ56C	X56LN	OK	32.9487	54.9556	0.738044	2.36769	0.0012	0.0102621	yes		Uncharacterized protein [Source:UniProtKB/TrEMBL;Acc:M0WCN3]	AT2G43590		Chitinase family protein [Source:TAIR_LOCUS;Acc:AT2G43590]		GO:0003674;GO:0004568;GO:0006032;GO:0008150;GO:0009056;GO:0016798;GO:0016998;GO:0071554
MLOC_4956	-	5:464543141-464544367	XZ56C	X56LN	OK	4.8418	0.831461	-2.54182	-3.37357	0.0011	0.00954796	yes		C-repeat binding factor 3-like protein; CBF3-like protein BCBF3; Uncharacterized protein [Source:UniProtKB/TrEMBL;Acc:Q9AXQ0]	AT5G51990	CBF4	C-repeat-binding factor 4 [Source:TAIR_LOCUS;Acc:AT5G51990]	C-repeat binding factor 3-like protein	GO:0001071;GO:0003674;GO:0003677;GO:0003700;GO:0005575;GO:0005622;GO:0005623;GO:0005634;GO:0006351;GO:0006355;GO:0008150;GO:0009058;GO:0034641;GO:0043226	IPR001471:Pathogenesis-related transcriptional factor/ERF, DNA-binding	PF00847:AP2 domain		AT5G51990	encodes a member of the DREB subfamily A-1 of ERF/AP2 transcription factor family (CBF4). The protein contains one AP2 domain. There are six members in this subfamily, including CBF1, CBF2, and CBF3. This gene is involved in response to drought stress and abscisic acid treatment, but not to low temperature.	G_box2_bZIP Myb_box1_MYB HSE1_HSF Myb_box5_MYB DREB_AP2_EREBP G_box_bHLH Myb_box4_MYB C_ABRE_bZIP	STRESSLINK-COLD-DROUGHT-SALT
MLOC_5010	-	3:471028147-471030215	XZ56C	X56LN	OK	44.0853	26.2412	-0.748463	-2.31595	0.00145	0.012002	yes		Uncharacterized protein [Source:UniProtKB/TrEMBL;Acc:M0WE23]
MLOC_51660	-	4:200731354-200733649	XZ56C	X56LN	OK	26.8476	17.9522	-0.580636	-2.08507	0.0035	0.02462	yes		Uncharacterized protein [Source:UniProtKB/TrEMBL;Acc:M0WHY1]	AT1G18740	F6A14.15	Protein of unknown function (DUF793) [Source:TAIR_LOCUS;Acc:AT1G18740]	Protein of unknown function (DUF793) LENGTH=382		IPR008511:Protein BYPASS-related	PF05633:Protein of unknown function (DUF793)		AT1G18740	similar to unknown protein [Arabidopsis thaliana] (TAIR:AT1G74450.1) similar to Protein of unknown function DUF793 [Medicago truncatula] (GB:ABE83157.1) contains InterPro domain Protein of unknown function DUF793 (InterPro:IPR008511)	AuxRE_ARFHSE1_HSFMyb_box5_MYBMyb_box1_MYBW_box_WRKYMyb_box2_MYBG_box_bHLHG_box2_bZIPNac_box_NACG_ABRE_bZIPG_box1_bZIP	GEO-LIGHT, GEO-WOUNDING
MLOC_5174	-	3:129677748-129678596	XZ56C	X56LN	OK	13.4119	5.48169	-1.29083	-2.97833	0.00015	0.00174275	yes		Uncharacterized protein [Source:UniProtKB/TrEMBL;Acc:M0WI75]	AT1G01470	LEA14	Late embryogenesis abundant protein [Source:TAIR_LOCUS;Acc:AT1G01470]	Late-embryogenesis-abundant protein	GO:0006950;GO:0008150;GO:0009269	IPR004864:Late embryogenesis abundant protein, LEA-14	PF03168:Late embryogenesis abundant protein		AT1G01470	Encodes late-embryogenesis abundant protein whose mRNA levels are induced in response to wounding and light stress. Might be involved in protection against dessication.	Myb_box3_MYBMyb_box1_MYBHSE1_HSFMyb_box5_MYBW_box_WRKYMyb_box2_MYBNac_box_NACDREB_AP2_EREBPG_box_bHLHN_box_bHLHMyb_box4_MYB	DRASTIC-COLD, DRASTIC-DROUGHT, DRASTIC-NACL, RARGE-COLD, RARGE-DROUGHT	LOC_Os01g12580	Unavailable	ABRE_AB13_VP1 DREB_AP2_EREBP Nac_box_NAC OsIRO2_bHLH	GEO-BACTERIAL BLIGHT,
MLOC_52308	-	6:488909126-488911065	XZ56C	X56LN	OK	10.4364	6.34492	-0.71795	-2.17037	0.0029	0.0211497	yes		Uncharacterized protein [Source:UniProtKB/TrEMBL;Acc:M0WK87]	AT3G05200	ATL6	RING/U-box superfamily protein [Source:TAIR_LOCUS;Acc:AT3G05200]	Ring finger protein, putative	GO:0003674;GO:0005515;GO:0008270;GO:0043167;GO:0046872	IPR018957:Zinc finger, C3HC4 RING-type	PF00097:Zinc finger, C3HC4 type (RING finger)		AT3G05200	Encodes a putative RING-H2 zinc finger protein ATL6 (ATL6).	HSE1_HSF Myb_box5_MYB Myb_box1_MYB W_box_WRKY Myb_box2_MYB G_box_bHLH C_ABRE_bZIP G_box1_bZIP	GEO-COLD, GEO-DROUGHT, GEO-UV-B, GEO-WOUNDING
MLOC_52605	-	1:371126622-371128500	XZ56C	X56LN	OK	67.5164	46.305	-0.544071	-2.07858	0.00375	0.026027	yes		Predicted protein; Uncharacterized protein [Source:UniProtKB/TrEMBL;Acc:F2EF48]	AT5G54660	HSP21.7	HSP20-like chaperones superfamily protein [Source:TAIR_LOCUS;Acc:AT5G54660]	21.7 kDa class VI heat shock protein	GO:0003674;GO:0005737;GO:0006950;GO:0008150;GO:0009408;GO:0009644;GO:0042542	IPR002068:Heat shock protein Hsp20	PF00011:Hsp20/alpha crystallin family
MLOC_52621	-	6:10779039-10781030	XZ56C	X56LN	OK	108.598	270.424	1.31623	5.20246	5e-05	0.000650355	yes		Uncharacterized protein [Source:UniProtKB/TrEMBL;Acc:M0WL97]	AT1G08090	ATNRT2:1	nitrate transporter 2:1 [Source:TAIR_LOCUS;Acc:AT1G08090]	Nitrate transporter, putative	GO:0005575;GO:0006810;GO:0008150;GO:0016021;GO:0055085	IPR011701:Major facilitator superfamily	PF07690:Major Facilitator Superfamily		AT1G08090	High-affinity nitrate transporter. Up-regulated by nitrate. Functions as a repressor of lateral root initiation independently of nitrate uptake.	G_box2_bZIPMyb_box1_MYBMyb_box5_MYBW_box_WRKYMyb_box2_MYB	DRASTIC-COLD, DRASTIC-NACL
MLOC_52843	-	3:35838432-35841071	XZ56C	X56LN	OK	18.3936	12.1603	-0.597032	-1.88879	0.00815	0.0480098	yes		Uncharacterized protein [Source:UniProtKB/TrEMBL;Acc:M0WM31]	AT1G60800	NIK3	NSP-interacting kinase 3 [Source:TAIR_LOCUS;Acc:AT1G60800]		GO:0000166;GO:0003674;GO:0004672;GO:0004674;GO:0005524;GO:0005575;GO:0005886;GO:0006464;GO:0006468;GO:0006952;GO:0007020;GO:0008150;GO:0010075;GO:0016020;GO:0016021;GO:0016301;GO:0016310;GO:0016740;GO:0016772;GO:0019048;GO:0043167;GO:0048653
MLOC_53079	-	4:73078-75317	XZ56C	X56LN	OK	42.9964	28.118	-0.612721	-1.92651	0.0057	0.0362962	yes		Uncharacterized protein [Source:UniProtKB/TrEMBL;Acc:M0WMZ3]	AT3G55330	PPL1	PsbP-like protein 1 [Source:TAIR_LOCUS;Acc:AT3G55330]		GO:0003674;GO:0005509;GO:0005575;GO:0005622;GO:0005623;GO:0006098;GO:0006364;GO:0008150;GO:0009507;GO:0009523;GO:0009536;GO:0009543;GO:0009579;GO:0009654;GO:0009657;GO:0010103;GO:0010207;GO:0015979;GO:0019898;GO:0031977;GO:0043085;GO:0043167;GO:0043234
MLOC_5316	-	6:366806538-366808811	XZ56C	X56LN	OK	57.0558	81.4218	0.51304	2.01868	0.0045	0.0300962	yes		Uncharacterized protein [Source:UniProtKB/TrEMBL;Acc:M0WNC2]	AT5G23750	MRO11.3	Remorin family protein [Source:TAIR_LOCUS;Acc:AT5G23750]	Remorin		IPR005516:Remorin, C-terminal;IPR005518:Remorin, N-terminal	PF03763:Remorin, C-terminal region;PF03766:Remorin, N-terminal region		AT5G23750	remorin family protein similar to remorin family protein [Arabidopsis thaliana] (TAIR:AT3G48940.1) similar to Remorin (pp34) (GB:P93788) contains InterPro domain Remorin, N-terminal region (InterPro:IPR005518) contains InterPro domain Remorin, C-terminal region (InterPro:IPR005516)	G_box2_bZIP HSE1_HSF Myb_box5_MYB W_box_WRKY AuxRE_ARF N_box_bHLH	DRASTIC-DROUGHT
MLOC_53175	-	4:5928494-5934746	XZ56C	X56LN	OK	219.663	306.549	0.480826	1.83643	0.0084	0.049169	yes		Uncharacterized protein [Source:UniProtKB/TrEMBL;Acc:M0WNE5]	AT5G17920	ATCIMS	Cobalamin-independent synthase family protein [Source:TAIR_LOCUS;Acc:AT5G17920]	5-methyltetrahydropteroyltriglutamate-homocysteine methyltransferase, putative, expressed	GO:0003674;GO:0003871;GO:0006520;GO:0006790;GO:0008150;GO:0008168;GO:0008270;GO:0008652;GO:0009058;GO:0009086;GO:0016740;GO:0032259;GO:0043167;GO:0044281	IPR002629:Methionine synthase, vitamin-B12 independent;IPR013215:Cobalamin (vitamin B12)-independent methionine synthase MetE, N-terminal	PF01717:Cobalamin-independent synthase, Catalytic domain;PF08267:Cobalamin-independent synthase, N-terminal domain	ko00270	AT5G17920	Encodes a cytosolic cobalamin-independent methionine synthase, involved in methionine regeneration via the activated methyl cycle (SAM cycle). The protein undergoes thiolation following treatment with the oxidant tert-butylhydroperoxide.	Myb_box3_MYB Myb_box1_MYB Myb_box5_MYB W_box_WRKY Myb_box2_MYB Nac_box_NAC	RARGE-COLD, RARGE-LIGHT
MLOC_53764	-	7:93616472-93617308	XZ56C	X56LN	OK	32.4167	19.2552	-0.751494	-2.28741	0.00175	0.0140096	yes		Uncharacterized protein [Source:UniProtKB/TrEMBL;Acc:M0WQA7]
MLOC_53989	-	2:435141979-435150808	XZ56C	X56LN	OK	1.80477	1.04644	-0.78632	-1.86151	0.00775	0.0462217	yes		Uncharacterized protein [Source:UniProtKB/TrEMBL;Acc:M0WR82]	AT3G01370	ATCFM2	CRM family member 2 [Source:TAIR_LOCUS;Acc:AT3G01370]	Chloroplastic group IIA intron splicing facilitator CRS1	GO:0000372;GO:0000373;GO:0003674;GO:0003723;GO:0009507	IPR001890:RNA-binding, CRM domain	PF01985:CRS1 / YhbY (CRM) domain
MLOC_54023	-	7:48439115-48440699	XZ56C	X56LN	OK	5.89854	1.84315	-1.67818	-3.24645	0.0004	0.00407389	yes		Uncharacterized protein [Source:UniProtKB/TrEMBL;Acc:M0WRE1]	AT5G05340	PER52	Peroxidase superfamily protein [Source:TAIR_LOCUS;Acc:AT5G05340]	Peroxidase 6	GO:0003674;GO:0004601;GO:0006950;GO:0006979;GO:0008150;GO:0016491;GO:0020037;GO:0043167;GO:0046872;GO:0055114	IPR002016:Haem peroxidase, plant/fungal/bacterial	PF00141:Peroxidase		AT5G05340	peroxidase, putative Identical to Peroxidase 52 precursor (EC 1.11.1.7) (Atperox P52) (ATP49) (PER52) [Arabidopsis Thaliana] (GB:Q9FLC0) similar to peroxidase, putative [Arabidopsis thaliana] (TAIR:AT5G58400.1) similar to Peroxidase P7 (TP7) (GB:P00434) contains InterPro domain Haem peroxidase (InterPro:IPR010255) contains InterPro domain Haem peroxidase, plant/fungal/bacterial (InterPro:IPR00201…	AuxRE_ARF HSE1_HSF Myb_box5_MYB Myb_box1_MYB W_box_WRKY	GEO-ALUMINIUM	LOC_Os02g14430	Catalysis of the reaction: donor + hydrogen peroxide = oxidized donor + 2 H2O.	ABRE_AB13_VP1 DREB_AP2_EREBP Nac_box_NAC	GEO-BACTERIAL BLIGHT,
MLOC_5421	-	1:456628050-456629137	XZ56C	X56LN	OK	50.9821	32.4887	-0.650054	-2.22858	0.0021	0.0162594	yes		Uncharacterized protein [Source:UniProtKB/TrEMBL;Acc:M0WSB0]	AT1G18530	CML15	EF hand calcium-binding protein family [Source:TAIR_LOCUS;Acc:AT1G18530]	Calmodulin	GO:0003674;GO:0005509;GO:0043167	IPR018248:EF-hand	PF00036:EF hand	ko04626
MLOC_54420	-	2:494667716-494669726	XZ56C	X56LN	OK	0.713254	2.49349	1.80568	2.88649	0.0007	0.00654592	yes		Uncharacterized protein [Source:UniProtKB/TrEMBL;Acc:M0WT30]	AT1G22380	AtUGT85A3	UDP-glucosyl transferase 85A3 [Source:TAIR_LOCUS;Acc:AT1G22380]	UDP-glycosyltransferase	GO:0003674;GO:0008150;GO:0008152;GO:0016740;GO:0016757;GO:0016758	IPR002213:UDP-glucuronosyl/UDP-glucosyltransferase	PF00201:UDP-glucoronosyl and UDP-glucosyl transferase
MLOC_54601	-	1:342724705-342726666	XZ56C	X56LN	OK	30.8829	79.608	1.3661	5.3125	5e-05	0.000650355	yes		Uncharacterized protein [Source:UniProtKB/TrEMBL;Acc:M0WTS7]	AT5G07050		nodulin MtN21 /EamA-like transporter family protein [Source:TAIR_LOCUS;Acc:AT5G07050]	nodulin MtN21 /EamA-like transporter family protein LENGTH=402	GO:0005575;GO:0016020	IPR000620:Drug/metabolite transporter	PF00892:EamA-like transporter family
MLOC_54893	-	2:621255420-621257314	XZ56C	X56LN	OK	74.208	103.205	0.475865	1.87584	0.00705	0.0429177	yes		Uncharacterized protein [Source:UniProtKB/TrEMBL;Acc:M0WUX2]	AT1G71695	PER12	Peroxidase superfamily protein [Source:TAIR_LOCUS;Acc:AT1G71695]	Peroxidase 12	GO:0003674;GO:0004601;GO:0006950;GO:0006979;GO:0008150;GO:0016491;GO:0020037;GO:0043167;GO:0046872;GO:0055114	IPR002016:Haem peroxidase, plant/fungal/bacterial	PF00141:Peroxidase
MLOC_54916	-	1:153126741-153128407	XZ56C	X56LN	OK	18.2324	35.426	0.958302	3.32827	5e-05	0.000650355	yes		Uncharacterized protein [Source:UniProtKB/TrEMBL;Acc:M0WV26]	AT3G51000	F24M12.40	alpha/beta-Hydrolases superfamily protein [Source:TAIR_LOCUS;Acc:AT3G51000]	Epoxide hydrolase, putative, expressed	GO:0003674;GO:0003824;GO:0008150;GO:0008152	IPR000073:Alpha/beta hydrolase fold-1	PF00561:alpha/beta hydrolase fold		AT3G51000	epoxide hydrolase, putative similar to epoxide hydrolase, putative [Arabidopsis thaliana] (TAIR:AT3G05600.1) similar to soluble epoxide hydrolase [Citrus jambhiri] (GB:BAD13534.1) similar to Os12g0636400 [Oryza sativa (japonica cultivar-group)] (GB:NP_001067364.1) contains InterPro domain Esterase/lipase/thioesterase (InterPro:IPR000379) contains InterPro domain Alpha/beta hydrolase fold-1 (Inter…	G_box2_bZIP Myb_box1_MYB HSE1_HSF Myb_box5_MYB W_box_WRKY Nac_box_NAC DREB_AP2_EREBP G_box_bHLH	DRASTIC-DROUGHT, DRASTIC-NACL
MLOC_55348	-	3:516927594-516931295	XZ56C	X56LN	OK	20.5932	29.5961	0.523239	1.97229	0.00475	0.0314214	yes		Uncharacterized protein [Source:UniProtKB/TrEMBL;Acc:M0WX05]	AT4G14030	SBP1	selenium-binding protein 1 [Source:TAIR_LOCUS;Acc:AT4G14030]		GO:0003674;GO:0005515;GO:0008430
MLOC_55407	-	1:342224409-342227295	XZ56C	X56LN	OK	45.4276	29.9199	-0.602468	-2.14077	0.0017	0.0136847	yes		Uncharacterized protein [Source:UniProtKB/TrEMBL;Acc:M0WXD3]	AT3G60910		S-adenosyl-L-methionine-dependent methyltransferases superfamily protein [Source:TAIR_LOCUS;Acc:AT3G60910]	Methyltransferase-like protein	GO:0003674;GO:0008150;GO:0008152;GO:0008168;GO:0032259	IPR013216:Methyltransferase type 11	PF08241:Methyltransferase domain
MLOC_55855	-	3:516668863-516670056	XZ56C	X56LN	OK	157.562	102.398	-0.62173	-2.51367	0.0004	0.00407389	yes		Uncharacterized protein [Source:UniProtKB/TrEMBL;Acc:M0WZJ8]
MLOC_56030	-	5:531394065-531398485	XZ56C	X56LN	OK	37.368	25.8807	-0.529925	-2.02821	0.0047	0.031161	yes		Predicted protein; Uncharacterized protein [Source:UniProtKB/TrEMBL;Acc:F2DQR5]	AT1G78230	T11I11.17	Outer arm dynein light chain 1 protein [Source:TAIR_LOCUS;Acc:AT1G78230]	Leucine Rich Repeat family protein, expressed	GO:0003674;GO:0005515	IPR001611:Leucine-rich repeat;IPR003591:Leucine-rich repeat, typical subtype	PF00560:Leucine Rich Repeat
MLOC_56252	-	2:589543164-589550380	XZ56C	X56LN	OK	1.16769	2.0671	0.823944	1.85238	0.0057	0.0362962	yes		Uncharacterized protein [Source:UniProtKB/TrEMBL;Acc:M0X1G2]	AT2G25870	AT2G25860:AT2G25870	haloacid dehalogenase-like hydrolase family protein [Source:TAIR_LOCUS;Acc:AT2G25870]		GO:0003674;GO:0004222;GO:0006364;GO:0008150;GO:0008233;GO:0034641;GO:0042254
MLOC_56598	-	3:267218828-267227841	XZ56C	X56LN	OK	34.0611	23.3169	-0.546746	-1.90851	0.00695	0.042441	yes		Uncharacterized protein [Source:UniProtKB/TrEMBL;Acc:M0X2Y2]	AT5G39660	CDF2	cycling DOF factor 2 [Source:TAIR_LOCUS;Acc:AT5G39660]	Dof zinc finger protein	GO:0003674;GO:0003677;GO:0006355;GO:0008150	IPR003851:Zinc finger, Dof-type	PF02701:Dof domain, zinc finger		AT5G39660	Dof-type zinc finger domain-containing protein, identical to H-protein promoter binding factor-2a GI:3386546 from (Arabidopsis thaliana). Interacts with LKP2 and FKF1, but its overexpression does not change flowering time under short or long day conditions.	AuxRE_ARF HSE1_HSF Myb_box5_MYB G_box_bHLH G_box2_bZIP	GEO-COLD, GEO-DROUGHT, GEO-UV-B
MLOC_57284	-	1:411684037-411685735	XZ56C	X56LN	OK	319.514	225.108	-0.50526	-2.03979	0.00415	0.0282094	yes		Predicted protein; Uncharacterized protein [Source:UniProtKB/TrEMBL;Acc:F2D3R9]	AT2G27510	ATFD3	ferredoxin 3 [Source:TAIR_LOCUS;Acc:AT2G27510]	Ferredoxin	GO:0003674;GO:0006091;GO:0008150;GO:0009055;GO:0022900;GO:0043167;GO:0046872;GO:0051536;GO:0051537	IPR001041:Ferredoxin;IPR006058:2Fe-2S ferredoxin, iron-sulphur binding site	PF00111:2Fe-2S iron-sulfur cluster binding domain	ko00195
MLOC_57326	-	4:155436318-155438469	XZ56C	X56LN	OK	13.8445	7.50498	-0.883388	-2.29159	0.002	0.0156198	yes		Uncharacterized protein [Source:UniProtKB/TrEMBL;Acc:M0X637]	AT4G20370	TSF	PEBP (phosphatidylethanolamine-binding protein) family protein [Source:TAIR_LOCUS;Acc:AT4G20370]	FLOWERING LOCUS T protein, putative		IPR008914:Phosphatidylethanolamine-binding protein PEBP	PF01161:Phosphatidylethanolamine-binding protein
MLOC_5765	-	1:414785611-414788612	XZ56C	X56LN	OK	112.994	77.2351	-0.548915	-2.12823	0.0014	0.0116579	yes		Predicted protein; Uncharacterized protein [Source:UniProtKB/TrEMBL;Acc:F2DZX6]	AT3G55646		unknown protein; FUNCTIONS IN: molecular_function unknown; INVOLVED IN: biological_process unknown; LOCATED IN: chloroplast; BEST Arabidopsis thaliana protein match is: unknown protein (TAIR:AT2G39855.2); Has 35333 Blast hits to 34131 proteins in 24 /.../cies: Archae - 798; Bacteria - 22429; Metazoa - 974; Fungi - 991; Plants - 531; Viruses - 0; Other Eukaryotes - 9610 (source: NCBI BLink). [Sour…
MLOC_57980	-	2:550509374-550511092	XZ56C	X56LN	OK	38.8182	21.6958	-0.839318	-3.05487	5e-05	0.000650355	yes		Uncharacterized protein [Source:UniProtKB/TrEMBL;Acc:M0X8W2]	AT5G08350		GRAM domain-containing protein / ABA-responsive protein-related [Source:TAIR_LOCUS;Acc:AT5G08350]	GRAM domain-containing protein / ABA-responsive protein-related LENGTH=222		IPR004182:GRAM	PF02893:GRAM domain
MLOC_58164	-	2:493764989-493766878	XZ56C	X56LN	OK	27.4213	10.494	-1.38574	-3.69345	5e-05	0.000650355	yes		Predicted protein; Uncharacterized protein [Source:UniProtKB/TrEMBL;Acc:F2DIF4]	AT5G02020	SIS	Encodes a protein involved in salt tolerance, names SIS (Salt Induced Serine rich). [Source:TAIR_LOCUS;Acc:AT5G02020]	unknown protein; FUNCTIONS IN: molecular_function unknown; INVOLVED IN: biological_process unknown; LOCATED IN: chloroplast; BEST Arabidopsis thaliana protein match is: unknown protein . LENGTH=146					AT5G02020	similar to unknown protein [Arabidopsis thaliana] (TAIR:AT5G59080.1)	Myb_box3_MYB Myb_box1_MYB HSE1_HSF Myb_box5_MYB W_box_WRKY Nac_box_NAC DREB_AP2_EREBP G_box_bHLH HBE_HB	DRASTIC-DROUGHT, DRASTIC-NACL, RARGE-DROUGHT, RARGE-NACL
MLOC_58380	-	2:607044936-607048923	XZ56C	X56LN	OK	94.1919	67.8816	-0.472583	-1.91404	0.00715	0.0433903	yes		Uncharacterized protein [Source:UniProtKB/TrEMBL;Acc:M0XAI6]	AT5G64550	AT5G64550	loricrin-related [Source:TAIR_LOCUS;Acc:AT5G64550]	Loricrin-like protein
MLOC_58437	-	6:10565078-10567464	XZ56C	X56LN	OK	43.0818	65.3725	0.601607	2.38142	0.00095	0.00844807	yes		Uncharacterized protein [Source:UniProtKB/TrEMBL;Acc:M0XAS4]	AT1G08090	ATNRT2:1	nitrate transporter 2:1 [Source:TAIR_LOCUS;Acc:AT1G08090]	Nitrate transporter, putative	GO:0005575;GO:0006810;GO:0008150;GO:0016021;GO:0055085	IPR011701:Major facilitator superfamily	PF07690:Major Facilitator Superfamily		AT1G08090	High-affinity nitrate transporter. Up-regulated by nitrate. Functions as a repressor of lateral root initiation independently of nitrate uptake.	G_box2_bZIPMyb_box1_MYBMyb_box5_MYBW_box_WRKYMyb_box2_MYB	DRASTIC-COLD, DRASTIC-NACL
MLOC_58438	-	6:10574083-10576043	XZ56C	X56LN	OK	125.938	183.751	0.545044	2.18834	0.00225	0.0172051	yes		Uncharacterized protein [Source:UniProtKB/TrEMBL;Acc:M0XAS5]	AT1G08090	ATNRT2:1	nitrate transporter 2:1 [Source:TAIR_LOCUS;Acc:AT1G08090]	Nitrate transporter, putative	GO:0005575;GO:0006810;GO:0008150;GO:0016021;GO:0055085	IPR011701:Major facilitator superfamily	PF07690:Major Facilitator Superfamily		AT1G08090	High-affinity nitrate transporter. Up-regulated by nitrate. Functions as a repressor of lateral root initiation independently of nitrate uptake.	G_box2_bZIPMyb_box1_MYBMyb_box5_MYBW_box_WRKYMyb_box2_MYB	DRASTIC-COLD, DRASTIC-NACL
MLOC_58776	-	1:447186088-447186852	XZ56C	X56LN	OK	568.174	369.359	-0.621308	-2.50435	0.00035	0.00363445	yes		Uncharacterized protein [Source:UniProtKB/TrEMBL;Acc:M0XC91]
MLOC_59148	-	4:139761835-139762622	XZ56C	X56LN	OK	259.732	110.146	-1.2376	-4.78094	5e-05	0.000650355	yes		Uncharacterized protein [Source:UniProtKB/TrEMBL;Acc:M0XDM5]	AT4G24972	TPD1	tapetum determinant 1 [Source:TAIR_LOCUS;Acc:AT4G24972]	TPD1
MLOC_5946	-	7:114675053-114680084	XZ56C	X56LN	OK	53.6144	36.1814	-0.567372	-2.09157	0.00365	0.025461	yes		Predicted protein; Uncharacterized protein [Source:UniProtKB/TrEMBL;Acc:F2D2W1]	AT1G70170	MMP	matrix metalloproteinase [Source:TAIR_LOCUS;Acc:AT1G70170]	Matrix metalloproteinase-9	GO:0003674;GO:0004222;GO:0005575;GO:0005622;GO:0005623;GO:0005737;GO:0006364;GO:0006508;GO:0008150;GO:0008168;GO:0008233;GO:0008237;GO:0008270;GO:0008649;GO:0016787;GO:0031012;GO:0031167;GO:0034641;GO:0042254;GO:0043167;GO:0046872	IPR001818:Peptidase M10, metallopeptidase;IPR002477:Peptidoglycan binding-like;IPR006026:Peptidase, metallopeptidase;IPR021190:Peptidase M10A, matrix metallopeptidase	PF00413:Matrixin;PF01471:Putative peptidoglycan binding domain
MLOC_59508	-	1:280393955-280398259	XZ56C	X56LN	OK	121.662	179.862	0.564008	2.22867	0.00205	0.0159384	yes		Uncharacterized protein [Source:UniProtKB/TrEMBL;Acc:M0XF52]	AT1G12110	NRT1.1	nitrate transporter 1.1 [Source:TAIR_LOCUS;Acc:AT1G12110]	Nitrate transporter	GO:0003674;GO:0005215;GO:0005575;GO:0006810;GO:0006857;GO:0008150;GO:0016020;GO:0016021	IPR000109:Oligopeptide transporter	PF00854:POT family
MLOC_5957	-	2:15447389-15455699	XZ56C	X56LN	OK	13.705	21.1662	0.627064	2.4975	0.0003	0.0031833	yes		Uncharacterized protein [Source:UniProtKB/TrEMBL;Acc:M0XFG0]	AT3G62700	ATMRP10	multidrug resistance-associated protein 10 [Source:TAIR_LOCUS;Acc:AT3G62700]	Multidrug resistance protein ABC transporter family	GO:0000166;GO:0003674;GO:0005524;GO:0005575;GO:0006200;GO:0006810;GO:0008150;GO:0009056;GO:0016021;GO:0016887;GO:0017111;GO:0022857;GO:0034641;GO:0034655;GO:0042626;GO:0043167;GO:0044281;GO:0055085	IPR001140:ABC transporter, transmembrane domain;IPR003439:ABC transporter-like	PF00005:ABC transporter;PF00664:ABC transporter transmembrane region
MLOC_59629	-	2:7492377-7497494	XZ56C	X56LN	OK	7.9941	4.49989	-0.829046	-2.07673	0.0033	0.0234794	yes		Uncharacterized protein [Source:UniProtKB/TrEMBL;Acc:M0XFP3]	AT4G13710		Pectin lyase-like superfamily protein [Source:TAIR_LOCUS;Acc:AT4G13710]
MLOC_59656	-	3:487434642-487438775	XZ56C	X56LN	OK	18.8965	35.8645	0.924435	2.92466	5e-05	0.000650355	yes		Predicted protein; Uncharacterized protein [Source:UniProtKB/TrEMBL;Acc:F2D0V9]	AT5G05960	AT5G05960	Bifunctional inhibitor/lipid-transfer protein/seed storage 2S albumin superfamily protein [Source:TAIR_LOCUS;Acc:AT5G05960]	Protease inhibitor/seed storage/lipid transfer protein family protein	GO:0006810;GO:0006869;GO:0008150	IPR003612:Plant lipid transfer protein/seed storage/trypsin-alpha amylase inhibitor	PF00234:Protease inhibitor/seed storage/LTP family		AT5G05960	protease inhibitor/seed storage/lipid transfer protein (LTP) family protein similar to protease inhibitor/seed storage/lipid transfer protein (LTP) family protein [Arabidopsis thaliana] (TAIR:AT3G53980.2) similar to hypothetical protein [Plantago major] (GB:CAH59408.1) contains InterPro domain Plant lipid transfer/seed storage/trypsin-alpha amylase inhibitor (InterPro:IPR003612)	AuxRE_ARF Myb_box3_MYB HSE1_HSF Myb_box5_MYB Myb_box1_MYB W_box_WRKY	GEO-IRON	LOC_Os01g62980	Interacting selectively and non-covalently with a lipid.	ABRE_AB13_VP1 DREB_AP2_EREBP ABRE_bZIP	GEO-HEAT,
MLOC_59875	-	3:409086932-409089662	XZ56C	X56LN	OK	44.1464	22.132	-0.996166	-3.53051	5e-05	0.000650355	yes		Uncharacterized protein [Source:UniProtKB/TrEMBL;Acc:M0XGP8]	AT5G12010	F14F18_180	unknown protein; INVOLVED IN: response to salt stress; LOCATED IN: chloroplast, plasma membrane, membrane; EXPRESSED IN: 23 plant structures; EXPRESSED DURING: 13 growth stages; BEST Arabidopsis thaliana protein match is: unknown protein (TAIR:AT4G2 /.../); Has 1807 Blast hits to 1807 proteins in 277 species: Archae - 0; Bacteria - 0; Metazoa - 736; Fungi - 347; Plants - 385; Viruses - 0; Other E…	unknown protein; BEST Arabidopsis thaliana protein match is: unknown protein . LENGTH=540					AT5G12010	similar to unknown protein [Arabidopsis thaliana] (TAIR:AT4G29780.1) similar to Os01g0582600 [Oryza sativa (japonica cultivar-group)] (GB:NP_001043414.1) similar to Os05g0593000 [Oryza sativa (japonica cultivar-group)] (GB:NP_001056499.1) similar to unknown protein [Oryza sativa (japonica cultivar-group)] (GB:BAD72250.1)	Myb_box3_MYB Myb_box1_MYB HSE1_HSF Myb_box5_MYB	DRASTIC-NACL
MLOC_60157	-	7:537035664-537037719	XZ56C	X56LN	OK	170.499	255.808	0.5853	2.25314	0.00125	0.0106135	yes		Uncharacterized protein [Source:UniProtKB/TrEMBL;Acc:M0XHT9]	AT5G06730	PER54	Peroxidase superfamily protein [Source:TAIR_LOCUS;Acc:AT5G06730]	Peroxidase 54	GO:0003674;GO:0004601;GO:0006950;GO:0006979;GO:0008150;GO:0016491;GO:0020037;GO:0043167;GO:0046872;GO:0055114	IPR002016:Haem peroxidase, plant/fungal/bacterial	PF00141:Peroxidase	ko00360
MLOC_60304	-	1:152633113-152635800	XZ56C	X56LN	OK	1.85932	3.40285	0.871969	1.9123	0.00745	0.0448294	yes		Uncharacterized protein [Source:UniProtKB/TrEMBL;Acc:M0XIA6]	AT1G79890	F19K16.15	RAD3-like DNA-binding helicase protein [Source:TAIR_LOCUS;Acc:AT1G79890]	ATP-dependent RNA helicase chl1	GO:0000166;GO:0003674;GO:0003676;GO:0003677;GO:0004003;GO:0004386;GO:0005524;GO:0005575;GO:0005622;GO:0005623;GO:0005634;GO:0006139;GO:0006259;GO:0006261;GO:0006310;GO:0007059;GO:0007126;GO:0007129;GO:0007131;GO:0008026;GO:0008150;GO:0010332;GO:0016787;GO:0016817;GO:0016818;GO:0016887;GO:0032204;GO:0032508;GO:0033044;GO:0034641;GO:0042138;GO:0043167;GO:0043226;GO:0043247
MLOC_60312	-	7:549627200-549627971	XZ56C	X56LN	OK	46.0537	28.6321	-0.685681	-2.19732	0.0022	0.0168952	yes		Uncharacterized protein [Source:UniProtKB/TrEMBL;Acc:M0XIB9]	AT5G54490	PBP1	pinoid-binding protein 1 [Source:TAIR_LOCUS;Acc:AT5G54490]	Calcium-binding EF-hand family protein LENGTH=135	GO:0003674;GO:0005509;GO:0043167				AT5G54490	Encodes a PINOID (PID)-binding protein containing putative EF-hand calcium-binding motifs. The interaction is dependent on the presence of calcium. mRNA expression is up-regulated by auxin. Not a phosphorylation target of PID, likely acts upstream of PID to regulate the activity of this protein in response to changes in calcium levels.	Myb_box3_MYB HSE1_HSF Myb_box5_MYB Myb_box1_MYB G_box_bHLH DREB_AP2_EREBP Myb_box4_MYB	GEO-UV-B, GEO-WOUNDING
MLOC_60418	-	6HS:1683393-1684024	XZ56C	X56LN	OK	148.995	212.489	0.512128	2.02634	0.0043	0.0290167	yes		Uncharacterized protein [Source:UniProtKB/TrEMBL;Acc:M0XIP0]
MLOC_60446	-	3HL:86592-94681	XZ56C	X56LN	OK	365.18	232.364	-0.652223	-2.35469	0.0006	0.00574948	yes		Uncharacterized protein [Source:UniProtKB/TrEMBL;Acc:M0XIU6]	AT5G16530	PIN5	Auxin efflux carrier family protein [Source:TAIR_LOCUS;Acc:AT5G16530]	Auxin efflux carrier	GO:0005575;GO:0006810;GO:0008150;GO:0016021;GO:0055085	IPR004776:Auxin efflux carrier	PF03547:Membrane transport protein
MLOC_60872	-	6:538288200-538294220	XZ56C	X56LN	OK	2.43977	1.19243	-1.03285	-1.4052	0.00725	0.043867	yes		Uncharacterized protein [Source:UniProtKB/TrEMBL;Acc:M0XKL6]	AT1G61310		LRR and NB-ARC domains-containing disease resistance protein [Source:TAIR_LOCUS;Acc:AT1G61310]	Disease resistance protein	GO:0000166;GO:0003674;GO:0005515;GO:0005524;GO:0006950;GO:0006952;GO:0008150;GO:0017111;GO:0043167;GO:0043531	IPR001611:Leucine-rich repeat;IPR002182:NB-ARC	PF00560:Leucine Rich Repeat;PF00931:NB-ARC domain
MLOC_60890	-	6:121139593-121141798	XZ56C	X56LN	OK	20.5741	12.1506	-0.759801	-2.6294	0.0003	0.0031833	yes		Predicted protein; Uncharacterized protein [Source:UniProtKB/TrEMBL;Acc:F2D8Q7]	AT1G80840	WRKY40	WRKY DNA-binding protein 40 [Source:TAIR_LOCUS;Acc:AT1G80840]	WRKY transcription factor	GO:0001071;GO:0003674;GO:0003677;GO:0003700;GO:0006355;GO:0008150;GO:0043565	IPR003657:DNA-binding WRKY	PF03106:WRKY DNA -binding domain		AT1G80840	Pathogen-induced transcription factor. Binds W-box sequences in vitro. Forms protein complexes with itself and with WRKY40 and WRKY60. Coexpression with WRKY18 or WRKY60 made plants more susceptible to both P. syringae and B. cinerea. WRKY18, WRKY40, and WRKY60 have partially redundant roles in response to the hemibiotrophic bacterial pathogen Pseudomonas syringae and the necrotrophic fungal path…	Myb_box3_MYBMyb_box1_MYBHSE1_HSFMyb_box5_MYBW_box_WRKY	DRASTIC-DROUGHT, DRASTIC-NACL, RARGE-DROUGHT
MLOC_61102	-	7:567156647-567158278	XZ56C	X56LN	OK	256.273	377.101	0.557266	2.18853	0.00225	0.0172051	yes		Uncharacterized protein [Source:UniProtKB/TrEMBL;Acc:M0XLI1]	AT4G33420	PER47	Peroxidase superfamily protein [Source:TAIR_LOCUS;Acc:AT4G33420]	Peroxidase 1	GO:0003674;GO:0004601;GO:0006950;GO:0006979;GO:0008150;GO:0016491;GO:0020037;GO:0043167;GO:0046872;GO:0055114	IPR002016:Haem peroxidase, plant/fungal/bacterial	PF00141:Peroxidase
MLOC_61137	-	4:522345581-522346133	XZ56C	X56LN	OK	47.069	28.5786	-0.719844	-2.09368	0.0039	0.0268491	yes		Uncharacterized protein [Source:UniProtKB/TrEMBL;Acc:M0XLM4]
MLOC_61316	-	7:67578693-67579860	XZ56C	X56LN	OK	6.67651	12.8101	0.940112	2.41164	0.0016	0.0130189	yes		Predicted protein; Uncharacterized protein [Source:UniProtKB/TrEMBL;Acc:F2CT31]	AT4G13180	F17N18.70	NAD(P)-binding Rossmann-fold superfamily protein [Source:TAIR_LOCUS;Acc:AT4G13180]	Short-chain dehydrogenase/reductase SDR	GO:0003674;GO:0008150;GO:0008152;GO:0016491;GO:0055114	IPR002198:Short-chain dehydrogenase/reductase SDR;IPR002347:Glucose/ribitol dehydrogenase;IPR020904:Short-chain dehydrogenase/reductase, conserved site	PF00106:short chain dehydrogenase	ko00061
MLOC_61343	-	6:534763639-534765006	XZ56C	X56LN	OK	7.14458	3.46329	-1.04471	-1.7097	0.00735	0.0443511	yes		Uncharacterized protein [Source:UniProtKB/TrEMBL;Acc:M0XME3]	AT4G38380	DTX45	MATE efflux family protein [Source:TAIR_LOCUS;Acc:AT4G38380]		GO:0006855;GO:0009507;GO:0009536;GO:0015238;GO:0015297;GO:0016020;GO:0016021;GO:0031969;GO:0055085
MLOC_61430	-	4:496362186-496363265	XZ56C	X56LN	OK	26.8289	14.6223	-0.875614	-2.75314	0.0001	0.00121701	yes		Predicted protein; Uncharacterized protein [Source:UniProtKB/TrEMBL;Acc:F2CZR1]	AT2G35290	AT2G35290	unknown protein; Has 39 Blast hits to 39 proteins in 10 species: Archae - 0; Bacteria - 0; Metazoa - 0; Fungi - 0; Plants - 39; Viruses - 0; Other Eukaryotes - 0 (source: NCBI BLink). [Source:TAIR_LOCUS;Acc:AT2G35290]	unknown protein; Has 39 Blast hits to 39 proteins in 10 species: Archae - 0; Bacteria - 0; Metazoa - 0; Fungi - 0; Plants - 39; Viruses - 0; Other Eukaryotes - 0 (source: NCBI BLink). LENGTH=121	GO:0003674;GO:0008150;GO:0009741	IPR003676:Auxin responsive SAUR protein	PF02519:Auxin responsive protein		AT2G35290	similar to Os03g0170100 [Oryza sativa (japonica cultivar-group)] (GB:NP_001049105.1)	AuxRE_ARF Myb_box5_MYB Myb_box2_MYB DREB_AP2_EREBP G_box2_bZIP Nac_box_NAC	GEO-ABA, GEO-HEAT, GEO-OSMOTIC
MLOC_61601	-	2:77950167-77954094	XZ56C	X56LN	OK	83.5576	60.5585	-0.464442	-1.88094	0.0077	0.0459838	yes		Predicted protein; Uncharacterized protein [Source:UniProtKB/TrEMBL;Acc:F2D3P3]	AT3G62040	F21F14.210	Haloacid dehalogenase-like hydrolase (HAD) superfamily protein [Source:TAIR_LOCUS;Acc:AT3G62040]	Pyrimidine 5'-nucleotidase	GO:0003674;GO:0006810;GO:0008150;GO:0008152;GO:0010167;GO:0015706;GO:0016787	IPR005834:Haloacid dehalogenase-like hydrolase	PF00702:haloacid dehalogenase-like hydrolase
MLOC_61742	-	2:557685650-557689372	XZ56C	X56LN	OK	9.83332	6.21697	-0.661467	-2.14951	0.00245	0.0184407	yes		Uncharacterized protein [Source:UniProtKB/TrEMBL;Acc:M0XNV7]	AT3G14810	MSL5	mechanosensitive channel of small conductance-like 5 [Source:TAIR_LOCUS;Acc:AT3G14810]	Mechanosensitive ion channel	GO:0005575;GO:0006810;GO:0008150;GO:0016020;GO:0055085	IPR006685:Mechanosensitive ion channel MscS	PF00924:Mechanosensitive ion channel
MLOC_62724	-	5HL:150173-154567	XZ56C	X56LN	OK	0.433506	2.39533	2.4661	1.68604	0.0073	0.0441113	yes		Uncharacterized protein [Source:UniProtKB/TrEMBL;Acc:M0XSY3]	AT1G69400	F10D13.23	Transducin/WD40 repeat-like superfamily protein [Source:TAIR_LOCUS;Acc:AT1G69400]		GO:0000166;GO:0000775;GO:0000776;GO:0000777;GO:0003674;GO:0005515;GO:0005575;GO:0005622;GO:0005623;GO:0005634;GO:0005694;GO:0005737;GO:0005819;GO:0005856;GO:0007049;GO:0007059;GO:0007067;GO:0007126;GO:0009524;GO:0043234;GO:0051301;GO:0080008
MLOC_63282	-	1:451511609-451516068	XZ56C	X56LN	OK	12.8266	8.83567	-0.53773	-1.88861	0.00745	0.0448294	yes		Predicted protein; Uncharacterized protein [Source:UniProtKB/TrEMBL;Acc:F2DI94]	AT4G10550	AT4G10550	Subtilase family protein [Source:TAIR_LOCUS;Acc:AT4G10550]	Subtilase	GO:0003674;GO:0004252;GO:0006508;GO:0008150;GO:0008233;GO:0008236;GO:0016787;GO:0042802;GO:0043086	IPR000209:Peptidase S8/S53, subtilisin/kexin/sedolisin;IPR003137:Protease-associated domain, PA;IPR010259:Proteinase inhibitor I9, subtilisin propeptide;IPR015500:Peptidase S8, subtilisin-related;IPR023828:Peptidase S8, subtilisin, Ser-active site	PF00082:Subtilase family;PF02225:PA domain;PF05922:Peptidase inhibitor I9
MLOC_63336	-	7:96859772-96867923	XZ56C	X56LN	OK	1.15409	2.47096	1.09831	1.69877	0.00455	0.0303618	yes		Uncharacterized protein [Source:UniProtKB/TrEMBL;Acc:M0XV52]	AT2G14050	MCM9	minichromosome maintenance 9 [Source:TAIR_LOCUS;Acc:AT2G14050]	DNA replication licensing factor, putative	GO:0000166;GO:0003674;GO:0003677;GO:0005524;GO:0006259;GO:0006260;GO:0008150;GO:0009058;GO:0017111;GO:0034641;GO:0043167	IPR001208:Mini-chromosome maintenance, DNA-dependent ATPase	PF00493:MCM2/3/5 family
MLOC_63613	-	4:383175866-383185178	XZ56C	X56LN	OK	3.28122	1.15183	-1.51031	-2.19993	0.00275	0.0202543	yes		Uncharacterized protein [Source:UniProtKB/TrEMBL;Acc:M0XW71]	AT5G02150	Fes1C	Fes1C [Source:TAIR_LOCUS;Acc:AT5G02150]		GO:0003674;GO:0005488;GO:0007623;GO:0008150
MLOC_63682	-	5:464483625-464485184	XZ56C	X56LN	OK	3.54955	1.16911	-1.60223	-2.60787	0.0016	0.0130189	yes		Uncharacterized protein [Source:UniProtKB/TrEMBL;Acc:M0XWG2]					GO:0001071;GO:0003674;GO:0003677;GO:0003700;GO:0005575;GO:0005622;GO:0005623;GO:0005634;GO:0006351;GO:0006355;GO:0008150;GO:0009058;GO:0034641;GO:0043226
MLOC_63811	-	7:306795498-306801618	XZ56C	X56LN	OK	18.8973	30.0029	0.66692	2.61723	0.00015	0.00174275	yes		Predicted protein; Uncharacterized protein [Source:UniProtKB/TrEMBL;Acc:F2CRG8]	AT4G05020	NDB2	NAD(P)H dehydrogenase B2 [Source:TAIR_LOCUS;Acc:AT4G05020]	NADH dehydrogenase	GO:0003674;GO:0005509;GO:0008150;GO:0016491;GO:0043167;GO:0050660;GO:0055114	IPR001327:Pyridine nucleotide-disulphide oxidoreductase, NAD-binding domain;IPR023753:Pyridine nucleotide-disulphide oxidoreductase, FAD/NAD(P)-binding domain	PF00070:Pyridine nucleotide-disulphide oxidoreductase;PF07992:Pyridine nucleotide-disulphide oxidoreductase	ko00190	AT4G05020	NDB2 (NAD(P)H DEHYDROGENASE B2) disulfide oxidoreductase similar to NDB1 (NAD(P)H DEHYDROGENASE B1), NADH dehydrogenase/ disulfide oxidoreductase [Arabidopsis thaliana] (TAIR:AT4G28220.1) similar to NDB4 (NAD(P)H DEHYDROGENASE B4), NADH dehydrogenase [Arabidopsis thaliana] (TAIR:AT2G20800.1) similar to pyridine nucleotide-disulphide oxidoreductase family protein [Arabidopsis thaliana] (TAIR:AT4G2…	Myb_box3_MYB Myb_box1_MYB HSE1_HSF Myb_box5_MYB W_box_WRKY Myb_box2_MYB G_box1_bZIP G_box_bHLH	RARGE-ABA, RARGE-NACL
MLOC_63907	-	7:34299971-34302042	XZ56C	X56LN	OK	7.76809	1.67047	-2.2173	-4.99113	5e-05	0.000650355	yes		Uncharacterized protein [Source:UniProtKB/TrEMBL;Acc:M0XXH2]
MLOC_64448	-	1:447325045-447325609	XZ56C	X56LN	OK	154.497	84.5828	-0.869145	-3.27296	5e-05	0.000650355	yes		Uncharacterized protein [Source:UniProtKB/TrEMBL;Acc:M0XZK2]
MLOC_6463	-	2:549697827-549702673	XZ56C	X56LN	OK	31.2203	20.5436	-0.603793	-2.10803	0.00225	0.0172051	yes		Uncharacterized protein [Source:UniProtKB/TrEMBL;Acc:M0Y0C7]	AT2G37210	LOG3	lysine decarboxylase family protein [Source:TAIR_LOCUS;Acc:AT2G37210]	Cytokinin riboside 5'-monophosphate phosphoribohydrolase		IPR005269:Cytokinin riboside 5'-monophosphate phosphoribohydrolase LOG	PF03641:Possible lysine decarboxylase
MLOC_64811	-	7:539603576-539607660	XZ56C	X56LN	OK	40.676	26.9	-0.596572	-2.40507	0.0009	0.00807342	yes		Uncharacterized protein [Source:UniProtKB/TrEMBL;Acc:M0Y121]	AT1G72300	LRR-RLK	Leucine-rich receptor-like protein kinase family protein [Source:TAIR_LOCUS;Acc:AT1G72300]	Receptor kinase	GO:0003674;GO:0004672;GO:0004674;GO:0005515;GO:0005524;GO:0005575;GO:0006464;GO:0006468;GO:0008150;GO:0016020;GO:0016021;GO:0016301;GO:0016772;GO:0043167	IPR001611:Leucine-rich repeat;IPR013210:Leucine-rich repeat-containing N-terminal, type 2;IPR017442:Serine/threonine-protein kinase-like domain	PF00069:Protein kinase domain;PF00560:Leucine Rich Repeat;PF08263:Leucine rich repeat N-terminal domain		AT1G72300	leucine-rich repeat transmembrane protein kinase, putative similar to leucine-rich repeat family protein [Arabidopsis thaliana] (TAIR:AT1G17240.1) similar to leucine-rich repeat transmembrane protein kinase, putative [Arabidopsis thaliana] (TAIR:AT5G53890.1) similar to leucine-rich repeat family protein [Arabidopsis thaliana] (TAIR:AT1G17250.1) similar to putative leucine-rich repeat receptor-lik…	Myb_box5_MYBMyb_box1_MYBDREB_AP2_EREBPGCC_box_AP2_EREBP	GEO-IRON
MLOC_6488	-	4:199152335-199153790	XZ56C	X56LN	OK	121.782	56.1633	-1.1166	-4.45349	5e-05	0.000650355	yes		Predicted protein; Uncharacterized protein [Source:UniProtKB/TrEMBL;Acc:F2DHC3]	AT2G38600		HAD superfamily, subfamily IIIB acid phosphatase [Source:TAIR_LOCUS;Acc:AT2G38600]	Acid phosphatase 1, putative	GO:0003674;GO:0003993;GO:0016791	IPR005519:Acid phosphatase (Class B)	PF03767:HAD superfamily, subfamily IIIB (Acid phosphatase)
MLOC_64880	-	2:579832723-579838497	XZ56C	X56LN	OK	0.505273	1.12152	1.15032	1.56762	0.0059	0.0372993	yes		Uncharacterized protein [Source:UniProtKB/TrEMBL;Acc:M0Y1C2]	AT1G21250	WAK1	cell wall-associated kinase [Source:TAIR_LOCUS;Acc:AT1G21250]	Protein kinase family protein	GO:0000166;GO:0003674;GO:0004672;GO:0004674;GO:0005509;GO:0005515;GO:0005524;GO:0006464;GO:0006468;GO:0008150;GO:0016301;GO:0016772;GO:0030247;GO:0043167	IPR013091:EGF calcium-binding;IPR017442:Serine/threonine-protein kinase-like domain	PF00069:Protein kinase domain;PF07645:Calcium-binding EGF domain		AT1G21250	cell wall-associated kinase, may function as a signaling receptor of extracellular matrix component.	Myb_box1_MYBHSE1_HSFMyb_box5_MYBW_box_WRKY	RARGE-LIGHT
MLOC_64904	-	1:391422543-391423398	XZ56C	X56LN	OK	34.323	20.0835	-0.773162	-2.22634	0.0018	0.014338	yes		Uncharacterized protein [Source:UniProtKB/TrEMBL;Acc:M0Y1G7]	AT3G47510	F1P2.60	unknown protein; FUNCTIONS IN: molecular_function unknown; INVOLVED IN: biological_process unknown; LOCATED IN: endomembrane system; EXPRESSED IN: 19 plant structures; EXPRESSED DURING: 11 growth stages; Has 15 Blast hits to 15 proteins in 7 species /.../ae - 0; Bacteria - 0; Metazoa - 0; Fungi - 0; Plants - 15; Viruses - 0; Other Eukaryotes - 0 (source: NCBI BLink). [Source:TAIR_LOCUS;Acc:AT3G47…
MLOC_64942	-	5:469411442-469412707	XZ56C	X56LN	OK	20.1059	10.9364	-0.87848	-2.68684	0.0004	0.00407389	yes		Predicted protein; Uncharacterized protein [Source:UniProtKB/TrEMBL;Acc:F2EJL0]	AT1G76070		unknown protein; FUNCTIONS IN: molecular_function unknown; INVOLVED IN: biological_process unknown; LOCATED IN: plasma membrane; EXPRESSED IN: 8 plant structures; EXPRESSED DURING: LP.04 four leaves visible, 4 anthesis, petal differentiation and exp /.../ stage; BEST Arabidopsis thaliana protein match is: unknown protein (TAIR:AT1G20310.1); Has 66 Blast hits to 66 proteins in 15 species: Archae -…	unknown protein; FUNCTIONS IN: molecular_function unknown; INVOLVED IN: biological_process unknown; LOCATED IN: chloroplast; EXPRESSED IN: 16 plant structures; EXPRESSED DURING: 9 growth stages; BEST Arabidopsis thaliana protein match is: unknown protein . LENGTH=240
MLOC_65033	-	5HL:865298-866973	XZ56C	X56LN	OK	84.4538	50.5484	-0.740496	-2.87815	0.0001	0.00121701	yes		Uncharacterized protein [Source:UniProtKB/TrEMBL;Acc:M0Y229]	AT1G27730	STZ	salt tolerance zinc finger [Source:TAIR_LOCUS;Acc:AT1G27730]	Zinc finger protein 1	GO:0003674;GO:0043167;GO:0046872				AT1G27730	Related to Cys2/His2-type zinc-finger proteins found in higher plants. Compensated for a subset of calcineurin deficiency in yeast. Salt tolerance produced by ZAT10 appeared to be partially dependent on ENA1/PMR2, a P-type ATPase required for Li+ and Na+ efflux in yeast. The protein is localized to the nucleus, acts as a transcriptional repressor and is responsive to chitin oligomers.	Myb_box3_MYBMyb_box1_MYBMyb_box5_MYBW_box_WRKYMyb_box2_MYBNac_box_NACDREB_AP2_EREBPG_box_bHLH	DRASTIC-COLD, DRASTIC-DROUGHT, RARGE-ABA, RARGE-DROUGHT, RARGE-NACL
MLOC_65110	-	6:10683569-10685416	XZ56C	X56LN	OK	9.98902	4.38793	-1.1868	-3.31046	5e-05	0.000650355	yes		Uncharacterized protein [Source:UniProtKB/TrEMBL;Acc:M0Y2F3]	AT5G60770	ATNRT2.4	nitrate transporter 2.4 [Source:TAIR_LOCUS;Acc:AT5G60770]	Nitrate transporter	GO:0005575;GO:0006810;GO:0008150;GO:0016021;GO:0055085	IPR011701:Major facilitator superfamily	PF07690:Major Facilitator Superfamily
MLOC_65113	-	2:542110555-542111798	XZ56C	X56LN	OK	2.43058	5.86357	1.27048	2.31487	0.0032	0.0228992	yes		Uncharacterized protein [Source:UniProtKB/TrEMBL;Acc:M0Y2F4]	AT2G04780	FLA7	FASCICLIN-like arabinoogalactan 7 [Source:TAIR_LOCUS;Acc:AT2G04780]	Fasciclin-like arabinogalactan protein 7		IPR000782:FAS1 domain	PF02469:Fasciclin domain
MLOC_65219	-	3:415919635-415920679	XZ56C	X56LN	OK	89.6075	57.8885	-0.630342	-2.39152	0.0007	0.00654592	yes		Uncharacterized protein [Source:UniProtKB/TrEMBL;Acc:M0Y2U2]	AT3G03280	T17B22.3	unknown protein; FUNCTIONS IN: molecular_function unknown; INVOLVED IN: N-terminal protein myristoylation; LOCATED IN: cellular_component unknown; BEST Arabidopsis thaliana protein match is: unknown protein (TAIR:AT5G17350.1); Has 137 Blast hits to /.../oteins in 11 species: Archae - 0; Bacteria - 0; Metazoa - 0; Fungi - 0; Plants - 137; Viruses - 0; Other Eukaryotes - 0 (source: NCBI BLink). [So…	unknown protein; FUNCTIONS IN: molecular_function unknown; INVOLVED IN: N-terminal protein myristoylation; LOCATED IN: cellular_component unknown; BEST Arabidopsis thaliana protein match is: unknown protein . LENGTH=166
MLOC_65390	-	1:343975638-343978029	XZ56C	X56LN	OK	353.784	243.18	-0.540842	-2.09275	0.0038	0.026304	yes		Pectinesterase [Source:UniProtKB/TrEMBL;Acc:M0Y3K5]	AT4G02330	ATPMEPCRB	Plant invertase/pectin methylesterase inhibitor superfamily [Source:TAIR_LOCUS;Acc:AT4G02330]	Pectinesterase	GO:0003674;GO:0004857;GO:0005575;GO:0005618;GO:0005623;GO:0008150;GO:0016787;GO:0030234;GO:0030312;GO:0030599;GO:0042545;GO:0043086;GO:0045330;GO:0071554	IPR000070:Pectinesterase, catalytic;IPR006501:Pectinesterase inhibitor	PF01095:Pectinesterase;PF04043:Plant invertase/pectin methylesterase inhibitor	ko00040	AT4G02330	pectinesterase family protein similar to pectinesterase family protein [Arabidopsis thaliana] (TAIR:AT1G02810.1) similar to pectinesterase family protein [Arabidopsis thaliana] (TAIR:AT2G47550.1) similar to papillar cell-specific pectin methylesterase-like protein [Brassica napus] (GB:AAK84428.1) contains InterPro domain Virulence factor, pectin lyase fold (InterPro:IPR011050) contains InterPro d…	Myb_box3_MYB Myb_box1_MYB HSE1_HSF Myb_box5_MYB W_box_WRKY Myb_box4_MYB	DRASTIC-COLD, DRASTIC-NACL
MLOC_65462	-	5:368168120-368170659	XZ56C	X56LN	OK	60.0536	43.6818	-0.45922	-1.83835	0.00785	0.0465981	yes		Uncharacterized protein [Source:UniProtKB/TrEMBL;Acc:M0Y3U4]	AT3G01470	ATHB-1	homeobox 1 [Source:TAIR_LOCUS;Acc:AT3G01470]		GO:0000976;GO:0001071;GO:0003674;GO:0003677;GO:0003700;GO:0005575;GO:0005622;GO:0005623;GO:0005634;GO:0006351;GO:0006355;GO:0008150;GO:0009058;GO:0034641;GO:0043226;GO:0043565
MLOC_65597	-	4HL:8785785-8786008	XZ56C	X56LN	OK	3.56783	0	#NAME?	#NAME?	0.0078	0.0463684	yes		Uncharacterized protein [Source:UniProtKB/TrEMBL;Acc:M0Y4E7]	AT4G10613		RNA-directed DNA polymerase (reverse transcriptase)-related family protein [Source:TAIR_LOCUS;Acc:AT4G10613]	RNA-directed DNA polymerase (reverse transcriptase)-related family protein LENGTH=211
MLOC_65765	-	7:15949098-15950568	XZ56C	X56LN	OK	34.4928	50.1611	0.540276	2.02613	0.0048	0.0316761	yes		Uncharacterized protein [Source:UniProtKB/TrEMBL;Acc:M0Y519]	AT5G57550	XTR3	xyloglucan endotransglucosylase/hydrolase 25 [Source:TAIR_LOCUS;Acc:AT5G57550]		GO:0003674;GO:0004553;GO:0005575;GO:0005576;GO:0005618;GO:0005623;GO:0005975;GO:0006073;GO:0008150;GO:0016740;GO:0016757;GO:0016762;GO:0016798;GO:0030312;GO:0048046
MLOC_66056	-	3:465595915-465598125	XZ56C	X56LN	OK	0.775208	2.11036	1.44484	2.18437	0.005	0.0327272	yes		Uncharacterized protein [Source:UniProtKB/TrEMBL;Acc:M0Y650]	AT5G64700		nodulin MtN21 /EamA-like transporter family protein [Source:TAIR_LOCUS;Acc:AT5G64700]	Nodulin MtN21 /EamA-like transporter family protein	GO:0005575;GO:0016020	IPR000620:Drug/metabolite transporter	PF00892:EamA-like transporter family						LOC_Os12g33300	Double layer of lipid molecules that encloses all cells, and, in eukaryotes, many organelles may be a single or double lipid bilayer also includes associated proteins.	DREB_AP2_EREBP Nac_box_NAC	GEO-BACTERIAL BLIGHT,
MLOC_66448	-	1:411876160-411877726	XZ56C	X56LN	OK	141.628	203.317	0.521619	2.11708	0.00295	0.0214469	yes		Uncharacterized protein [Source:UniProtKB/TrEMBL;Acc:M0Y7F1]	AT5G17210		Protein of unknown function (DUF1218) [Source:TAIR_LOCUS;Acc:AT5G17210]	Protein of unknown function (DUF1218) LENGTH=209		IPR009606:Protein of unknown function DUF1218	PF06749:Protein of unknown function (DUF1218)
MLOC_66515	-	7:37361548-37368154	XZ56C	X56LN	OK	10.1142	15.6341	0.62832	2.13496	0.0031	0.0223192	yes		Uncharacterized protein [Source:UniProtKB/TrEMBL;Acc:M0Y7N2]	AT1G05160	CYP88A3	cytochrome P450, family 88, subfamily A, polypeptide 3 [Source:TAIR_LOCUS;Acc:AT1G05160]		GO:0003674;GO:0004497;GO:0005506;GO:0008150;GO:0009055;GO:0016491;GO:0016705;GO:0020037;GO:0043167;GO:0046872;GO:0055114
MLOC_66599	-	4:402989645-402991630	XZ56C	X56LN	OK	13.6091	8.95661	-0.603542	-1.96946	0.00625	0.0390363	yes		Uncharacterized protein [Source:UniProtKB/TrEMBL;Acc:M0Y821]	AT3G23160	AT3G23160	Protein of unknown function (DUF668) [Source:TAIR_LOCUS;Acc:AT3G23160]	Protein of unknown function (DUF668) LENGTH=474		IPR007700:Protein of unknown function DUF668;IPR021864:Protein of unknown function DUF3475	PF05003:Protein of unknown function (DUF668);PF11961:Domain of unknown function (DUF3475)
MLOC_66939	-	6:419955422-419958970	XZ56C	X56LN	OK	29.2409	43.1643	0.561851	2.19174	0.00195	0.0153058	yes		Uncharacterized protein [Source:UniProtKB/TrEMBL;Acc:M0Y9A8]	AT1G32450	NRT1.5	nitrate transporter 1.5 [Source:TAIR_LOCUS;Acc:AT1G32450]	Peptide transporter, putative	GO:0003674;GO:0005215;GO:0005575;GO:0006810;GO:0008150;GO:0016020	IPR000109:Oligopeptide transporter	PF00854:POT family
MLOC_67251	-	4:469899975-469901755	XZ56C	X56LN	OK	8.31078	4.21877	-0.978162	-2.40368	0.00085	0.00769663	yes		Predicted protein; Uncharacterized protein [Source:UniProtKB/TrEMBL;Acc:F2DLM9]	AT4G33920		Protein phosphatase 2C family protein [Source:TAIR_LOCUS;Acc:AT4G33920]	Protein phosphatase 2c, putative	GO:0003674;GO:0003824;GO:0004721;GO:0004722;GO:0006464;GO:0006470;GO:0008150;GO:0008152;GO:0016787;GO:0016791;GO:0043167;GO:0046872	IPR000222:Protein phosphatase 2C, manganese/magnesium aspartate binding site;IPR001932:Protein phosphatase 2C-like;IPR015655:Protein phosphatase 2C	PF00481:Protein phosphatase 2C		AT4G33920	protein phosphatase 2C family protein / PP2C family protein similar to protein phosphatase 2C family protein / PP2C family protein [Arabidopsis thaliana] (TAIR:AT5G66080.1) similar to protein phosphatase 2C, putative / PP2C, putative [Arabidopsis thaliana] (TAIR:AT3G51370.1) similar to Os12g0580900 [Oryza sativa (japonica cultivar-group)] (GB:NP_001067133.1) similar to BTH-induced protein phospha…	G_box2_bZIP Myb_box3_MYB Myb_box1_MYB HSE1_HSF Myb_box5_MYB W_box_WRKY AuxRE_ARF N_box_bHLH	DRASTIC-COLD, RARGE-ABA
MLOC_6731	-	6:383203852-383206529	XZ56C	X56LN	OK	42.0745	20.6114	-1.0295	-3.47187	5e-05	0.000650355	yes		Predicted protein; Uncharacterized protein [Source:UniProtKB/TrEMBL;Acc:F2DJU3]	AT3G61460	BRH1	brassinosteroid-responsive RING-H2 [Source:TAIR_LOCUS;Acc:AT3G61460]	RING-H2 finger protein 2B LENGTH=147	GO:0003674;GO:0005515;GO:0008270;GO:0043167;GO:0046872	IPR001841:Zinc finger, RING-type;IPR018957:Zinc finger, C3HC4 RING-type	PF00097:Zinc finger, C3HC4 type (RING finger)
MLOC_67445	-	7HL:1961130-1962299	XZ56C	X56LN	OK	70.7295	48.8606	-0.53364	-1.9644	0.0049	0.0322028	yes		Uncharacterized protein [Source:UniProtKB/TrEMBL;Acc:M0YB13]					GO:0003674;GO:0005515;GO:0008270;GO:0043167;GO:0046872
MLOC_67489	-	2:549172617-549176230	XZ56C	X56LN	OK	2.5883	5.17535	0.999651	2.37484	0.0012	0.0102621	yes		Uncharacterized protein [Source:UniProtKB/TrEMBL;Acc:M0YB74]	AT1G08630	THA1	threonine aldolase 1 [Source:TAIR_LOCUS;Acc:AT1G08630]	threonine aldolase 1 LENGTH=358	GO:0003674;GO:0003824;GO:0006520;GO:0008150;GO:0016829;GO:0030170;GO:0043167;GO:0044281	IPR001597:Aromatic amino acid beta-eliminating lyase/threonine aldolase	PF01212:Beta-eliminating lyase	ko00260
MLOC_67623	-	6:530883484-530888598	XZ56C	X56LN	OK	6.97014	2.99885	-1.21678	-2.09009	0.0042	0.0284822	yes		Uncharacterized protein [Source:UniProtKB/TrEMBL;Acc:M0YBQ9]	AT5G14090		unknown protein; Has 56 Blast hits to 56 proteins in 18 species: Archae - 0; Bacteria - 0; Metazoa - 0; Fungi - 2; Plants - 46; Viruses - 0; Other Eukaryotes - 8 (source: NCBI BLink). [Source:TAIR_LOCUS;Acc:AT5G14090]	unknown protein; Has 56 Blast hits to 56 proteins in 18 species: Archae - 0; Bacteria - 0; Metazoa - 0; Fungi - 2; Plants - 46; Viruses - 0; Other Eukaryotes - 8 (source: NCBI BLink). LENGTH=358	GO:0003674;GO:0008150
MLOC_67778	-	7:129335181-129336770	XZ56C	X56LN	OK	26.3258	12.8405	-1.03577	-3.41571	5e-05	0.000650355	yes		Predicted protein; Uncharacterized protein [Source:UniProtKB/TrEMBL;Acc:F2D229]	AT1G73540	atnudt21	nudix hydrolase homolog 21 [Source:TAIR_LOCUS;Acc:AT1G73540]	Nudix hydrolase 4	GO:0003674;GO:0016787	IPR000086:NUDIX hydrolase domain;IPR020084:NUDIX hydrolase, conserved site	PF00293:NUDIX domain		AT1G73540	ATNUDT21 (Arabidopsis thaliana Nudix hydrolase homolog 21) hydrolase Identical to Nudix hydrolase 21, chloroplast precursor (EC 3.6.1.-) (AtNUDT21) (NUDT21) [Arabidopsis Thaliana] (GB:Q8VY81GB:Q9FX46) similar to ATNUDT4 (Arabidopsis thaliana Nudix hydrolase homolog 4), hydrolase [Arabidopsis thaliana] (TAIR:AT1G18300.1) similar to Os02g0734300 [Oryza sativa (japonica cultivar-group)] (GB:NP_00104…	Myb_box3_MYBMyb_box5_MYBMyb_box1_MYBW_box_WRKYG_box_bHLHC_ABRE_bZIPMyb_box4_MYBHBE_HB	GEO-LIGHT
MLOC_67901	-	morex_contig_53874:0-2699	XZ56C	X56LN	OK	12.0106	6.10369	-0.97656	-2.82623	0.0002	0.00224095	yes		Uncharacterized protein [Source:UniProtKB/TrEMBL;Acc:M0YCJ8]	AT5G05190	Y-1	Protein of unknown function (DUF3133) [Source:TAIR_LOCUS;Acc:AT5G05190]	Protein of unknown function (DUF3133) LENGTH=615		IPR021480:Protein of unknown function DUF3133	PF11331:Protein of unknown function (DUF3133)
MLOC_67964	-	2HS:566792-567618	XZ56C	X56LN	OK	187.138	123.336	-0.601511	-2.40996	0.0009	0.00807342	yes		Uncharacterized protein [Source:UniProtKB/TrEMBL;Acc:M0YCU6]	AT5G65030		unknown protein; BEST Arabidopsis thaliana protein match is: unknown protein (TAIR:AT5G10210.1); Has 1807 Blast hits to 1807 proteins in 277 species: Archae - 0; Bacteria - 0; Metazoa - 736; Fungi - 347; Plants - 385; Viruses - 0; Other Eukaryotes - /.../source: NCBI BLink). [Source:TAIR_LOCUS;Acc:AT5G65030]	unknown protein; BEST Arabidopsis thaliana protein match is: unknown protein . LENGTH=202
MLOC_67974	-	2:519614845-519619230	XZ56C	X56LN	OK	120.068	81.1762	-0.564719	-1.99405	0.0048	0.0316761	yes		Uncharacterized protein [Source:UniProtKB/TrEMBL;Acc:M0YCV2]	AT1G59740		Major facilitator superfamily protein [Source:TAIR_LOCUS;Acc:AT1G59740]	Major facilitator superfamily protein LENGTH=591	GO:0003674;GO:0005215;GO:0005575;GO:0006810;GO:0008150;GO:0016020	IPR000109:Oligopeptide transporter	PF00854:POT family
MLOC_68071	-	4:437297105-437299886	XZ56C	X56LN	OK	24.0292	16.513	-0.541183	-1.99276	0.0047	0.031161	yes		Uncharacterized protein [Source:UniProtKB/TrEMBL;Acc:M0YD57]	AT1G32230	AtRCD1	WWE protein-protein interaction domain protein family [Source:TAIR_LOCUS;Acc:AT1G32230]	Poly polymerase catalytic domain containing protein, expressed	GO:0003674;GO:0003950;GO:0016757	IPR022003:RST domain of plant C-terminal	PF12174:RST domain of plant C-terminal		AT1G32230	Encodes a protein belonging to the (ADP-ribosyl)transferase domain-containing subfamily of WWE protein-protein interaction domain protein family. Superoxide radicals are necessary and sufficient to propagate cell death or lesion formation in rcd1 mutants. Without stress treatment, RCD1 is localized in the nucleus. Under high salt or oxidative stress, RCD1 is found not only in the nucleus but also…	Myb_box3_MYBMyb_box1_MYBMyb_box5_MYBW_box_WRKYDREB_AP2_EREBPGCC_box_AP2_EREBP	STRESSLINK-OXIDATIVE-STRESS	LOC_Os03g12820	Catalysis of the reaction: NAD+ + (ADP-D-ribosyl)(n)-acceptor = nicotinamide + (ADP-D-ribosyl)(n+1)-acceptor.	ABRE_AB13_VP1 DREB_AP2_EREBP	GEO-HEAT,
MLOC_68102	-	6:437836414-437838338	XZ56C	X56LN	OK	43.0152	29.712	-0.5338	-2.00776	0.00435	0.0292875	yes		Uncharacterized protein [Source:UniProtKB/TrEMBL;Acc:M0YD91]	AT1G31720	F27M3_8	Protein of unknown function (DUF1218) [Source:TAIR_LOCUS;Acc:AT1G31720]	Protein of unknown function (DUF1218) LENGTH=194		IPR009606:Protein of unknown function DUF1218	PF06749:Protein of unknown function (DUF1218)
MLOC_68256	-	2:507734642-507741021	XZ56C	X56LN	OK	30.489	20.9401	-0.542019	-2.03148	0.00435	0.0292875	yes		Predicted protein; Uncharacterized protein [Source:UniProtKB/TrEMBL;Acc:F2E5J6]	AT5G55060	AT5G55060	unknown protein; FUNCTIONS IN: molecular_function unknown; INVOLVED IN: biological_process unknown; LOCATED IN: cellular_component unknown; EXPRESSED IN: 25 plant structures; EXPRESSED DURING: 15 growth stages; BEST Arabidopsis thaliana protein matc /.../unknown protein (TAIR:AT5G58510.1); Has 223 Blast hits to 218 proteins in 80 species: Archae - 0; Bacteria - 2; Metazoa - 117; Fungi - 6; Plants…	Rab3 GTPase-activating protein catalytic subunit	GO:0003674;GO:0005097;GO:0008150;GO:0030234;GO:0032851
MLOC_68261	-	2:609592639-609593226	XZ56C	X56LN	OK	26.4679	13.3758	-0.984617	-2.26718	0.00215	0.0165747	yes		Uncharacterized protein [Source:UniProtKB/TrEMBL;Acc:M0YDV6]
MLOC_68759	-	1:125904992-125910385	XZ56C	X56LN	OK	9.9366	15.3455	0.626988	2.0133	0.004	0.0273855	yes		Predicted protein; Uncharacterized protein [Source:UniProtKB/TrEMBL;Acc:F2DXZ9]	AT1G07040	F10K1.25	unknown protein; INVOLVED IN: biological_process unknown; LOCATED IN: chloroplast; EXPRESSED IN: 24 plant structures; EXPRESSED DURING: 14 growth stages; BEST Arabidopsis thaliana protein match is: unknown protein (TAIR:AT1G27030.1); Has 540 Blast h /.../ 538 proteins in 187 species: Archae - 0; Bacteria - 333; Metazoa - 0; Fungi - 0; Plants - 67; Viruses - 0; Other Eukaryotes - 140 (source: NCBI…		GO:0008150
MLOC_68787	-	3:19328512-19329667	XZ56C	X56LN	OK	110.99	77.7142	-0.514175	-2.03869	0.0048	0.0316761	yes		Predicted protein; Uncharacterized protein [Source:UniProtKB/TrEMBL;Acc:F2DEE1]	AT5G39150		RmlC-like cupins superfamily protein [Source:TAIR_LOCUS;Acc:AT5G39150]	Germin D	GO:0003674;GO:0005575;GO:0005576;GO:0030145;GO:0043167;GO:0045735;GO:0046872	IPR001929:Germin;IPR006045:Cupin 1;IPR019780:Germin, manganese binding site	PF00190:Cupin
MLOC_6888	-	5:541343719-541344780	XZ56C	X56LN	OK	18.7668	9.44133	-0.991125	-2.63596	0.00045	0.00450494	yes		Predicted protein; Uncharacterized protein [Source:UniProtKB/TrEMBL;Acc:F2E7A9]	AT1G14870	PCR2	PLANT CADMIUM RESISTANCE 2 [Source:TAIR_LOCUS;Acc:AT1G14870]	PLANT CADMIUM RESISTANCE 2 LENGTH=152		IPR006461:Uncharacterised protein family Cys-rich	PF04749:PLAC8 family
MLOC_68978	-	4:519614084-519615767	XZ56C	X56LN	OK	13.035	19.9192	0.611766	2.07081	0.0043	0.0290167	yes		Uncharacterized protein [Source:UniProtKB/TrEMBL;Acc:M0YG38]	AT2G05260		alpha/beta-Hydrolases superfamily protein [Source:TAIR_LOCUS;Acc:AT2G05260]	Lipase (Class 3) family-like protein	GO:0003674;GO:0004806;GO:0006629;GO:0008150;GO:0016787	IPR002921:Lipase, class 3	PF01764:Lipase (class 3)
MLOC_69013	-	5:435907037-435911224	XZ56C	X56LN	OK	43.952	30.5063	-0.526824	-2.00507	0.00475	0.0314214	yes		Uncharacterized protein [Source:UniProtKB/TrEMBL;Acc:M0YG92]	AT5G10770	T30N20_40	Eukaryotic aspartyl protease family protein [Source:TAIR_LOCUS;Acc:AT5G10770]	Eukaryotic aspartyl protease family protein LENGTH=474	GO:0003674;GO:0004190;GO:0006508;GO:0008150;GO:0008233;GO:0016787	IPR001461:Peptidase A1;IPR001969:Peptidase aspartic, active site	PF00026:Eukaryotic aspartyl protease
MLOC_69111	-	3:207800437-207800727	XZ56C	X56LN	OK	0	4.92248	inf	#NAME?	0.001	0.00881756	yes		Uncharacterized protein [Source:UniProtKB/TrEMBL;Acc:M0YGL4]
MLOC_69218	-	3:102266865-102268127	XZ56C	X56LN	OK	55.4379	36.9232	-0.586345	-2.16073	0.0013	0.0109653	yes		Uncharacterized protein [Source:UniProtKB/TrEMBL;Acc:M0YGW9]	AT1G02360	T6A9.5	Chitinase family protein [Source:TAIR_LOCUS;Acc:AT1G02360]	Chitinase	GO:0003674;GO:0004568;GO:0005975;GO:0006032;GO:0008150;GO:0009056;GO:0016798;GO:0016998;GO:0071554	IPR000726:Glycoside hydrolase, family 19, catalytic	PF00182:Chitinase class I
MLOC_69338	-	3:452040720-452041513	XZ56C	X56LN	OK	3.25278	6.83479	1.07123	2.26009	0.00275	0.0202543	yes		Uncharacterized protein [Source:UniProtKB/TrEMBL;Acc:M0YHB0]	AT5G14130	PER55	Peroxidase superfamily protein [Source:TAIR_LOCUS;Acc:AT5G14130]		GO:0003674;GO:0004601;GO:0006950;GO:0006979;GO:0008150;GO:0016491;GO:0020037;GO:0043167;GO:0046872;GO:0055114
MLOC_69571	-	2:588830818-588833637	XZ56C	X56LN	OK	62.3602	41.876	-0.574503	-2.25724	0.0019	0.0149832	yes		Uncharacterized protein [Source:UniProtKB/TrEMBL;Acc:M0YI72]	AT4G36220	FAH1	ferulic acid 5-hydroxylase 1 [Source:TAIR_LOCUS;Acc:AT4G36220]		GO:0003674;GO:0004497;GO:0005506;GO:0008150;GO:0009055;GO:0016491;GO:0016705;GO:0020037;GO:0043167;GO:0046872;GO:0055114
MLOC_69589	-	6:27070964-27071909	XZ56C	X56LN	OK	95.0141	147.296	0.632509	2.50258	0.0007	0.00654592	yes		Uncharacterized protein [Source:UniProtKB/TrEMBL;Acc:M0YI94]	AT2G15220	F15A23.4/AT2G15220	Plant basic secretory protein (BSP) family protein [Source:TAIR_LOCUS;Acc:AT2G15220]	PBSP domain-containing protein		IPR007541:Uncharacterised protein family, basic secretory protein	PF04450:Plant Basic Secretory Protein						LOC_Os10g34920	Unavailable	ABRE_AB13_VP1 DREB_AP2_EREBP Nac_box_NAC OsIRO2_bHLH ABRE_bZIP	GEO-DROUGHT,
MLOC_6966	-	morex_contig_1384080:7-211	XZ56C	X56LN	OK	7.67538	0	#NAME?	#NAME?	0.00695	0.042441	yes		Uncharacterized protein [Source:UniProtKB/TrEMBL;Acc:M0YII7]
MLOC_69777	-	1:311345700-311346922	XZ56C	X56LN	OK	19.309	8.5152	-1.18116	-2.04166	0.0011	0.00954796	yes		Uncharacterized protein [Source:UniProtKB/TrEMBL;Acc:M0YIV3]	AT1G24620	CML25	EF hand calcium-binding protein family [Source:TAIR_LOCUS;Acc:AT1G24620]	calmodulin like 23 LENGTH=157	GO:0003674;GO:0005509;GO:0043167	IPR002048:Calcium-binding EF-hand;IPR018247:EF-Hand 1, calcium-binding site;IPR018248:EF-hand;IPR018249:EF-HAND 2	PF00036:EF hand	ko04626
MLOC_69795	-	5:405362007-405365077	XZ56C	X56LN	OK	1.77677	3.39109	0.932492	1.9586	0.00825	0.0484725	yes		S-adenosylmethionine decarboxylase proenzyme [Source:UniProtKB/TrEMBL;Acc:F2DNX4]	AT3G02470	SAMDC	S-adenosylmethionine decarboxylase [Source:TAIR_LOCUS;Acc:AT3G02470]	S-adenosylmethionine decarboxylase proenzyme	GO:0003674;GO:0004014;GO:0006557;GO:0006596;GO:0006597;GO:0006790;GO:0008150;GO:0008295;GO:0009058;GO:0016829;GO:0016831;GO:0034641;GO:0044281	IPR001985:S-adenosylmethionine decarboxylase;IPR018166:S-adenosylmethionine decarboxylase, conserved site	PF01536:Adenosylmethionine decarboxylase	ko00270	AT3G02470	Encodes a S-adenosylmethionine decarboxylase involved in polyamine biosynthesis.	Myb_box3_MYB Myb_box1_MYB HSE1_HSF Myb_box5_MYB W_box_WRKY Myb_box2_MYB AuxRE_ARF G_box_bHLH N_box_bHLH	RARGE-ABA
MLOC_69912	-	2:72905208-72907133	XZ56C	X56LN	OK	13.5072	21.9227	0.698697	2.35646	0.0012	0.0102621	yes		Uncharacterized protein [Source:UniProtKB/TrEMBL;Acc:M0YJC5]	AT4G11290	PER39	Peroxidase superfamily protein [Source:TAIR_LOCUS;Acc:AT4G11290]	Peroxidase 66, putative, expressed	GO:0003674;GO:0004601;GO:0006950;GO:0006979;GO:0008150;GO:0016491;GO:0020037;GO:0043167;GO:0046872;GO:0055114	IPR002016:Haem peroxidase, plant/fungal/bacterial	PF00141:Peroxidase		AT4G11290	peroxidase, putative Identical to Peroxidase 39 precursor (EC 1.11.1.7) (Atperox P39) (ATP19a) (PER39) [Arabidopsis Thaliana] (GB:Q9SUT2GB:Q96508) similar to RCI3 (RARE COLD INDUCIBLE GENE 3), peroxidase [Arabidopsis thaliana] (TAIR:AT1G05260.1) similar to CBRCI35 [Capsella bursa-pastoris] (GB:AAT72298.1) contains InterPro domain Haem peroxidase (InterPro:IPR010255) contains InterPro domain Haem …	Myb_box1_MYB Myb_box5_MYB W_box_WRKY AuxRE_ARF N_box_bHLH	DRASTIC-COLD, DRASTIC-NACL
MLOC_69951	-	1:157708991-157710788	XZ56C	X56LN	OK	88.0435	63.1487	-0.479464	-1.86656	0.00775	0.0462217	yes		Predicted protein; Uncharacterized protein [Source:UniProtKB/TrEMBL;Acc:F2D183]	AT5G64700		nodulin MtN21 /EamA-like transporter family protein [Source:TAIR_LOCUS;Acc:AT5G64700]	Nodulin MtN21 /EamA-like transporter family protein	GO:0005575;GO:0016020	IPR000620:Drug/metabolite transporter	PF00892:EamA-like transporter family
MLOC_69983	-	5:507503041-507503641	XZ56C	X56LN	OK	162.837	107.186	-0.603305	-2.2861	0.00135	0.0113133	yes		Uncharacterized protein [Source:UniProtKB/TrEMBL;Acc:M0YJL6]
MLOC_70239	-	2:530638608-530640207	XZ56C	X56LN	OK	119.127	85.5238	-0.478101	-1.9276	0.00595	0.0375427	yes		Predicted protein; Uncharacterized protein [Source:UniProtKB/TrEMBL;Acc:F2DFF0]	AT5G65030		unknown protein; BEST Arabidopsis thaliana protein match is: unknown protein (TAIR:AT5G10210.1); Has 1807 Blast hits to 1807 proteins in 277 species: Archae - 0; Bacteria - 0; Metazoa - 736; Fungi - 347; Plants - 385; Viruses - 0; Other Eukaryotes - /.../source: NCBI BLink). [Source:TAIR_LOCUS;Acc:AT5G65030]	unknown protein; BEST Arabidopsis thaliana protein match is: unknown protein . LENGTH=202
MLOC_7044	-	7:589856584-589857536	XZ56C	X56LN	OK	33.5043	21.862	-0.615921	-1.95068	0.0068	0.0417219	yes		Uncharacterized protein [Source:UniProtKB/TrEMBL;Acc:M0YL43]	AT3G59080	F17J16_130	Eukaryotic aspartyl protease family protein [Source:TAIR_LOCUS;Acc:AT3G59080]		GO:0003674;GO:0004190;GO:0006508;GO:0008150;GO:0008233
MLOC_70664	-	5:492844344-492848069	XZ56C	X56LN	OK	81.8185	131.501	0.684579	2.72891	5e-05	0.000650355	yes		Lipoxygenase [Source:UniProtKB/TrEMBL;Acc:F2D961]	AT3G22400	LOX5	PLAT/LH2 domain-containing lipoxygenase family protein [Source:TAIR_LOCUS;Acc:AT3G22400]	Lipoxygenase	GO:0003674;GO:0005506;GO:0005515;GO:0006629;GO:0006633;GO:0008150;GO:0009058;GO:0016165;GO:0016491;GO:0016702;GO:0031408;GO:0043167;GO:0044281;GO:0046872;GO:0051213;GO:0055114	IPR000907:Lipoxygenase;IPR001024:Lipoxygenase, LH2;IPR001246:Lipoxygenase, plant;IPR013819:Lipoxygenase, C-terminal;IPR020833:Lipoxygenase, iron binding site;IPR020834:Lipoxygenase, conserved site	PF00305:Lipoxygenase;PF01477:PLAT/LH2 domain
MLOC_70747	-	7:539275339-539278223	XZ56C	X56LN	OK	2.98576	8.51611	1.51209	3.11973	0.0002	0.00224095	yes		Uncharacterized protein [Source:UniProtKB/TrEMBL;Acc:M0YM93]	AT1G12940	ATNRT2.5	nitrate transporter2.5 [Source:TAIR_LOCUS;Acc:AT1G12940]	Nitrate transporter, putative	GO:0005773;GO:0005774;GO:0009705;GO:0015112;GO:0015706;GO:0016020;GO:0016021;GO:0042128;GO:0055085
MLOC_70804	-	3:12041353-12042121	XZ56C	X56LN	OK	51.7053	32.1747	-0.684384	-2.27362	0.002	0.0156198	yes		Uncharacterized protein [Source:UniProtKB/TrEMBL;Acc:M0YMG2]
MLOC_70835	-	2:417509365-417510849	XZ56C	X56LN	OK	8.97342	5.10901	-0.812613	-1.93098	0.00735	0.0443511	yes		Cytochrome b6-f complex iron-sulfur subunit [Source:UniProtKB/TrEMBL;Acc:F2CZH5]	AT4G03280	PETC	photosynthetic electron transfer C [Source:TAIR_LOCUS;Acc:AT4G03280]		GO:0000165;GO:0002376;GO:0003674;GO:0005515;GO:0005575;GO:0005622;GO:0005623;GO:0005737;GO:0005886;GO:0005975;GO:0006091;GO:0006098;GO:0006364;GO:0006461;GO:0006605;GO:0006612;GO:0006810;GO:0006950;GO:0007165;GO:0008121;GO:0008150;GO:0009056;GO:0009058;GO:0009409;GO:0009496;GO:0009507;GO:0009512;GO:0009534;GO:0009535;GO:0009536;GO:0009579;GO:0009595;GO:0009657;GO:0009697;GO:0009767;GO:0009814;GO:…
MLOC_70931	-	7:91928059-91929315	XZ56C	X56LN	OK	8.03506	4.52861	-0.82724	-2.06242	0.00485	0.0319373	yes		Predicted protein; Uncharacterized protein [Source:UniProtKB/TrEMBL;Acc:F2E3Z6]	AT1G21910	DREB26	Integrase-type DNA-binding superfamily protein [Source:TAIR_LOCUS;Acc:AT1G21910]		GO:0001071;GO:0003674;GO:0003677;GO:0003700;GO:0005575;GO:0005622;GO:0005623;GO:0005634;GO:0006351;GO:0006355;GO:0008150;GO:0009058;GO:0034641;GO:0043226;GO:1900030
MLOC_71267	-	3:142033559-142035725	XZ56C	X56LN	OK	241.591	467.905	0.953648	3.82593	5e-05	0.000650355	yes		Uncharacterized protein [Source:UniProtKB/TrEMBL;Acc:M0YNT4]	AT2G25810	TIP4;1	tonoplast intrinsic protein 4;1 [Source:TAIR_LOCUS;Acc:AT2G25810]	Aquaporin	GO:0003674;GO:0005215;GO:0005575;GO:0006810;GO:0008150;GO:0016020;GO:0016021	IPR000425:Major intrinsic protein	PF00230:Major intrinsic protein
MLOC_7133	-	7:331016933-331017448	XZ56C	X56LN	OK	95.7387	33.8044	-1.50189	-4.6766	5e-05	0.000650355	yes		Uncharacterized protein [Source:UniProtKB/TrEMBL;Acc:M0YP23]
MLOC_71395	-	4:503307128-503313137	XZ56C	X56LN	OK	5.42143	14.3958	1.4089	3.5184	0.00065	0.00615029	yes		Uncharacterized protein [Source:UniProtKB/TrEMBL;Acc:M0YPA0]	AT3G19184		AP2/B3-like transcriptional factor family protein [Source:TAIR_LOCUS;Acc:AT3G19184]	B3 domain-containing protein	GO:0003674;GO:0003677;GO:0005575;GO:0005622;GO:0005623;GO:0005634;GO:0006351;GO:0006355;GO:0008150;GO:0009058;GO:0034641;GO:0043226	IPR003340:Transcriptional factor B3	PF02362:B3 DNA binding domain
MLOC_71416	-	1:363632611-363633629	XZ56C	X56LN	OK	86.6274	58.0554	-0.577393	-2.17406	0.00235	0.0178298	yes		Predicted protein; Uncharacterized protein [Source:UniProtKB/TrEMBL;Acc:F2EHA8]					GO:0003674;GO:0004867;GO:0005575;GO:0005576;GO:0030234
MLOC_71536	-	5:456782607-456783430	XZ56C	X56LN	OK	17.8783	10.6753	-0.743929	-2.09665	0.0039	0.0268491	yes		Uncharacterized protein [Source:UniProtKB/TrEMBL;Acc:M0YPR0]	AT5G47920	AT5G47920/MCA23_26	unknown protein; BEST Arabidopsis thaliana protein match is: unknown protein (TAIR:AT5G13880.1); Has 1807 Blast hits to 1807 proteins in 277 species: Archae - 0; Bacteria - 0; Metazoa - 736; Fungi - 347; Plants - 385; Viruses - 0; Other Eukaryotes - /.../source: NCBI BLink). [Source:TAIR_LOCUS;Acc:AT5G47920]	unknown protein; BEST Arabidopsis thaliana protein match is: unknown protein . LENGTH=187
MLOC_71584	-	1:370216237-370218035	XZ56C	X56LN	OK	482.547	711.067	0.559314	2.101	0.00245	0.0184407	yes		Uncharacterized protein [Source:UniProtKB/TrEMBL;Acc:M0YQ04]	AT1G05260	RCI3	Peroxidase superfamily protein [Source:TAIR_LOCUS;Acc:AT1G05260]	Peroxidase 2	GO:0003674;GO:0004601;GO:0006950;GO:0006979;GO:0008150;GO:0016491;GO:0020037;GO:0043167;GO:0046872;GO:0055114	IPR002016:Haem peroxidase, plant/fungal/bacterial	PF00141:Peroxidase	ko00360
MLOC_71732	-	1H:26381988-26382192	XZ56C	X56LN	OK	0	11.1189	inf	#NAME?	0.002	0.0156198	yes		Uncharacterized protein [Source:UniProtKB/TrEMBL;Acc:M0YQE5]	AT1G62680		Pentatricopeptide repeat (PPR) superfamily protein [Source:TAIR_LOCUS;Acc:AT1G62680]
MLOC_71846	-	6:13844466-13844729	XZ56C	X56LN	OK	371.371	546.674	0.557818	2.00203	0.00465	0.0308931	yes		Uncharacterized protein [Source:UniProtKB/TrEMBL;Acc:M0YQR0]	AT5G27670	HTA7	histone H2A 7 [Source:TAIR_LOCUS;Acc:AT5G27670]		GO:0000786;GO:0003674;GO:0003677;GO:0005575;GO:0005622;GO:0005623;GO:0005634;GO:0005694;GO:0006259;GO:0006334;GO:0008150;GO:0022607;GO:0034641;GO:0043226;GO:0046982;GO:0051276;GO:0065003
MLOC_72009	-	3:21057957-21059852	XZ56C	X56LN	OK	5.11549	14.9111	1.54344	4.25055	5e-05	0.000650355	yes		Uncharacterized protein [Source:UniProtKB/TrEMBL;Acc:M0YRC7]	AT4G12300	CYP706A4	cytochrome P450, family 706, subfamily A, polypeptide 4 [Source:TAIR_LOCUS;Acc:AT4G12300]	Cytochrome P450, putative	GO:0003674;GO:0004497;GO:0005506;GO:0008150;GO:0009055;GO:0016491;GO:0016705;GO:0020037;GO:0043167;GO:0046872;GO:0055114	IPR001128:Cytochrome P450	PF00067:Cytochrome P450
MLOC_72498	-	1:164708670-164709650	XZ56C	X56LN	OK	11.0332	18.5462	0.749274	2.25901	0.00205	0.0159384	yes		Predicted protein; Uncharacterized protein [Source:UniProtKB/TrEMBL;Acc:F2D465]	AT2G15130		Plant basic secretory protein (BSP) family protein [Source:TAIR_LOCUS;Acc:AT2G15130]	PBSP domain-containing protein		IPR007541:Uncharacterised protein family, basic secretory protein	PF04450:Plant Basic Secretory Protein						LOC_Os10g34930	Functions in the storage of nutritious substrates.	ABRE_AB13_VP1 DREB_AP2_EREBP ABRE_bZIP	GEO-HEAT,
MLOC_72685	-	2:577520366-577521746	XZ56C	X56LN	OK	25.6207	42.6467	0.735126	2.65311	0.0001	0.00121701	yes		Uncharacterized protein [Source:UniProtKB/TrEMBL;Acc:M0YTC5]	AT3G19430		late embryogenesis abundant protein-related / LEA protein-related [Source:TAIR_LOCUS;Acc:AT3G19430]	Similarity to late embryogenesis abundant protein		IPR009646:Root cap	PF06830:Root cap
MLOC_72702	-	4:440991451-440994036	XZ56C	X56LN	OK	9.26301	17.1668	0.890068	2.75259	0.00025	0.0027208	yes		Branched-chain-amino-acid aminotransferase [Source:UniProtKB/TrEMBL;Acc:M0YTE8]	AT3G49680	ATBCAT-3	branched-chain aminotransferase 3 [Source:TAIR_LOCUS;Acc:AT3G49680]	Branched-chain-amino-acid aminotransferase	GO:0003674;GO:0003824;GO:0004084;GO:0006520;GO:0008150;GO:0008152;GO:0008483;GO:0009081;GO:0016740;GO:0044281;GO:0052654;GO:0052655;GO:0052656	IPR001544:Aminotransferase, class IV;IPR005786:Branched-chain amino acid aminotransferase II;IPR018300:Aminotransferase, class IV, conserved site	PF01063:Aminotransferase class IV	ko00280					LOC_Os03g12890	Catalysis of a biochemical reaction at physiological temperatures. In biologically catalyzed reactions, the reactants are known as substrates, and the catalysts are naturally occurring macromolecular substances known as enzymes. Enzymes possess specific binding sites for substrates, and are usually composed wholly or largely of protein, but RNA that has catalytic activity (ribozyme) is often also…	ABRE_AB13_VP1 DREB_AP2_EREBP	GEO-BACTERIAL BLIGHT,
MLOC_72727	-	3:453154188-453155697	XZ56C	X56LN	OK	25.9335	54.4841	1.07102	4.03476	5e-05	0.000650355	yes		Predicted protein; Uncharacterized protein [Source:UniProtKB/TrEMBL;Acc:F2CTB8]	AT4G11290	PER39	Peroxidase superfamily protein [Source:TAIR_LOCUS;Acc:AT4G11290]	Peroxidase 66, putative, expressed	GO:0003674;GO:0004601;GO:0006950;GO:0006979;GO:0008150;GO:0016491;GO:0020037;GO:0043167;GO:0046872;GO:0055114	IPR000823:Plant peroxidase;IPR002016:Haem peroxidase, plant/fungal/bacterial;IPR019793:Peroxidases heam-ligand binding site;IPR019794:Peroxidase, active site	PF00141:Peroxidase		AT4G11290	peroxidase, putative Identical to Peroxidase 39 precursor (EC 1.11.1.7) (Atperox P39) (ATP19a) (PER39) [Arabidopsis Thaliana] (GB:Q9SUT2GB:Q96508) similar to RCI3 (RARE COLD INDUCIBLE GENE 3), peroxidase [Arabidopsis thaliana] (TAIR:AT1G05260.1) similar to CBRCI35 [Capsella bursa-pastoris] (GB:AAT72298.1) contains InterPro domain Haem peroxidase (InterPro:IPR010255) contains InterPro domain Haem …	Myb_box1_MYB Myb_box5_MYB W_box_WRKY AuxRE_ARF N_box_bHLH	DRASTIC-COLD, DRASTIC-NACL
MLOC_72873	-	2:610036673-610037336	XZ56C	X56LN	OK	120.301	78.7228	-0.611798	-2.11195	0.003	0.0217384	yes		Uncharacterized protein [Source:UniProtKB/TrEMBL;Acc:M0YTX9]	AT5G66940	AT5G66940	Dof-type zinc finger DNA-binding family protein [Source:TAIR_LOCUS;Acc:AT5G66940]		GO:0003674;GO:0003677;GO:0006355;GO:0008150
MLOC_72974	-	3:452060698-452062069	XZ56C	X56LN	OK	41.9421	63.2786	0.59332	2.30984	0.0011	0.00954796	yes		Uncharacterized protein [Source:UniProtKB/TrEMBL;Acc:M0YU86]	AT5G64120	PER71	Peroxidase superfamily protein [Source:TAIR_LOCUS;Acc:AT5G64120]		GO:0003674;GO:0004601;GO:0006950;GO:0006979;GO:0008150;GO:0016491;GO:0020037;GO:0043167;GO:0046872;GO:0055114
MLOC_7328	-	3:522922585-522923469	XZ56C	X56LN	OK	91.3303	63.2327	-0.530422	-1.94026	0.00565	0.0360451	yes		Uncharacterized protein [Source:UniProtKB/TrEMBL;Acc:M0YV12]	AT1G02170	LOL3	metacaspase 1 [Source:TAIR_LOCUS;Acc:AT1G02170]		GO:0003674;GO:0004197;GO:0006508;GO:0008150;GO:0008233
MLOC_73358	-	1:372629028-372630600	XZ56C	X56LN	OK	62.8816	43.509	-0.531325	-2.00736	0.004	0.0273855	yes		Uncharacterized protein [Source:UniProtKB/TrEMBL;Acc:M0YV97]	AT5G44210	ERF9	erf domain protein 9 [Source:TAIR_LOCUS;Acc:AT5G44210]	Ethylene-responsive transcription factor 4	GO:0001071;GO:0003674;GO:0003677;GO:0003700;GO:0005575;GO:0005622;GO:0005623;GO:0005634;GO:0006351;GO:0006355;GO:0008150;GO:0009058;GO:0034641;GO:0043226	IPR001471:Pathogenesis-related transcriptional factor/ERF, DNA-binding	PF00847:AP2 domain
MLOC_73546	-	5:456973992-456975970	XZ56C	X56LN	OK	29.8642	18.1023	-0.722243	-2.29973	0.0013	0.0109653	yes		Uncharacterized protein [Source:UniProtKB/TrEMBL;Acc:M0YVT7]	AT4G22760	PCMP-E6	Tetratricopeptide repeat (TPR)-like superfamily protein [Source:TAIR_LOCUS;Acc:AT4G22760]	unknown protein; LOCATED IN: chloroplast; BEST Arabidopsis thaliana protein match is: unknown protein . LENGTH=255
MLOC_73772	-	2:548571207-548575874	XZ56C	X56LN	OK	11.5263	7.03613	-0.712078	-2.2507	0.00155	0.0126799	yes		Uncharacterized protein [Source:UniProtKB/TrEMBL;Acc:M0YWE9]	AT2G19130		S-locus lectin protein kinase family protein [Source:TAIR_LOCUS;Acc:AT2G19130]	Receptor-like protein kinase	GO:0000003;GO:0000166;GO:0003674;GO:0004672;GO:0004674;GO:0005524;GO:0006464;GO:0006468;GO:0008150;GO:0016301;GO:0016310;GO:0016740;GO:0016772;GO:0043167;GO:0048544	IPR000858:S-locus glycoprotein;IPR001480:Bulb-type lectin domain;IPR013227:PAN-2 domain;IPR017442:Serine/threonine-protein kinase-like domain	PF00069:Protein kinase domain;PF00954:S-locus glycoprotein family;PF01453:D-mannose binding lectin;PF08276:PAN-like domain
MLOC_73802	-	5:540036065-540037314	XZ56C	X56LN	OK	179.979	288.446	0.680472	2.70571	0.00035	0.00363445	yes		Uncharacterized protein [Source:UniProtKB/TrEMBL;Acc:M0YWH9]	AT5G50200	WR3	nitrate transmembrane transporters [Source:TAIR_LOCUS;Acc:AT5G50200]	High affinity nitrate transporter
MLOC_73925	-	7:91347426-91347849	XZ56C	X56LN	OK	0	1.36683	inf	#NAME?	0.00235	0.0178298	yes		Uncharacterized protein [Source:UniProtKB/TrEMBL;Acc:M0YWY9]	AT2G38870		Serine protease inhibitor, potato inhibitor I-type family protein [Source:TAIR_LOCUS;Acc:AT2G38870]	Subtilisin inhibitor	GO:0003674;GO:0004867;GO:0006950;GO:0008150;GO:0009611;GO:0030234	IPR000864:Proteinase inhibitor I13, potato inhibitor I	PF00280:Potato inhibitor I family		AT2G38870	protease inhibitor, putative similar to serine protease inhibitor, potato inhibitor I-type family protein [Arabidopsis thaliana] (TAIR:AT2G38900.1) similar to type I proteinase inhibitor-like protein [Citrus x paradisi] (GB:AAN76363.1) contains InterPro domain Proteinase inhibitor I13, potato inhibitor I (InterPro:IPR000864)	Myb_box3_MYB Myb_box1_MYB HSE1_HSF Myb_box5_MYB W_box_WRKY DREB_AP2_EREBP N_box_bHLH	--
MLOC_74048	-	1:38870718-38872786	XZ56C	X56LN	OK	301.74	453.364	0.587366	2.09709	0.00375	0.026027	yes		Uncharacterized protein [Source:UniProtKB/TrEMBL;Acc:M0YXC5]	AT4G37070	PLP1	Acyl transferase/acyl hydrolase/lysophospholipase superfamily protein [Source:TAIR_LOCUS;Acc:AT4G37070]	Patatin T5	GO:0003674;GO:0006629;GO:0008150;GO:0008152;GO:0016787	IPR002641:Patatin/Phospholipase A2-related	PF01734:Patatin-like phospholipase
MLOC_7410	-	5:474817691-474819025	XZ56C	X56LN	OK	14.8039	21.985	0.570539	1.85086	0.00825	0.0484725	yes		Uncharacterized protein [Source:UniProtKB/TrEMBL;Acc:M0YXI7]	AT3G19430		late embryogenesis abundant protein-related / LEA protein-related [Source:TAIR_LOCUS;Acc:AT3G19430]	Late embryogenesis abundant protein-like protein		IPR009646:Root cap	PF06830:Root cap
MLOC_74162	-	7:585738579-585739458	XZ56C	X56LN	OK	10.3547	3.81905	-1.43901	-3.06774	5e-05	0.000650355	yes		Uncharacterized protein [Source:UniProtKB/TrEMBL;Acc:M0YXP6]	AT5G42380	CML39	calmodulin like 37 [Source:TAIR_LOCUS;Acc:AT5G42380]	Calcium-binding EF-hand family protein LENGTH=146	GO:0003674;GO:0005509;GO:0043167	IPR018248:EF-hand	PF00036:EF hand	ko04626	AT5G42380	calmodulin-related protein, putative similar to calcium-binding EF hand family protein [Arabidopsis thaliana] (TAIR:AT1G76650.1) similar to regulator of gene silencing [Lycopersicon esculentum] (GB:AAT65969.1) contains InterPro domain EF-Hand type (InterPro:IPR011992) contains InterPro domain Calcium-binding EF-hand (InterPro:IPR002048)	Myb_box3_MYB Myb_box1_MYB HSE1_HSF Myb_box5_MYB W_box_WRKY G_box_bHLH N_box_bHLH GCC_box_AP2_EREBP	DRASTIC-DROUGHT
MLOC_7433	-	3:429214034-429218431	XZ56C	X56LN	OK	21.464	7.83647	-1.45364	-2.10084	0.0037	0.0257457	yes		Predicted protein; Uncharacterized protein [Source:UniProtKB/TrEMBL;Acc:F2CQ04]	AT1G29640	F15D2.20	Protein of unknown function, DUF584 [Source:TAIR_LOCUS;Acc:AT1G29640]	Protein of unknown function, DUF584 LENGTH=140		IPR007608:Protein of unknown function DUF584	PF04520:Protein of unknown function, DUF584
MLOC_74463	-	2:578849793-578850751	XZ56C	X56LN	OK	26.5054	45.0169	0.764178	2.68291	0.00015	0.00174275	yes		Uncharacterized protein [Source:UniProtKB/TrEMBL;Acc:M0YYJ3]	AT5G39160	GLP2A	RmlC-like cupins superfamily protein [Source:TAIR_LOCUS;Acc:AT5G39160]		GO:0003674;GO:0005575;GO:0005576;GO:0030145;GO:0043167;GO:0045735;GO:0046872
MLOC_74585	-	3:557007400-557008802	XZ56C	X56LN	OK	18.5209	30.5701	0.722963	2.4927	0.00055	0.00534135	yes		Predicted protein; Uncharacterized protein [Source:UniProtKB/TrEMBL;Acc:F2E0P4]	AT3G19430		late embryogenesis abundant protein-related / LEA protein-related [Source:TAIR_LOCUS;Acc:AT3G19430]	Similarity to late embryogenesis abundant protein		IPR009646:Root cap	PF06830:Root cap
MLOC_74676	-	1:374918749-374920606	XZ56C	X56LN	OK	11.3706	17.676	0.636485	2.12813	0.00235	0.0178298	yes		Uncharacterized protein [Source:UniProtKB/TrEMBL;Acc:M0YZ28]	AT2G26560	PLP2	phospholipase A 2A [Source:TAIR_LOCUS;Acc:AT2G26560]	Patatin-like protein	GO:0003674;GO:0006629;GO:0008150;GO:0008152;GO:0016787	IPR002641:Patatin/Phospholipase A2-related	PF01734:Patatin-like phospholipase		AT2G26560	encodes a lipid acyl hydrolase with wide substrate specificity that accumulates upon infection by fungal and bacterial pathogens. Protein is localized in the cytoplasm in healthy leaves, and in membranes in infected cells.	G_box2_bZIP Myb_box3_MYB Myb_box1_MYB Myb_box5_MYB W_box_WRKY AuxRE_ARF DREB_AP2_EREBP N_box_bHLH	DRASTIC-COLD, DRASTIC-NACL, RARGE-LIGHT, RARGE-NACL
MLOC_74692	-	7:96923045-96923798	XZ56C	X56LN	OK	8.46192	2.52861	-1.74264	-2.89678	0.0008	0.00731861	yes		Uncharacterized protein [Source:UniProtKB/TrEMBL;Acc:M0YZ45]
MLOC_74801	-	4:243709899-243711845	XZ56C	X56LN	OK	258.221	184.416	-0.485645	-1.97484	0.0048	0.0316761	yes		Predicted protein; Uncharacterized protein [Source:UniProtKB/TrEMBL;Acc:F2E777]	AT3G13230		RNA-binding KH domain-containing protein [Source:TAIR_LOCUS;Acc:AT3G13230]	Pre-rRNA-processing protein PNO1	GO:0003674;GO:0003723;GO:0006364;GO:0008150;GO:0034641;GO:0042254	IPR004087:K Homology;IPR018111:K Homology, type 1, subgroup	PF00013:KH domain
MLOC_74914	-	7:332700452-332702551	XZ56C	X56LN	OK	5.86995	2.7596	-1.08889	-1.99305	0.00595	0.0375427	yes		Uncharacterized protein [Source:UniProtKB/TrEMBL;Acc:M0YZU6]	AT4G09750	F17A8.100	NAD(P)-binding Rossmann-fold superfamily protein [Source:TAIR_LOCUS;Acc:AT4G09750]		GO:0000166;GO:0003674;GO:0005575;GO:0008150;GO:0008152;GO:0016491;GO:0055114
MLOC_7501	-	7:118108555-118111195	XZ56C	X56LN	OK	25.0265	13.0201	-0.942716	-2.91894	0.0001	0.00121701	yes		Uncharacterized protein [Source:UniProtKB/TrEMBL;Acc:M0Z063]	AT1G70090	GATL9	glucosyl transferase family 8 [Source:TAIR_LOCUS;Acc:AT1G70090]	Glycosyltransferase family GT8 protein	GO:0003674;GO:0016757	IPR002495:Glycosyl transferase, family 8	PF01501:Glycosyl transferase family 8
MLOC_75087	-	3:424116850-424119139	XZ56C	X56LN	OK	4.17018	12.5741	1.59227	4.31451	5e-05	0.000650355	yes		High affinity nitrate transporter NRT2.5; Uncharacterized protein [Source:UniProtKB/TrEMBL;Acc:A0EXC0]	AT1G12940	ATNRT2.5	nitrate transporter2.5 [Source:TAIR_LOCUS;Acc:AT1G12940]	Nitrate transporter	GO:0003674;GO:0005575;GO:0005886;GO:0006810;GO:0008150;GO:0015112;GO:0015706;GO:0016020;GO:0016021;GO:0022857;GO:0042128;GO:0055085	IPR011701:Major facilitator superfamily;IPR020846:Major facilitator superfamily domain	PF07690:Major Facilitator Superfamily
MLOC_75094	-	5:368000263-368002818	XZ56C	X56LN	OK	3.70255	1.92972	-0.940125	-2.15002	0.004	0.0273855	yes		Uncharacterized protein [Source:UniProtKB/TrEMBL;Acc:M0Z0I7]	AT1G60190	PUB19	ARM repeat superfamily protein [Source:TAIR_LOCUS;Acc:AT1G60190]	U-box domain-containing protein	GO:0000151;GO:0003674;GO:0004842;GO:0005488;GO:0005515;GO:0005575;GO:0005622;GO:0005623;GO:0006464;GO:0008150;GO:0016567;GO:0016874;GO:0043234	IPR000225:Armadillo;IPR003613:U box domain	PF00514:Armadillo/beta-catenin-like repeat;PF04564:U-box domain		AT1G60190	armadillo/beta-catenin repeat family protein / U-box domain-containing protein similar to armadillo/beta-catenin repeat family protein / U-box domain-containing protein [Arabidopsis thaliana] (TAIR:AT1G10560.1) similar to Os08g0415600 [Oryza sativa (japonica cultivar-group)] (GB:NP_001061806.1) similar to putative arm repeat protein [Oryza sativa (japonica cultivar-group)] (GB:BAC98577.1) contain…	Myb_box3_MYBMyb_box1_MYBHSE1_HSFMyb_box5_MYBAuxRE_ARFG_box_bHLH	DRASTIC-COLD, DRASTIC-NACL	LOC_Os09g21120	A protein complex that includes a ubiquitin-protein ligase and other proteins that may confer substrate specificity on the complex.	ABRE_AB13_VP1 DREB_AP2_EREBP Nac_box_NAC ABRE_bZIP G_box1_bZIP	GEO-DROUGHT,GEO-SALINITY,
MLOC_75375	-	3:477870075-477871624	XZ56C	X56LN	OK	42.6226	23.4922	-0.859435	-3.24214	5e-05	0.000650355	yes		Uncharacterized protein [Source:UniProtKB/TrEMBL;Acc:M0Z1C7]	AT2G36090		F-box family protein [Source:TAIR_LOCUS;Acc:AT2G36090]	F-box protein-like	GO:0003674;GO:0005515
MLOC_75441	-	6HL:1432032-1434132	XZ56C	X56LN	OK	32.3579	22.7062	-0.511036	-1.90103	0.0072	0.0436304	yes		Uncharacterized protein [Source:UniProtKB/TrEMBL;Acc:M0Z1G7]	AT5G39865		Glutaredoxin family protein [Source:TAIR_LOCUS;Acc:AT5G39865]	Glutaredoxin-like	GO:0003674;GO:0008150;GO:0009055;GO:0015035;GO:0016491;GO:0042592;GO:0045454	IPR002109:Glutaredoxin	PF00462:Glutaredoxin
MLOC_75528	-	1:6709158-6711279	XZ56C	X56LN	OK	44.9486	80.8278	0.846577	3.25832	5e-05	0.000650355	yes		Uncharacterized protein [Source:UniProtKB/TrEMBL;Acc:M0Z1R8]	AT5G54160	ATOMT1	O-methyltransferase 1 [Source:TAIR_LOCUS;Acc:AT5G54160]	O-methyltransferase	GO:0003674;GO:0008150;GO:0008168;GO:0008171;GO:0032259;GO:0046983	IPR001077:O-methyltransferase, family 2;IPR012967:Plant methyltransferase dimerisation	PF00891:O-methyltransferase;PF08100:Dimerisation domain		AT5G54160	A caffeic acid/5-hydroxyferulic acid O-methyltransferase. Interacts with 14-4-3 proteins in yeast 2 hybrid assay. AtOMT1 (At5g54160) encodes a flavonol 3’-O-methyltransferase that is highly active towards quercetin and myricetin. The substrate specificity identifies the enzyme as flavonol 3’-methyltransferase which replaces the former annotation of the gene to encode a caffeic acid/5-hydroxyferul…	Myb_box3_MYB Myb_box1_MYB HSE1_HSF Myb_box5_MYB W_box_WRKY AuxRE_ARF	DRASTIC-DROUGHT
MLOC_75886	-	6:403335411-403336639	XZ56C	X56LN	OK	3.86727	1.35994	-1.50777	-2.4041	0.0024	0.0181379	yes		CBF protein 1 [Source:UniProtKB/TrEMBL;Acc:G4XE91]	AT4G25470	CBF2	C-repeat/DRE binding factor 2 [Source:TAIR_LOCUS;Acc:AT4G25470]	Dehydration responsive element binding transcription factor 1B	GO:0001071;GO:0003674;GO:0003677;GO:0003700;GO:0005575;GO:0005622;GO:0005623;GO:0005634;GO:0006351;GO:0006355;GO:0008150;GO:0009058;GO:0034641;GO:0043226	IPR001471:Pathogenesis-related transcriptional factor/ERF, DNA-binding	PF00847:AP2 domain		AT4G25470	Encodes a member of the DREB subfamily A-1 of ERF/AP2 transcription factor family (CBF2). The protein contains one AP2 domain. There are six members in this subfamily, including CBF1, CBF2, and CBF3. This gene is involved in response to low temperature, abscisic acid, and circadian rhythm. Overexpressing this gene leads to increased freeze tolerance and induces the expression level of 85 cold-ind…	HSE1_HSF Myb_box5_MYB W_box_WRKY AuxRE_ARF DREB_AP2_EREBP G_box1_bZIP G_box_bHLH Myb_box4_MYB G_ABRE_bZIP	DRASTIC-COLD, STRESSLINK-COLD-DROUGHT-SALT
MLOC_76264	-	5:51035188-51035880	XZ56C	X56LN	OK	574.695	381.738	-0.590212	-2.34199	0.0009	0.00807342	yes		Uncharacterized protein [Source:UniProtKB/TrEMBL;Acc:M0Z370]
MLOC_76584	-	2:87595140-87596905	XZ56C	X56LN	OK	123.613	176.973	0.517695	2.07326	0.0033	0.0234794	yes		Uncharacterized protein [Source:UniProtKB/TrEMBL;Acc:M0Z404]	AT2G02990	RNS1	ribonuclease 1 [Source:TAIR_LOCUS;Acc:AT2G02990]	Ribonuclease 1	GO:0003674;GO:0003723;GO:0004518;GO:0033897	IPR001568:Ribonuclease T2	PF00445:Ribonuclease T2 family		AT2G02990	member of the ribonuclease T2 family, responds to inorganic phosphate starvation, and inhibits production of anthocyanin. Also involved in wound-induced signaling independent of jasmonic acid.	Myb_box1_MYB HSE1_HSF Myb_box5_MYB HBE_HB	DRASTIC-DROUGHT
MLOC_76682	-	2:17448579-17449881	XZ56C	X56LN	OK	45.7712	74.6395	0.705501	2.67936	0.00025	0.0027208	yes		Uncharacterized protein [Source:UniProtKB/TrEMBL;Acc:M0Z434]	AT1G20190	ATEXPA11	expansin 11 [Source:TAIR_LOCUS;Acc:AT1G20190]		GO:0000902;GO:0005575;GO:0005576;GO:0005618;GO:0005623;GO:0008150;GO:0009664;GO:0009826;GO:0009828;GO:0009831;GO:0016020;GO:0030312;GO:0040007;GO:0048856;GO:0071554
MLOC_76721	-	2:608415773-608419539	XZ56C	X56LN	OK	1.9972	0	#NAME?	#NAME?	0.0027	0.0199542	yes		Uncharacterized protein [Source:UniProtKB/TrEMBL;Acc:M0Z490]	AT4G10270	T9A4.6	Wound-responsive family protein [Source:TAIR_LOCUS;Acc:AT4G10270]	Wound induced protein		IPR022251:Protein of unknown function wound-induced	PF12609:Wound-induced protein
MLOC_77034	-	4:320806108-320807398	XZ56C	X56LN	OK	8.68398	4.34275	-0.999748	-2.19493	0.00215	0.0165747	yes		Uncharacterized protein; Universal stress protein 1561 [Source:UniProtKB/TrEMBL;Acc:D2XV77]	AT3G62550		Adenine nucleotide alpha hydrolases-like superfamily protein [Source:TAIR_LOCUS;Acc:AT3G62550]	Universal stress protein 1561	GO:0002238;GO:0003674;GO:0005575;GO:0005622;GO:0005623;GO:0005737;GO:0005773;GO:0006950;GO:0008150;GO:0016787;GO:0043226	IPR006015:Universal stress protein A;IPR006016:UspA	PF00582:Universal stress protein family		AT3G62550	universal stress protein (USP) family protein similar to ethylene-responsive protein, putative [Arabidopsis thaliana] (TAIR:AT1G09740.1) similar to universal stress protein family [Medicago truncatula] (GB:ABE78101.1) contains InterPro domain Universal stress protein (Usp) (InterPro:IPR006015) contains InterPro domain UspA (InterPro:IPR006016)	Myb_box3_MYB Myb_box1_MYB HSE1_HSF Myb_box5_MYB W_box_WRKY DREB_AP2_EREBP GCC_box_AP2_EREBP	RARGE-COLD	LOC_Os03g19270	Unavailable	DREB_AP2_EREBP OsIRO2_bHLH ABRE_bZIP	GEO-HEAT,
MLOC_77291	-	6HL:2666815-2669364	XZ56C	X56LN	OK	32.3697	15.1796	-1.09251	-4.12227	0.0004	0.00407389	yes		Uncharacterized protein [Source:UniProtKB/TrEMBL;Acc:M0Z543]	AT3G57560	NAGK	N-acetyl-l-glutamate kinase [Source:TAIR_LOCUS;Acc:AT3G57560]	Acetylglutamate kinase-like protein	GO:0003674;GO:0003991;GO:0004349;GO:0005575;GO:0005622;GO:0005623;GO:0005737;GO:0006520;GO:0006526;GO:0006561;GO:0008150;GO:0008652;GO:0009058;GO:0016301;GO:0016740;GO:0044281	IPR001048:Aspartate/glutamate/uridylate kinase	PF00696:Amino acid kinase family	ko00300
MLOC_77551	-	2:579998260-580000282	XZ56C	X56LN	OK	6.89091	4.18169	-0.720609	-1.93814	0.0068	0.0417219	yes		Uncharacterized protein [Source:UniProtKB/TrEMBL;Acc:M0Z5S1]	AT3G51550	FER	Malectin/receptor-like protein kinase family protein [Source:TAIR_LOCUS;Acc:AT3G51550]	Kinase, putative		IPR021720:Malectin	PF11721:Di-glucose binding within endoplasmic reticulum
MLOC_78645	-	2:114323511-114325806	XZ56C	X56LN	OK	17.8516	10.713	-0.736698	-1.91116	0.0074	0.0445912	yes		Predicted protein; Uncharacterized protein [Source:UniProtKB/TrEMBL;Acc:F2CXB4]	AT4G33520	PAA1	P-type ATP-ase 1 [Source:TAIR_LOCUS;Acc:AT4G33520]	Metal-transporting P-type ATPase-like protein	GO:0003674;GO:0005575;GO:0006810;GO:0006812;GO:0008150;GO:0016021;GO:0016887;GO:0019829;GO:0022857;GO:0030001;GO:0043167;GO:0046872	IPR006121:Heavy metal-associated domain, HMA;IPR017969:Heavy-metal-associated, conserved site	PF00403:Heavy-metal-associated domain
MLOC_78939	-	2:12620603-12621849	XZ56C	X56LN	OK	110.697	77.1196	-0.521441	-2.02847	0.0039	0.0268491	yes		Uncharacterized protein [Source:UniProtKB/TrEMBL;Acc:M0Z8H0]
MLOC_79223	-	1:411892951-411899228	XZ56C	X56LN	OK	35.5472	18.5162	-0.94095	-3.50614	5e-05	0.000650355	yes		Uncharacterized protein [Source:UniProtKB/TrEMBL;Acc:M0Z8W0]	AT1G08320	TGA9	bZIP transcription factor family protein [Source:TAIR_LOCUS;Acc:AT1G08320]		GO:0001071;GO:0003674;GO:0003677;GO:0003700;GO:0006351;GO:0006355;GO:0008150;GO:0009058;GO:0034641;GO:0043565
MLOC_79308	-	morex_contig_8440:0-932	XZ56C	X56LN	OK	37.9002	57.2173	0.594244	2.17265	0.002	0.0156198	yes		Uncharacterized protein [Source:UniProtKB/TrEMBL;Acc:M0Z8Y9]	AT5G13870	EXGT-A4	xyloglucan endotransglucosylase/hydrolase 5 [Source:TAIR_LOCUS;Acc:AT5G13870]		GO:0003674;GO:0004553;GO:0005575;GO:0005576;GO:0005618;GO:0005623;GO:0005975;GO:0006073;GO:0008150;GO:0016757;GO:0016762;GO:0016798;GO:0030312;GO:0048046
MLOC_80218	-	2:557846711-557847840	XZ56C	X56LN	OK	99.9367	69.4542	-0.524952	-2.05055	0.00375	0.026027	yes		Uncharacterized protein [Source:UniProtKB/TrEMBL;Acc:M0ZAD9]	AT1G63440	HMA5	heavy metal atpase 5 [Source:TAIR_LOCUS;Acc:AT1G63440]		GO:0003674;GO:0005575;GO:0006810;GO:0006812;GO:0006825;GO:0008150;GO:0016020;GO:0016021;GO:0016887;GO:0019829;GO:0022857;GO:0043682
MLOC_80586	-	6:386385272-386387077	XZ56C	X56LN	OK	61.8285	41.4642	-0.576404	-2.2028	0.00165	0.0133522	yes		Uncharacterized protein [Source:UniProtKB/TrEMBL;Acc:M0ZB03]	AT4G16820	PLA-I{beta]2	alpha/beta-Hydrolases superfamily protein [Source:TAIR_LOCUS;Acc:AT4G16820]		GO:0003674;GO:0004806;GO:0006629;GO:0008150;GO:0016787
MLOC_81086	-	morex_contig_943549:4-207	XZ56C	X56LN	OK	3.94596	0	#NAME?	#NAME?	0.0078	0.0463684	yes		Uncharacterized protein [Source:UniProtKB/TrEMBL;Acc:M0ZBN6]
MLOC_81813	-	7:35652261-35652914	XZ56C	X56LN	OK	45.99	29.9537	-0.618586	-1.96863	0.00485	0.0319373	yes		Uncharacterized protein [Source:UniProtKB/TrEMBL;Acc:M0ZCX7]
MLOC_81847	-	1:317054671-317054941	XZ56C	X56LN	OK	1.8197	0	#NAME?	#NAME?	0.0078	0.0463684	yes		Uncharacterized protein [Source:UniProtKB/TrEMBL;Acc:M0ZD12]	AT3G24255		RNA-directed DNA polymerase (reverse transcriptase)-related family protein [Source:TAIR_LOCUS;Acc:AT3G24255]	Retrotransposon protein, putative, unclassified
MLOC_82055	-	2:537078215-537078964	XZ56C	X56LN	OK	58.2155	30.5466	-0.93039	-3.23596	5e-05	0.000650355	yes		Uncharacterized protein [Source:UniProtKB/TrEMBL;Acc:M0ZDH2]
MLOC_82087	-	6HL:1603543-1604758	XZ56C	X56LN	OK	13.1049	7.56817	-0.792092	-2.26242	0.00135	0.0113133	yes		Uncharacterized protein [Source:UniProtKB/TrEMBL;Acc:M0ZDI9]	AT3G07040	RPM1	NB-ARC domain-containing disease resistance protein [Source:TAIR_LOCUS;Acc:AT3G07040]	Leaf rust resistance protein Lr10	GO:0003674;GO:0043167;GO:0043531	IPR002182:NB-ARC	PF00931:NB-ARC domain
MLOC_920	-	morex_contig_1076473:0-269	XZ56C	X56LN	OK	1.58193	0	#NAME?	#NAME?	0.0078	0.0463684	yes		Uncharacterized protein [Source:UniProtKB/TrEMBL;Acc:M0ZEP0]
