# Supplementary material for: Transcriptomic analysis reveals adaptive strategies to chronic low nitrogen in Tibetan wild barley
Source: BMC Plant Biol. 2019 Feb 11;19:68. doi: 10.1186/s12870-019-1668-3 (PMC6371475; doi:10.1186/s12870-019-1668-3)
Supplement: Supplementary file 7 — Table S6. DEGs consistently expressed at three time points under low N stress in each genotype (XLSX 13 kb) [file 12870_2019_1668_MOESM7_ESM.xlsx]

## Sheet: 1
Gene ID	XZ149-6 h	XZ149-48 h	XZ149-12 d	XZ56-6 h	XZ56-48 h	XZ56-12 d	Description
MLOC_74463	-2.16729	-0.922925	-1.26492	1.34722		0.764178	Germin-like protein 2-1
MLOC_61137	-1.82899	-0.714031	-0.693059			-0.719844	Hypothetical protein TRIUR3_01927
MLOC_29498	-1.15626	-0.77052	-0.744788				Germin-like protein 2-1
MLOC_64448	-1.05886	-0.901899	-0.762334			-0.869145	Hypothetical protein TRIUR3_06715
MLOC_5209	-0.872395	-0.84204	-0.853267				Glutamine dumper 4
MLOC_22698	-0.795451	-1.15313	-0.717692	-0.616823			Constans-like protein co5
MLOC_74834	-0.79468	-0.468562	-0.67097				Expansin protein
MLOC_36834	-0.770707	-0.98187	-1.30218			-0.620087	Tyrosine phosphatase family protein
MLOC_20442	-0.735289	-1.08713	-0.877113		-0.585623	-0.73987	Prolamin bindng factor
MLOC_36386	-0.687344	-1.22135	-0.806483	-0.669973	-0.691829		Amino acid transporter-like protein
MLOC_38932	-0.665473	-1.25887	-0.960332	-0.594063	-0.883214		BTB and TAZ domain-containing protein 1-like
MLOC_67856	-0.652123	-1.26602	-0.665169	-0.66249	-0.568451		Uncharacterized protein
MLOC_58488	-0.647296	-1.31083	-0.769953				Beta-amylase, putative
MLOC_51907	-0.540673	-0.553462	-0.642049				Phi-1-like phosphate-induced protein
MLOC_81198	-0.50454	-0.623977	-0.649552		-0.514073		Probable transporter MCH1
MLOC_70406	0.478774	0.520505	0.488736				Receptor-like protein kinase At3g21340-like
MLOC_70963	0.585589	0.630199	0.570229	0.85589			Protein zinc induced facilitator-like 1-like
MLOC_59508	0.601614	1.7028	0.813756	0.88074	0.967364	0.564008	Nitrate transporter
MLOC_30704	0.627977	0.703829	0.698826				Serine-rich protein-related
MLOC_3053	0.664365	1.46964	0.823664	0.695552		0.670769	High affinity nitrate transporter
MLOC_4518	0.7129	0.923193	0.484116				Haloacid dehalogenase-like hydrolase family protein, putative, expressed
MLOC_5316	0.759603	0.827043	0.651233			0.51304	Remorin
MLOC_72009	0.917063	1.39704	0.844219	0.714775		1.54344	Flavonoid 3 -hydroxylase-like
MLOC_52621	0.95452	4.24631	2.04492	1.51825	1.09703	1.31623	Nitrate transporter, putative
MLOC_73851	0.969347	1.18245	0.751117				Acyl transferase
MLOC_76682	0.97437	1.64201	0.715081			0.705501	Alpha-expansin expa1
MLOC_34709	1.05309	0.771631	0.504799	1.01767			1-Aminocyclopropane-1-carboxylate oxidase
MLOC_66515	1.2138	1.05553	0.520308	1.05687		0.62832	Ent-kaurenoic acid oxidase 1-like
MLOC_58437	1.21633	2.32534	2.37973	0.965577		0.601607	Nitrate transporter, putative
MLOC_5765		-1.24147		-0.668727	-0.818972	-0.548915	Predicted protein
MLOC_55407	-0.569288	-0.603979		-0.516081	-0.87184	-0.602468	Methyltransferase-like protein
MLOC_6463				-0.501592	-0.61623	-0.603793	Cytokinin riboside 5'-monophosphate phosphoribohydrolase
MLOC_73802		2.23072	1.00299	0.469818	0.718206	0.680472	High affinity nitrate transporter
MLOC_54916	0.998463			0.559016	0.735334	0.958302	Epoxide hydrolase, putative, expressed
MLOC_38136		1.76082	1.58749	0.79003	0.793105	0.988156	Predicted protein
MLOC_59508	0.601614	1.7028	0.813756	0.88074	0.967364	0.564008	Nitrate transporter
MLOC_75087		1.22745	1.31242	1.19373	1.51382	1.59227	Nitrate transporter
MLOC_52621	0.95452	4.24631	2.04492	1.51825	1.09703	1.31623	Nitrate transporter, putative
MLOC_54601	-0.880857	1.30386	0.631222	1.94331	2.19073	1.3661	nodulin MtN21 /EamA-like transporter family protein
MLOC_1673	2.13553		3.26536	2.26415	2.19998	1.98802	Nitrate transporter
