# Supplementary material for: Transcriptomic analysis reveals adaptive strategies to chronic low nitrogen in Tibetan wild barley
Source: BMC Plant Biol. 2019 Feb 11;19:68. doi: 10.1186/s12870-019-1668-3 (PMC6371475; doi:10.1186/s12870-019-1668-3)
Supplement: Supplementary file 9 — Table S7. Enzymes and sequences in one KEGG pathway (XLSX 12 kb) [file 12870_2019_1668_MOESM9_ESM.xlsx]

## Sheet: S6 one pathway-blast2go_kegg_20
Pathway	Pathway ID	#Enzs in Pathway	Enzyme	#Seqs of Enzyme	Seqs
Phenylpropanoid biosynthesis	map00940	2	ec:3.2.1.21 - gentiobiase, ec:1.11.1.7 - lactoperoxidase	3, 14	MLOC_32633.1, MLOC_73077.1, MLOC_66740.1, MLOC_71584.1, MLOC_61102.1, MLOC_71338.1, MLOC_72727.1, MLOC_54893.1, MLOC_37675.1, MLOC_60157.1, MLOC_69912.1, MLOC_72974.1, MLOC_15491.1, MLOC_4683.1, MLOC_54023.1, MLOC_69338.1, MLOC_14804.1
Glycolysis / Gluconeogenesis	map00010	2	ec:1.1.1.27 - dehydrogenase, ec:2.3.1.12 - acetyltransferase	1, 1	MLOC_62815.1, MLOC_64363.1
Glutathione metabolism	map00480	3	ec:2.5.1.18 - transferase, ec:6.3.2.3 - synthase, ec:1.11.1.11 - peroxidase	2, 1, 1	MLOC_36602.1, MLOC_12564.1, MLOC_19025.1, MLOC_14804.1
Pyruvate metabolism	map00620	3	ec:1.1.1.27 - dehydrogenase, ec:2.3.1.12 - acetyltransferase, ec:2.7.9.1 - phosphate dikinase	1, 1, 1	MLOC_62815.1, MLOC_64363.1, MLOC_2531.1
Cyanoamino acid metabolism	map00460	1	ec:3.2.1.21 - gentiobiase	3	MLOC_32633.1, MLOC_73077.1, MLOC_66740.1
Pantothenate and CoA biosynthesis	map00770	1	ec:2.6.1.42 - transaminase	1	MLOC_72702.1
Betalain biosynthesis	map00965	1	ec:2.1.1.6 - O-methyltransferase	1	MLOC_75528.1
Caffeine metabolism	map00232	1	ec:1.17.3.2 - oxidase	1	MLOC_6141.1
Photosynthesis	map00195	1	ec:1.10.9.1 - reductase	1	MLOC_70835.1
Biosynthesis of antibiotics	map01130	7	ec:2.7.2.8 - kinase, ec:2.3.1.1 - N-acetyltransferase, ec:1.1.1.27 - dehydrogenase, ec:2.3.1.168 - (2-methylpropanoyl)transferase, ec:2.3.1.12 - acetyltransferase, ec:3.1.3.25 - phosphatase, ec:2.6.1.42 - transaminase	1, 1, 1, 1, 1, 1, 1	MLOC_77291.1, MLOC_77291.1, MLOC_62815.1, MLOC_64363.1, MLOC_64363.1, MLOC_12153.12, MLOC_72702.1
Steroid hormone biosynthesis	map00140	1	ec:2.1.1.6 - O-methyltransferase	1	MLOC_75528.1
Purine metabolism	map00230	4	ec:3.6.1.15 - phosphatase, ec:3.6.1.3 - adenylpyrophosphatase, ec:1.17.1.4 - dehydrogenase, ec:1.17.3.2 - oxidase	12, 8, 1, 1	MLOC_60304.1, MLOC_63336.11, MLOC_42299.1, MLOC_63336.10, MLOC_5957.1, MLOC_63336.1, MLOC_76334.1, MLOC_65597.1, MLOC_81847.1, MLOC_80218.1, MLOC_14294.1, MLOC_62487.1, MLOC_60304.1, MLOC_42299.1, MLOC_5957.1, MLOC_76334.1, MLOC_81847.1, MLOC_80218.1, MLOC_14294.1, MLOC_62487.1, MLOC_6141.1, MLOC_6141.1
Carotenoid biosynthesis	map00906	1	ec:1.3.5.6 - desaturase	1	MLOC_57501.1
Glycerolipid metabolism	map00561	1	ec:3.1.1.3 - lipase	1	MLOC_80586.1
Valine, leucine and isoleucine biosynthesis	map00290	1	ec:2.6.1.42 - transaminase	1	MLOC_72702.1
Arginine biosynthesis	map00220	2	ec:2.7.2.8 - kinase, ec:2.3.1.1 - N-acetyltransferase	1, 1	MLOC_77291.1, MLOC_77291.1
Valine, leucine and isoleucine degradation	map00280	2	ec:2.3.1.168 - (2-methylpropanoyl)transferase, ec:2.6.1.42 - transaminase	1, 1	MLOC_64363.1, MLOC_72702.1
Drug metabolism - cytochrome P450	map00982	2	ec:1.14.13.8 - monooxygenase, ec:2.5.1.18 - transferase	1, 2	MLOC_6748.1, MLOC_36602.1, MLOC_12564.1
Galactose metabolism	map00052	4	ec:3.2.1.26 - invertase, ec:2.4.1.123 - 3-alpha-galactosyltransferase, ec:2.4.1.82 - galactosyltransferase, ec:2.4.1.67 - galactosyltransferase	1, 2, 1, 1	MLOC_60412.1, MLOC_44303.10, MLOC_16176.1, MLOC_66151.1, MLOC_66151.1
Amino sugar and nucleotide sugar metabolism	map00520	2	ec:5.1.3.18 - 3,5-epimerase, ec:3.2.1.14 - ChiC	1, 3	MLOC_44090.1, MLOC_48766.1, MLOC_68184.1, MLOC_69218.1
Flavonoid biosynthesis	map00941	1	ec:5.5.1.6 - isomerase	1	MLOC_68184.1
Metabolism of xenobiotics by cytochrome P450	map00980	1	ec:2.5.1.18 - transferase	2	MLOC_36602.1, MLOC_12564.1
Nitrogen metabolism	map00910	1	ec:4.2.1.1 - anhydrase	1	MLOC_78779.1
Pentose and glucuronate interconversions	map00040	2	ec:3.1.1.11 - pectin demethoxylase, ec:4.2.2.2 - lyase	1, 1	MLOC_65390.1, MLOC_59629.1
Tyrosine metabolism	map00350	1	ec:2.1.1.6 - O-methyltransferase	1	MLOC_75528.1
Aminobenzoate degradation	map00627	1	ec:3.1.3.41 - nitrophenyl phosphatase	10	MLOC_12153.12, MLOC_56252.11, MLOC_59991.1, MLOC_4115.1, MLOC_36834.1, MLOC_56252.1, MLOC_56081.1, MLOC_11773.1, MLOC_6488.1, MLOC_67251.1
Glucosinolate biosynthesis	map00966	1	ec:2.6.1.42 - transaminase	1	MLOC_72702.1
Oxidative phosphorylation	map00190	1	ec:1.10.2.2 - reductase	1	MLOC_70835.1
Riboflavin metabolism	map00740	1	ec:3.1.3.2 - phosphatase	1	MLOC_6488.1
Glycerophospholipid metabolism	map00564	1	ec:3.1.4.46 - phosphodiesterase	1	MLOC_4597.1
Phosphatidylinositol signaling system	map04070	1	ec:3.1.3.25 - phosphatase	1	MLOC_12153.12
Thiamine metabolism	map00730	1	ec:3.6.1.15 - phosphatase	12	MLOC_60304.1, MLOC_63336.11, MLOC_42299.1, MLOC_63336.10, MLOC_5957.1, MLOC_63336.1, MLOC_76334.1, MLOC_65597.1, MLOC_81847.1, MLOC_80218.1, MLOC_14294.1, MLOC_62487.1
Cysteine and methionine metabolism	map00270	6	ec:4.1.1.50 - decarboxylase, ec:2.7.1.100 - kinase, ec:1.1.1.27 - dehydrogenase, ec:6.3.2.3 - synthase, ec:2.1.1.5 - S-methyltransferase, ec:2.6.1.42 - transaminase	1, 1, 1, 1, 1, 1	MLOC_69795.1, MLOC_37710.1, MLOC_62815.1, MLOC_19025.1, MLOC_37381.1, MLOC_72702.1
Inositol phosphate metabolism	map00562	1	ec:3.1.3.25 - phosphatase	1	MLOC_12153.12
Carbon fixation pathways in prokaryotes	map00720	1	ec:2.7.9.1 - phosphate dikinase	1	MLOC_2531.1
Glycine, serine and threonine metabolism	map00260	2	ec:2.1.1.5 - S-methyltransferase, ec:4.1.2.5 - aldolase	1, 1	MLOC_37381.1, MLOC_67489.1
Starch and sucrose metabolism	map00500	8	ec:3.2.1.21 - gentiobiase, ec:3.2.1.2 - saccharogen amylase, ec:3.2.1.26 - invertase, ec:3.2.1.39 - endo-1,3-beta-D-glucosidase, ec:2.4.1.15 - synthase (UDP-forming), ec:2.4.1.12 - synthase (UDP-forming), ec:3.1.3.12 - trehalose 6-phosphatase, ec:3.2.1.48 - alpha-glucosidase	3, 1, 1, 1, 1, 2, 5, 1	MLOC_32633.1, MLOC_73077.1, MLOC_66740.1, MLOC_58488.1, MLOC_60412.1, MLOC_73077.1, MLOC_11773.1, MLOC_19594.1, MLOC_64411.1, MLOC_4115.1, MLOC_56252.1, MLOC_11773.1, MLOC_56252.11, MLOC_59991.1, MLOC_60412.1
Drug metabolism - other enzymes	map00983	3	ec:2.7.1.48 - kinase, ec:3.1.1.1 - ali-esterase, ec:1.17.3.2 - oxidase	1, 3, 1	MLOC_75454.1, MLOC_12266.11, MLOC_80586.1, MLOC_65390.1, MLOC_6141.1
Ascorbate and aldarate metabolism	map00053	2	ec:5.1.3.18 - 3,5-epimerase, ec:1.11.1.11 - peroxidase	1, 1	MLOC_44090.1, MLOC_14804.1
Carbon fixation in photosynthetic organisms	map00710	1	ec:2.7.9.1 - phosphate dikinase	1	MLOC_2531.1
Alanine, aspartate and glutamate metabolism	map00250	1	ec:6.3.5.4 - synthase (glutamine-hydrolysing)	5	MLOC_63089.10, MLOC_44080.1, MLOC_63089.11, MLOC_63089.12, MLOC_63089.13
Th1 and Th2 cell differentiation	map04658	1	ec:3.1.3.16 - phosphatase	3	MLOC_36834.1, MLOC_67251.1, MLOC_56081.1
Streptomycin biosynthesis	map00521	1	ec:3.1.3.25 - phosphatase	1	MLOC_12153.12
T cell receptor signaling pathway	map04660	1	ec:3.1.3.16 - phosphatase	3	MLOC_36834.1, MLOC_67251.1, MLOC_56081.1
Porphyrin and chlorophyll metabolism	map00860	1	ec:1.3.1.33 - reductase	1	MLOC_74914.1
Pyrimidine metabolism	map00240	1	ec:2.7.1.48 - kinase	1	MLOC_75454.1
Citrate cycle (TCA cycle)	map00020	1	ec:2.3.1.12 - acetyltransferase	1	MLOC_64363.1
Propanoate metabolism	map00640	2	ec:1.1.1.27 - dehydrogenase, ec:2.3.1.168 - (2-methylpropanoyl)transferase	1, 1	MLOC_62815.1, MLOC_64363.1
Arginine and proline metabolism	map00330	3	ec:4.1.1.19 - decarboxylase, ec:4.1.1.50 - decarboxylase, ec:2.3.1.64 - N4-coumaroyltransferase	1, 1, 1	MLOC_58866.1, MLOC_69795.1, MLOC_59019.1
